# Supplementary material for: Hippocampal-prefrontal connectivity relates to inter-individual differences and training gains in distinguishing similar memories
Source: Commun Biol. 2025 Dec 28;9:129. doi: 10.1038/s42003-025-09408-7 (PMC12855975; doi:10.1038/s42003-025-09408-7)
Supplement: Supplementary file 4 — Supplementary Data 1 [file 42003_2025_9408_MOESM4_ESM.xlsx]

## Sheet: README
Acronym/column	Meaning	Values/levels
cond	condition	CL=correct lures, Reps=repeats, Bsl=perceptual baseline trials
LD	lure discrimination contrast
LC-FAs	correct lures minus false alarms contrast
LC-Reps	correct lures minus repeats contrast (ie the LD contrast)
label	label of the regions forming a connection	see caption of Fig. 3 for the labels' full names
A	discriminability A index
subj	subject number (as ID)
train_group	training group	0=control, 1=training group
composite_conn_z	composite connectivity score (hippocampal-PFC)
val	value (connectivity gPPI)
cpair	connection pair identifier number (to identify easily the different connections)
tp	time point (sessions)	1=pre-training, 2=post-training
age		scaled or raw (in years) values
sex		M=male, F=female
MST	mnemonic similarity task (see Table S2 for detailed names of measures)
ORR_correct_retrieval	object-in-room recall task (see Table S2 for detailed names of measures)
ROCF	Rey-Osterrieth Complex Figure (see Table S2 for detailed names of measures)
VLMT	Verbal Learning (word list) task (see Table S2 for detailed names of measures)
CR_T	correct rejections (lures) trials total number
Hits_T	hits (correct repeat) trials total number
CR_Percent	correct rejections (lures) percent
LDI	lure discrimination index (MST task)

## Sheet: Fig_3
val	cpair	cond	subj	label
-5.10283	1	LD	1	LOC-OP
-2.02146	2	LD	1	OP-LOC
-1.70183	3	LD	1	PRC-OP
-2.98497	4	LD	1	OP-EC
-1.03881	5	LD	1	OP-PRC
-3.90516	6	LD	1	EC-OP
1.04651	1	LD	2	LOC-OP
0.777437	2	LD	2	OP-LOC
3.28736	3	LD	2	PRC-OP
4.66539	4	LD	2	OP-EC
3.64374	5	LD	2	OP-PRC
5.44983	6	LD	2	EC-OP
-6.40057	1	LD	3	LOC-OP
-7.4841	2	LD	3	OP-LOC
-4.261	3	LD	3	PRC-OP
-3.37771	4	LD	3	OP-EC
-7.01056	5	LD	3	OP-PRC
-3.20574	6	LD	3	EC-OP
0.975999	1	LD	4	LOC-OP
-1.84928	2	LD	4	OP-LOC
-0.726182	3	LD	4	PRC-OP
-0.19308	4	LD	4	OP-EC
-2.59644	5	LD	4	OP-PRC
0.223703	6	LD	4	EC-OP
-7.22358	1	LD	5	LOC-OP
-2.52226	2	LD	5	OP-LOC
-4.91139	3	LD	5	PRC-OP
1.17075	4	LD	5	OP-EC
-5.68705	5	LD	5	OP-PRC
2.29763	6	LD	5	EC-OP
3.73068	1	LD	6	LOC-OP
1.25113	2	LD	6	OP-LOC
1.55937	3	LD	6	PRC-OP
0.722065	4	LD	6	OP-EC
1.34914	5	LD	6	OP-PRC
0.70173	6	LD	6	EC-OP
1.06987	1	LD	7	LOC-OP
-0.453146	2	LD	7	OP-LOC
0.261805	3	LD	7	PRC-OP
-1.42018	4	LD	7	OP-EC
-1.08334	5	LD	7	OP-PRC
-1.0318	6	LD	7	EC-OP
-9.05348	1	LD	8	LOC-OP
2.62962	2	LD	8	OP-LOC
-1.93534	3	LD	8	PRC-OP
-3.57392	4	LD	8	OP-EC
1.60056	5	LD	8	OP-PRC
-1.59578	6	LD	8	EC-OP
-3.1263	1	LD	9	LOC-OP
-2.09075	2	LD	9	OP-LOC
-1.38037	3	LD	9	PRC-OP
-1.62448	4	LD	9	OP-EC
-3.15166	5	LD	9	OP-PRC
-1.33054	6	LD	9	EC-OP
2.52983	1	LD	10	LOC-OP
1.18658	2	LD	10	OP-LOC
5.09009	3	LD	10	PRC-OP
0.308236	4	LD	10	OP-EC
8.43308	5	LD	10	OP-PRC
-0.935949	6	LD	10	EC-OP
2.02068	1	LD	11	LOC-OP
0.715484	2	LD	11	OP-LOC
3.13886	3	LD	11	PRC-OP
3.98755	4	LD	11	OP-EC
2.83255	5	LD	11	OP-PRC
4.54448	6	LD	11	EC-OP
-0.38355	1	LD	12	LOC-OP
0.719178	2	LD	12	OP-LOC
-5.66054	3	LD	12	PRC-OP
-0.664208	4	LD	12	OP-EC
-8.06359	5	LD	12	OP-PRC
-0.715942	6	LD	12	EC-OP
-11.8721	1	LD	13	LOC-OP
-1.95554	2	LD	13	OP-LOC
-6.58634	3	LD	13	PRC-OP
0.508381	4	LD	13	OP-EC
-5.56323	5	LD	13	OP-PRC
-0.723631	6	LD	13	EC-OP
-7.11728	1	LD	14	LOC-OP
-0.857314	2	LD	14	OP-LOC
-4.42906	3	LD	14	PRC-OP
-5.4275	4	LD	14	OP-EC
-8.92073	5	LD	14	OP-PRC
-2.5002	6	LD	14	EC-OP
-3.57991	1	LD	15	LOC-OP
-2.43261	2	LD	15	OP-LOC
4.22118	3	LD	15	PRC-OP
3.02795	4	LD	15	OP-EC
2.39832	5	LD	15	OP-PRC
6.98025	6	LD	15	EC-OP
-9.31718	1	LD	16	LOC-OP
-2.8936	2	LD	16	OP-LOC
-4.15776	3	LD	16	PRC-OP
1.9974	4	LD	16	OP-EC
-8.99106	5	LD	16	OP-PRC
1.98735	6	LD	16	EC-OP
-10.2964	1	LD	17	LOC-OP
1.32701	2	LD	17	OP-LOC
-7.44813	3	LD	17	PRC-OP
-7.45003	4	LD	17	OP-EC
-7.71296	5	LD	17	OP-PRC
-8.99918	6	LD	17	EC-OP
-5.96868	1	LD	18	LOC-OP
-2.13734	2	LD	18	OP-LOC
-8.87122	3	LD	18	PRC-OP
-5.13106	4	LD	18	OP-EC
-5.59051	5	LD	18	OP-PRC
-7.90376	6	LD	18	EC-OP
-14.4111	1	LD	19	LOC-OP
-5.32231	2	LD	19	OP-LOC
-3.30789	3	LD	19	PRC-OP
-3.14447	4	LD	19	OP-EC
-3.97393	5	LD	19	OP-PRC
-2.49144	6	LD	19	EC-OP
-0.0225124	1	LD	20	LOC-OP
-1.70678	2	LD	20	OP-LOC
0.47371	3	LD	20	PRC-OP
-0.00480221	4	LD	20	OP-EC
1.99569	5	LD	20	OP-PRC
-2.11823	6	LD	20	EC-OP
3.39926	1	LD	21	LOC-OP
1.05718	2	LD	21	OP-LOC
2.74084	3	LD	21	PRC-OP
0.452886	4	LD	21	OP-EC
4.83929	5	LD	21	OP-PRC
0.604695	6	LD	21	EC-OP
2.2402	1	LD	22	LOC-OP
0.641123	2	LD	22	OP-LOC
0.798179	3	LD	22	PRC-OP
0.477317	4	LD	22	OP-EC
-1.58552	5	LD	22	OP-PRC
2.92896	6	LD	22	EC-OP
-2.82866	1	LD	23	LOC-OP
-0.285304	2	LD	23	OP-LOC
-5.86306	3	LD	23	PRC-OP
-0.51243	4	LD	23	OP-EC
-4.0564	5	LD	23	OP-PRC
-1.95331	6	LD	23	EC-OP
-0.715937	1	LD	24	LOC-OP
-1.25237	2	LD	24	OP-LOC
6.50851	3	LD	24	PRC-OP
0.740166	4	LD	24	OP-EC
3.95366	5	LD	24	OP-PRC
3.13437	6	LD	24	EC-OP
-3.09401	1	LD	25	LOC-OP
-0.31003	2	LD	25	OP-LOC
-3.49091	3	LD	25	PRC-OP
-7.57134	4	LD	25	OP-EC
-9.43336	5	LD	25	OP-PRC
-8.11446	6	LD	25	EC-OP
-0.474141	1	LD	26	LOC-OP
-2.91352	2	LD	26	OP-LOC
-3.36556	3	LD	26	PRC-OP
-0.112519	4	LD	26	OP-EC
-2.97669	5	LD	26	OP-PRC
0.163123	6	LD	26	EC-OP
-10.0222	1	LD	27	LOC-OP
-3.79511	2	LD	27	OP-LOC
-1.08532	3	LD	27	PRC-OP
-9.6378	4	LD	27	OP-EC
-6.01111	5	LD	27	OP-PRC
-5.78451	6	LD	27	EC-OP
1.20973	1	LD	28	LOC-OP
-1.49092	2	LD	28	OP-LOC
5.478	3	LD	28	PRC-OP
1.8334	4	LD	28	OP-EC
7.11805	5	LD	28	OP-PRC
1.85702	6	LD	28	EC-OP
-7.39361	1	LD	29	LOC-OP
0.0335194	2	LD	29	OP-LOC
-3.43558	3	LD	29	PRC-OP
1.91401	4	LD	29	OP-EC
-2.97777	5	LD	29	OP-PRC
1.24464	6	LD	29	EC-OP
-13.8016	1	LD	30	LOC-OP
-3.608	2	LD	30	OP-LOC
-4.51108	3	LD	30	PRC-OP
-3.7535	4	LD	30	OP-EC
-2.61026	5	LD	30	OP-PRC
-7.69703	6	LD	30	EC-OP
-5.6293	1	LD	31	LOC-OP
-0.225833	2	LD	31	OP-LOC
-3.17775	3	LD	31	PRC-OP
-2.13958	4	LD	31	OP-EC
-0.837028	5	LD	31	OP-PRC
-6.37738	6	LD	31	EC-OP
-6.09805	1	LD	32	LOC-OP
-3.00799	2	LD	32	OP-LOC
-6.4879	3	LD	32	PRC-OP
-4.81987	4	LD	32	OP-EC
-4.43027	5	LD	32	OP-PRC
-4.12013	6	LD	32	EC-OP
1.57313	1	LD	33	LOC-OP
0.0312413	2	LD	33	OP-LOC
2.14305	3	LD	33	PRC-OP
-3.28745	4	LD	33	OP-EC
2.59205	5	LD	33	OP-PRC
-1.9303	6	LD	33	EC-OP
-0.713	1	LD	34	LOC-OP
-1.45775	2	LD	34	OP-LOC
-3.60751	3	LD	34	PRC-OP
-0.781662	4	LD	34	OP-EC
-2.98707	5	LD	34	OP-PRC
-1.04569	6	LD	34	EC-OP
-12.3718	1	LD	35	LOC-OP
-3.22305	2	LD	35	OP-LOC
-4.58888	3	LD	35	PRC-OP
-0.125704	4	LD	35	OP-EC
-0.0944247	5	LD	35	OP-PRC
-3.23279	6	LD	35	EC-OP
-0.0238678	1	LD	36	LOC-OP
-2.70772	2	LD	36	OP-LOC
6.27379	3	LD	36	PRC-OP
2.97073	4	LD	36	OP-EC
3.57433	5	LD	36	OP-PRC
5.2019	6	LD	36	EC-OP
-11.0583	1	LD	37	LOC-OP
0.922557	2	LD	37	OP-LOC
2.03548	3	LD	37	PRC-OP
5.07707	4	LD	37	OP-EC
5.09441	5	LD	37	OP-PRC
2.889	6	LD	37	EC-OP
-13.3825	1	LD	38	LOC-OP
-1.14265	2	LD	38	OP-LOC
-4.99468	3	LD	38	PRC-OP
-4.76175	4	LD	38	OP-EC
-3.1808	5	LD	38	OP-PRC
-7.62794	6	LD	38	EC-OP
-2.36947	1	LD	39	LOC-OP
-1.71597	2	LD	39	OP-LOC
-8.37763	3	LD	39	PRC-OP
-0.112368	4	LD	39	OP-EC
-7.46391	5	LD	39	OP-PRC
-1.28995	6	LD	39	EC-OP
-3.86823	1	LD	40	LOC-OP
0.0997981	2	LD	40	OP-LOC
-1.45185	3	LD	40	PRC-OP
2.10427	4	LD	40	OP-EC
-3.77128	5	LD	40	OP-PRC
0.744658	6	LD	40	EC-OP
-3.67402	1	LD	41	LOC-OP
-3.53375	2	LD	41	OP-LOC
1.52024	3	LD	41	PRC-OP
-8.38206	4	LD	41	OP-EC
7.79962	5	LD	41	OP-PRC
-4.65983	6	LD	41	EC-OP
-12.8997	1	LD	42	LOC-OP
-2.78578	2	LD	42	OP-LOC
-0.97243	3	LD	42	PRC-OP
-0.261166	4	LD	42	OP-EC
4.31485	5	LD	42	OP-PRC
-3.45855	6	LD	42	EC-OP
-4.40604	1	LD	43	LOC-OP
0.466371	2	LD	43	OP-LOC
-1.06242	3	LD	43	PRC-OP
2.33635	4	LD	43	OP-EC
0.768511	5	LD	43	OP-PRC
2.96336	6	LD	43	EC-OP
-1.21915	1	LD	44	LOC-OP
-0.861301	2	LD	44	OP-LOC
-2.21318	3	LD	44	PRC-OP
-1.9574	4	LD	44	OP-EC
-3.35966	5	LD	44	OP-PRC
-2.22012	6	LD	44	EC-OP
1.71605	1	LD	45	LOC-OP
-0.0812654	2	LD	45	OP-LOC
-3.65284	3	LD	45	PRC-OP
-3.88489	4	LD	45	OP-EC
-4.46419	5	LD	45	OP-PRC
-4.31776	6	LD	45	EC-OP
2.98474	1	LD	46	LOC-OP
1.46015	2	LD	46	OP-LOC
-6.15998	3	LD	46	PRC-OP
-3.51428	4	LD	46	OP-EC
-3.21159	5	LD	46	OP-PRC
-10.5791	6	LD	46	EC-OP
-3.89903	1	LD	47	LOC-OP
-2.14683	2	LD	47	OP-LOC
-0.540956	3	LD	47	PRC-OP
3.24589	4	LD	47	OP-EC
0.0210407	5	LD	47	OP-PRC
3.27757	6	LD	47	EC-OP
0.562215	1	LD	48	LOC-OP
0.177216	2	LD	48	OP-LOC
-2.91687	3	LD	48	PRC-OP
0.0879062	4	LD	48	OP-EC
-8.47331	5	LD	48	OP-PRC
0.454039	6	LD	48	EC-OP
5.47813	1	LD	49	LOC-OP
0.263351	2	LD	49	OP-LOC
3.02562	3	LD	49	PRC-OP
-0.0483986	4	LD	49	OP-EC
3.08722	5	LD	49	OP-PRC
0.00891556	6	LD	49	EC-OP
-5.42434	1	LD	50	LOC-OP
2.26737	2	LD	50	OP-LOC
0.747441	3	LD	50	PRC-OP
1.55442	4	LD	50	OP-EC
2.62135	5	LD	50	OP-PRC
1.45931	6	LD	50	EC-OP
-2.42803	1	LD	51	LOC-OP
-0.947035	2	LD	51	OP-LOC
-2.30608	3	LD	51	PRC-OP
-3.16313	4	LD	51	OP-EC
1.55068	5	LD	51	OP-PRC
-3.38245	6	LD	51	EC-OP
-2.04842	1	LD	52	LOC-OP
-0.389834	2	LD	52	OP-LOC
-2.77571	3	LD	52	PRC-OP
-4.71747	4	LD	52	OP-EC
-3.81779	5	LD	52	OP-PRC
-3.9033	6	LD	52	EC-OP
-3.18548	1	LD	53	LOC-OP
-4.14169	2	LD	53	OP-LOC
1.11498	3	LD	53	PRC-OP
-6.25774	4	LD	53	OP-EC
1.21842	5	LD	53	OP-PRC
-2.16674	6	LD	53	EC-OP
-2.0057	1	LD	54	LOC-OP
-4.15193	2	LD	54	OP-LOC
-1.95009	3	LD	54	PRC-OP
-0.19279	4	LD	54	OP-EC
-0.922643	5	LD	54	OP-PRC
0.493936	6	LD	54	EC-OP
-7.85523	1	CL-baseline	1	LOC-OP
-1.23191	2	CL-baseline	1	OP-LOC
7.79413	3	CL-baseline	1	PRC-OP
7.23374	4	CL-baseline	1	OP-EC
9.41841	5	CL-baseline	1	OP-PRC
5.22522	6	CL-baseline	1	EC-OP
10.1641	1	CL-baseline	2	LOC-OP
1.04361	2	CL-baseline	2	OP-LOC
0.154269	3	CL-baseline	2	PRC-OP
3.09881	4	CL-baseline	2	OP-EC
1.09428	5	CL-baseline	2	OP-PRC
3.12354	6	CL-baseline	2	EC-OP
-5.58769	1	CL-baseline	3	LOC-OP
-2.51505	2	CL-baseline	3	OP-LOC
-1.65392	3	CL-baseline	3	PRC-OP
2.11374	4	CL-baseline	3	OP-EC
-2.81015	5	CL-baseline	3	OP-PRC
1.2948	6	CL-baseline	3	EC-OP
0.810558	1	CL-baseline	4	LOC-OP
0.0796381	2	CL-baseline	4	OP-LOC
0.00661524	3	CL-baseline	4	PRC-OP
2.69889	4	CL-baseline	4	OP-EC
-0.293672	5	CL-baseline	4	OP-PRC
2.22888	6	CL-baseline	4	EC-OP
-8.16691	1	CL-baseline	5	LOC-OP
-0.19124	2	CL-baseline	5	OP-LOC
2.10391	3	CL-baseline	5	PRC-OP
0.449454	4	CL-baseline	5	OP-EC
2.04683	5	CL-baseline	5	OP-PRC
2.2918	6	CL-baseline	5	EC-OP
9.43886	1	CL-baseline	6	LOC-OP
3.89451	2	CL-baseline	6	OP-LOC
0.287087	3	CL-baseline	6	PRC-OP
-0.660729	4	CL-baseline	6	OP-EC
0.486437	5	CL-baseline	6	OP-PRC
-0.975389	6	CL-baseline	6	EC-OP
-0.739139	1	CL-baseline	7	LOC-OP
-1.534	2	CL-baseline	7	OP-LOC
-5.42119	3	CL-baseline	7	PRC-OP
-6.43182	4	CL-baseline	7	OP-EC
-9.39722	5	CL-baseline	7	OP-PRC
-5.10051	6	CL-baseline	7	EC-OP
3.28874	1	CL-baseline	8	LOC-OP
5.31112	2	CL-baseline	8	OP-LOC
1.04498	3	CL-baseline	8	PRC-OP
0.778907	4	CL-baseline	8	OP-EC
4.03292	5	CL-baseline	8	OP-PRC
1.17928	6	CL-baseline	8	EC-OP
0.750684	1	CL-baseline	9	LOC-OP
-0.916399	2	CL-baseline	9	OP-LOC
1.21274	3	CL-baseline	9	PRC-OP
-4.14869	4	CL-baseline	9	OP-EC
-1.73123	5	CL-baseline	9	OP-PRC
-4.4661	6	CL-baseline	9	EC-OP
0.183439	1	CL-baseline	10	LOC-OP
-1.93085	2	CL-baseline	10	OP-LOC
-1.04743	3	CL-baseline	10	PRC-OP
-0.433241	4	CL-baseline	10	OP-EC
-1.33622	5	CL-baseline	10	OP-PRC
-1.62033	6	CL-baseline	10	EC-OP
9.35914	1	CL-baseline	11	LOC-OP
0.528043	2	CL-baseline	11	OP-LOC
7.48965	3	CL-baseline	11	PRC-OP
2.05433	4	CL-baseline	11	OP-EC
5.61382	5	CL-baseline	11	OP-PRC
3.04252	6	CL-baseline	11	EC-OP
9.1768	1	CL-baseline	12	LOC-OP
6.28027	2	CL-baseline	12	OP-LOC
1.56604	3	CL-baseline	12	PRC-OP
-2.14064	4	CL-baseline	12	OP-EC
0.996549	5	CL-baseline	12	OP-PRC
-1.82655	6	CL-baseline	12	EC-OP
-3.57751	1	CL-baseline	13	LOC-OP
0.155771	2	CL-baseline	13	OP-LOC
-10.3255	3	CL-baseline	13	PRC-OP
0.25855	4	CL-baseline	13	OP-EC
-7.11896	5	CL-baseline	13	OP-PRC
-0.675093	6	CL-baseline	13	EC-OP
7.94006	1	CL-baseline	14	LOC-OP
3.83359	2	CL-baseline	14	OP-LOC
-2.15198	3	CL-baseline	14	PRC-OP
-0.379522	4	CL-baseline	14	OP-EC
-4.91189	5	CL-baseline	14	OP-PRC
0.963446	6	CL-baseline	14	EC-OP
1.018	1	CL-baseline	15	LOC-OP
4.71921	2	CL-baseline	15	OP-LOC
6.99168	3	CL-baseline	15	PRC-OP
0.780128	4	CL-baseline	15	OP-EC
4.07751	5	CL-baseline	15	OP-PRC
1.10443	6	CL-baseline	15	EC-OP
-3.39844	1	CL-baseline	16	LOC-OP
-3.24077	2	CL-baseline	16	OP-LOC
1.47304	3	CL-baseline	16	PRC-OP
7.14058	4	CL-baseline	16	OP-EC
3.08428	5	CL-baseline	16	OP-PRC
8.01933	6	CL-baseline	16	EC-OP
1.72123	1	CL-baseline	17	LOC-OP
3.25353	2	CL-baseline	17	OP-LOC
-6.86724	3	CL-baseline	17	PRC-OP
-6.85664	4	CL-baseline	17	OP-EC
-8.24529	5	CL-baseline	17	OP-PRC
-8.2847	6	CL-baseline	17	EC-OP
5.0006	1	CL-baseline	18	LOC-OP
0.462474	2	CL-baseline	18	OP-LOC
-0.795832	3	CL-baseline	18	PRC-OP
-2.93466	4	CL-baseline	18	OP-EC
-0.583621	5	CL-baseline	18	OP-PRC
-4.56488	6	CL-baseline	18	EC-OP
-13.8971	1	CL-baseline	19	LOC-OP
-0.556736	2	CL-baseline	19	OP-LOC
-3.92204	3	CL-baseline	19	PRC-OP
-5.02837	4	CL-baseline	19	OP-EC
-3.81004	5	CL-baseline	19	OP-PRC
-4.50897	6	CL-baseline	19	EC-OP
-11.0942	1	CL-baseline	20	LOC-OP
-1.61563	2	CL-baseline	20	OP-LOC
-2.8616	3	CL-baseline	20	PRC-OP
1.55432	4	CL-baseline	20	OP-EC
0.572882	5	CL-baseline	20	OP-PRC
-4.56006	6	CL-baseline	20	EC-OP
2.00142	1	CL-baseline	21	LOC-OP
3.82385	2	CL-baseline	21	OP-LOC
1.31893	3	CL-baseline	21	PRC-OP
1.15012	4	CL-baseline	21	OP-EC
3.14052	5	CL-baseline	21	OP-PRC
0.446618	6	CL-baseline	21	EC-OP
1.35584	1	CL-baseline	22	LOC-OP
-1.82618	2	CL-baseline	22	OP-LOC
-3.15451	3	CL-baseline	22	PRC-OP
2.96068	4	CL-baseline	22	OP-EC
-3.45515	5	CL-baseline	22	OP-PRC
4.58313	6	CL-baseline	22	EC-OP
-14.1002	1	CL-baseline	23	LOC-OP
-0.157217	2	CL-baseline	23	OP-LOC
-6.76618	3	CL-baseline	23	PRC-OP
-0.0931446	4	CL-baseline	23	OP-EC
0.751199	5	CL-baseline	23	OP-PRC
-3.87391	6	CL-baseline	23	EC-OP
1.14297	1	CL-baseline	24	LOC-OP
4.30662	2	CL-baseline	24	OP-LOC
12.9622	3	CL-baseline	24	PRC-OP
1.40193	4	CL-baseline	24	OP-EC
9.16452	5	CL-baseline	24	OP-PRC
3.60635	6	CL-baseline	24	EC-OP
-2.8725	1	CL-baseline	25	LOC-OP
0.285647	2	CL-baseline	25	OP-LOC
-1.03679	3	CL-baseline	25	PRC-OP
-4.38938	4	CL-baseline	25	OP-EC
-2.16957	5	CL-baseline	25	OP-PRC
-4.42615	6	CL-baseline	25	EC-OP
7.79924	1	CL-baseline	26	LOC-OP
1.87106	2	CL-baseline	26	OP-LOC
-6.01936	3	CL-baseline	26	PRC-OP
-1.93344	4	CL-baseline	26	OP-EC
-2.95813	5	CL-baseline	26	OP-PRC
-3.16311	6	CL-baseline	26	EC-OP
-11.0494	1	CL-baseline	27	LOC-OP
-5.20065	2	CL-baseline	27	OP-LOC
-2.44079	3	CL-baseline	27	PRC-OP
-9.23007	4	CL-baseline	27	OP-EC
-5.53578	5	CL-baseline	27	OP-PRC
-5.99497	6	CL-baseline	27	EC-OP
0.495756	1	CL-baseline	28	LOC-OP
-4.6929	2	CL-baseline	28	OP-LOC
0.179254	3	CL-baseline	28	PRC-OP
-2.19735	4	CL-baseline	28	OP-EC
2.40101	5	CL-baseline	28	OP-PRC
-2.16182	6	CL-baseline	28	EC-OP
2.32043	1	CL-baseline	29	LOC-OP
2.33021	2	CL-baseline	29	OP-LOC
-0.460699	3	CL-baseline	29	PRC-OP
1.39984	4	CL-baseline	29	OP-EC
-0.653855	5	CL-baseline	29	OP-PRC
1.00167	6	CL-baseline	29	EC-OP
-5.27928	1	CL-baseline	30	LOC-OP
-0.234985	2	CL-baseline	30	OP-LOC
-3.07212	3	CL-baseline	30	PRC-OP
-6.81749	4	CL-baseline	30	OP-EC
-2.16608	5	CL-baseline	30	OP-PRC
-12.6027	6	CL-baseline	30	EC-OP
-1.15742	1	CL-baseline	31	LOC-OP
-1.73089	2	CL-baseline	31	OP-LOC
-0.374373	3	CL-baseline	31	PRC-OP
-2.40281	4	CL-baseline	31	OP-EC
0.285816	5	CL-baseline	31	OP-PRC
-3.38121	6	CL-baseline	31	EC-OP
-5.35638	1	CL-baseline	32	LOC-OP
-1.48585	2	CL-baseline	32	OP-LOC
-0.251632	3	CL-baseline	32	PRC-OP
-3.83037	4	CL-baseline	32	OP-EC
0.588407	5	CL-baseline	32	OP-PRC
-3.16354	6	CL-baseline	32	EC-OP
12.8631	1	CL-baseline	33	LOC-OP
3.08039	2	CL-baseline	33	OP-LOC
1.88334	3	CL-baseline	33	PRC-OP
-0.912764	4	CL-baseline	33	OP-EC
2.79401	5	CL-baseline	33	OP-PRC
0.53629	6	CL-baseline	33	EC-OP
3.59851	1	CL-baseline	34	LOC-OP
0.521383	2	CL-baseline	34	OP-LOC
-1.57902	3	CL-baseline	34	PRC-OP
-2.18655	4	CL-baseline	34	OP-EC
-1.26196	5	CL-baseline	34	OP-PRC
-2.09789	6	CL-baseline	34	EC-OP
3.71919	1	CL-baseline	35	LOC-OP
2.61994	2	CL-baseline	35	OP-LOC
-4.25478	3	CL-baseline	35	PRC-OP
0.036508	4	CL-baseline	35	OP-EC
-3.56173	5	CL-baseline	35	OP-PRC
0.976803	6	CL-baseline	35	EC-OP
-0.597666	1	CL-baseline	36	LOC-OP
-1.17353	2	CL-baseline	36	OP-LOC
8.94237	3	CL-baseline	36	PRC-OP
4.12938	4	CL-baseline	36	OP-EC
5.80936	5	CL-baseline	36	OP-PRC
7.75612	6	CL-baseline	36	EC-OP
-7.82974	1	CL-baseline	37	LOC-OP
2.03943	2	CL-baseline	37	OP-LOC
1.16567	3	CL-baseline	37	PRC-OP
0.151309	4	CL-baseline	37	OP-EC
5.62578	5	CL-baseline	37	OP-PRC
-4.77554	6	CL-baseline	37	EC-OP
2.53364	1	CL-baseline	38	LOC-OP
1.6396	2	CL-baseline	38	OP-LOC
-4.60947	3	CL-baseline	38	PRC-OP
-2.86315	4	CL-baseline	38	OP-EC
-1.3699	5	CL-baseline	38	OP-PRC
-4.14205	6	CL-baseline	38	EC-OP
12.9307	1	CL-baseline	39	LOC-OP
4.04074	2	CL-baseline	39	OP-LOC
-3.09066	3	CL-baseline	39	PRC-OP
3.70356	4	CL-baseline	39	OP-EC
-3.33267	5	CL-baseline	39	OP-PRC
5.35664	6	CL-baseline	39	EC-OP
3.73769	1	CL-baseline	40	LOC-OP
4.56686	2	CL-baseline	40	OP-LOC
0.267913	3	CL-baseline	40	PRC-OP
-6.11291	4	CL-baseline	40	OP-EC
-1.84009	5	CL-baseline	40	OP-PRC
-2.78813	6	CL-baseline	40	EC-OP
-4.72713	1	CL-baseline	41	LOC-OP
-3.65376	2	CL-baseline	41	OP-LOC
-0.913572	3	CL-baseline	41	PRC-OP
-3.68301	4	CL-baseline	41	OP-EC
2.2468	5	CL-baseline	41	OP-PRC
-1.0892	6	CL-baseline	41	EC-OP
-2.91573	1	CL-baseline	42	LOC-OP
0.522029	2	CL-baseline	42	OP-LOC
5.15941	3	CL-baseline	42	PRC-OP
4.31031	4	CL-baseline	42	OP-EC
12.1298	5	CL-baseline	42	OP-PRC
1.28019	6	CL-baseline	42	EC-OP
5.87678	1	CL-baseline	43	LOC-OP
1.54761	2	CL-baseline	43	OP-LOC
1.17719	3	CL-baseline	43	PRC-OP
-0.302676	4	CL-baseline	43	OP-EC
-1.93667	5	CL-baseline	43	OP-PRC
0.691128	6	CL-baseline	43	EC-OP
3.47891	1	CL-baseline	44	LOC-OP
2.41222	2	CL-baseline	44	OP-LOC
-4.70378	3	CL-baseline	44	PRC-OP
-6.97603	4	CL-baseline	44	OP-EC
-5.72448	5	CL-baseline	44	OP-PRC
-10.3495	6	CL-baseline	44	EC-OP
11.1597	1	CL-baseline	45	LOC-OP
2.28951	2	CL-baseline	45	OP-LOC
-0.0140333	3	CL-baseline	45	PRC-OP
-0.901351	4	CL-baseline	45	OP-EC
0.194949	5	CL-baseline	45	OP-PRC
-1.03579	6	CL-baseline	45	EC-OP
11.1868	1	CL-baseline	46	LOC-OP
3.35726	2	CL-baseline	46	OP-LOC
4.28012	3	CL-baseline	46	PRC-OP
-3.81889	4	CL-baseline	46	OP-EC
0.0483786	5	CL-baseline	46	OP-PRC
-4.33126	6	CL-baseline	46	EC-OP
-0.711531	1	CL-baseline	47	LOC-OP
-3.26701	2	CL-baseline	47	OP-LOC
-1.3288	3	CL-baseline	47	PRC-OP
-2.17034	4	CL-baseline	47	OP-EC
1.26239	5	CL-baseline	47	OP-PRC
-2.26676	6	CL-baseline	47	EC-OP
3.34297	1	CL-baseline	48	LOC-OP
-1.10845	2	CL-baseline	48	OP-LOC
-2.32789	3	CL-baseline	48	PRC-OP
-7.43671	4	CL-baseline	48	OP-EC
-6.88456	5	CL-baseline	48	OP-PRC
-5.18408	6	CL-baseline	48	EC-OP
5.95179	1	CL-baseline	49	LOC-OP
-0.0885138	2	CL-baseline	49	OP-LOC
-3.3578	3	CL-baseline	49	PRC-OP
-0.251394	4	CL-baseline	49	OP-EC
-1.98408	5	CL-baseline	49	OP-PRC
-0.0987141	6	CL-baseline	49	EC-OP
2.19055	1	CL-baseline	50	LOC-OP
-0.376273	2	CL-baseline	50	OP-LOC
1.32804	3	CL-baseline	50	PRC-OP
-1.26729	4	CL-baseline	50	OP-EC
4.23644	5	CL-baseline	50	OP-PRC
-0.992612	6	CL-baseline	50	EC-OP
5.78629	1	CL-baseline	51	LOC-OP
4.73974	2	CL-baseline	51	OP-LOC
1.30406	3	CL-baseline	51	PRC-OP
-2.5699	4	CL-baseline	51	OP-EC
5.36396	5	CL-baseline	51	OP-PRC
-2.64498	6	CL-baseline	51	EC-OP
-0.0464071	1	CL-baseline	52	LOC-OP
-0.402326	2	CL-baseline	52	OP-LOC
-1.88949	3	CL-baseline	52	PRC-OP
-10.1193	4	CL-baseline	52	OP-EC
-2.95682	5	CL-baseline	52	OP-PRC
-12.4169	6	CL-baseline	52	EC-OP
-6.78614	1	CL-baseline	53	LOC-OP
-4.67523	2	CL-baseline	53	OP-LOC
-1.26532	3	CL-baseline	53	PRC-OP
-9.81351	4	CL-baseline	53	OP-EC
-2.38003	5	CL-baseline	53	OP-PRC
-4.15672	6	CL-baseline	53	EC-OP
-0.899966	1	CL-baseline	54	LOC-OP
4.33538	2	CL-baseline	54	OP-LOC
3.01459	3	CL-baseline	54	PRC-OP
6.70933	4	CL-baseline	54	OP-EC
10.8914	5	CL-baseline	54	OP-PRC
8.22313	6	CL-baseline	54	EC-OP
-2.7524	1	Reps-baseline	1	LOC-OP
0.789552	2	Reps-baseline	1	OP-LOC
9.49597	3	Reps-baseline	1	PRC-OP
10.2187	4	Reps-baseline	1	OP-EC
10.4572	5	Reps-baseline	1	OP-PRC
9.13038	6	Reps-baseline	1	EC-OP
9.11755	1	Reps-baseline	2	LOC-OP
0.266177	2	Reps-baseline	2	OP-LOC
-3.13309	3	Reps-baseline	2	PRC-OP
-1.56658	4	Reps-baseline	2	OP-EC
-2.54946	5	Reps-baseline	2	OP-PRC
-2.32629	6	Reps-baseline	2	EC-OP
0.812878	1	Reps-baseline	3	LOC-OP
4.96904	2	Reps-baseline	3	OP-LOC
2.60708	3	Reps-baseline	3	PRC-OP
5.49144	4	Reps-baseline	3	OP-EC
4.20041	5	Reps-baseline	3	OP-PRC
4.50055	6	Reps-baseline	3	EC-OP
-0.165441	1	Reps-baseline	4	LOC-OP
1.92892	2	Reps-baseline	4	OP-LOC
0.732797	3	Reps-baseline	4	PRC-OP
2.89197	4	Reps-baseline	4	OP-EC
2.30277	5	Reps-baseline	4	OP-PRC
2.00518	6	Reps-baseline	4	EC-OP
-0.943331	1	Reps-baseline	5	LOC-OP
2.33102	2	Reps-baseline	5	OP-LOC
7.0153	3	Reps-baseline	5	PRC-OP
-0.721298	4	Reps-baseline	5	OP-EC
7.73388	5	Reps-baseline	5	OP-PRC
-0.00582761	6	Reps-baseline	5	EC-OP
5.70818	1	Reps-baseline	6	LOC-OP
2.64338	2	Reps-baseline	6	OP-LOC
-1.27228	3	Reps-baseline	6	PRC-OP
-1.38279	4	Reps-baseline	6	OP-EC
-0.862706	5	Reps-baseline	6	OP-PRC
-1.67712	6	Reps-baseline	6	EC-OP
-1.80901	1	Reps-baseline	7	LOC-OP
-1.08086	2	Reps-baseline	7	OP-LOC
-5.683	3	Reps-baseline	7	PRC-OP
-5.01164	4	Reps-baseline	7	OP-EC
-8.31388	5	Reps-baseline	7	OP-PRC
-4.06871	6	Reps-baseline	7	EC-OP
12.3422	1	Reps-baseline	8	LOC-OP
2.6815	2	Reps-baseline	8	OP-LOC
2.98033	3	Reps-baseline	8	PRC-OP
4.35283	4	Reps-baseline	8	OP-EC
2.43237	5	Reps-baseline	8	OP-PRC
2.77506	6	Reps-baseline	8	EC-OP
3.87699	1	Reps-baseline	9	LOC-OP
1.17436	2	Reps-baseline	9	OP-LOC
2.59311	3	Reps-baseline	9	PRC-OP
-2.52421	4	Reps-baseline	9	OP-EC
1.42043	5	Reps-baseline	9	OP-PRC
-3.13556	6	Reps-baseline	9	EC-OP
-2.34639	1	Reps-baseline	10	LOC-OP
-3.11743	2	Reps-baseline	10	OP-LOC
-6.13751	3	Reps-baseline	10	PRC-OP
-0.741478	4	Reps-baseline	10	OP-EC
-9.76929	5	Reps-baseline	10	OP-PRC
-0.684383	6	Reps-baseline	10	EC-OP
7.33846	1	Reps-baseline	11	LOC-OP
-0.187441	2	Reps-baseline	11	OP-LOC
4.35079	3	Reps-baseline	11	PRC-OP
-1.93322	4	Reps-baseline	11	OP-EC
2.78127	5	Reps-baseline	11	OP-PRC
-1.50196	6	Reps-baseline	11	EC-OP
9.56035	1	Reps-baseline	12	LOC-OP
5.56109	2	Reps-baseline	12	OP-LOC
7.22658	3	Reps-baseline	12	PRC-OP
-1.47643	4	Reps-baseline	12	OP-EC
9.06014	5	Reps-baseline	12	OP-PRC
-1.11061	6	Reps-baseline	12	EC-OP
8.29456	1	Reps-baseline	13	LOC-OP
2.11131	2	Reps-baseline	13	OP-LOC
-3.73914	3	Reps-baseline	13	PRC-OP
-0.249831	4	Reps-baseline	13	OP-EC
-1.55573	5	Reps-baseline	13	OP-PRC
0.048538	6	Reps-baseline	13	EC-OP
15.0573	1	Reps-baseline	14	LOC-OP
4.6909	2	Reps-baseline	14	OP-LOC
2.27708	3	Reps-baseline	14	PRC-OP
5.04798	4	Reps-baseline	14	OP-EC
4.00884	5	Reps-baseline	14	OP-PRC
3.46364	6	Reps-baseline	14	EC-OP
4.59791	1	Reps-baseline	15	LOC-OP
7.15182	2	Reps-baseline	15	OP-LOC
2.7705	3	Reps-baseline	15	PRC-OP
-2.24782	4	Reps-baseline	15	OP-EC
1.67918	5	Reps-baseline	15	OP-PRC
-5.87582	6	Reps-baseline	15	EC-OP
5.91873	1	Reps-baseline	16	LOC-OP
-0.347167	2	Reps-baseline	16	OP-LOC
5.63081	3	Reps-baseline	16	PRC-OP
5.14318	4	Reps-baseline	16	OP-EC
12.0753	5	Reps-baseline	16	OP-PRC
6.03198	6	Reps-baseline	16	EC-OP
12.0176	1	Reps-baseline	17	LOC-OP
1.92652	2	Reps-baseline	17	OP-LOC
0.580893	3	Reps-baseline	17	PRC-OP
0.593382	4	Reps-baseline	17	OP-EC
-0.53233	5	Reps-baseline	17	OP-PRC
0.714479	6	Reps-baseline	17	EC-OP
10.9693	1	Reps-baseline	18	LOC-OP
2.59981	2	Reps-baseline	18	OP-LOC
8.07539	3	Reps-baseline	18	PRC-OP
2.1964	4	Reps-baseline	18	OP-EC
5.00688	5	Reps-baseline	18	OP-PRC
3.33889	6	Reps-baseline	18	EC-OP
0.514038	1	Reps-baseline	19	LOC-OP
4.76558	2	Reps-baseline	19	OP-LOC
-0.614151	3	Reps-baseline	19	PRC-OP
-1.8839	4	Reps-baseline	19	OP-EC
0.163892	5	Reps-baseline	19	OP-PRC
-2.01753	6	Reps-baseline	19	EC-OP
-11.0717	1	Reps-baseline	20	LOC-OP
0.0911512	2	Reps-baseline	20	OP-LOC
-3.33531	3	Reps-baseline	20	PRC-OP
1.55912	4	Reps-baseline	20	OP-EC
-1.4228	5	Reps-baseline	20	OP-PRC
-2.44182	6	Reps-baseline	20	EC-OP
-1.39784	1	Reps-baseline	21	LOC-OP
2.76666	2	Reps-baseline	21	OP-LOC
-1.42191	3	Reps-baseline	21	PRC-OP
0.69723	4	Reps-baseline	21	OP-EC
-1.69877	5	Reps-baseline	21	OP-PRC
-0.158078	6	Reps-baseline	21	EC-OP
-0.88436	1	Reps-baseline	22	LOC-OP
-2.46731	2	Reps-baseline	22	OP-LOC
-3.95268	3	Reps-baseline	22	PRC-OP
2.48337	4	Reps-baseline	22	OP-EC
-1.86963	5	Reps-baseline	22	OP-PRC
1.65416	6	Reps-baseline	22	EC-OP
-11.2715	1	Reps-baseline	23	LOC-OP
0.128087	2	Reps-baseline	23	OP-LOC
-0.903119	3	Reps-baseline	23	PRC-OP
0.419285	4	Reps-baseline	23	OP-EC
4.8076	5	Reps-baseline	23	OP-PRC
-1.92061	6	Reps-baseline	23	EC-OP
1.8589	1	Reps-baseline	24	LOC-OP
5.55899	2	Reps-baseline	24	OP-LOC
6.45369	3	Reps-baseline	24	PRC-OP
0.661765	4	Reps-baseline	24	OP-EC
5.21086	5	Reps-baseline	24	OP-PRC
0.47198	6	Reps-baseline	24	EC-OP
0.221517	1	Reps-baseline	25	LOC-OP
0.595677	2	Reps-baseline	25	OP-LOC
2.45412	3	Reps-baseline	25	PRC-OP
3.18197	4	Reps-baseline	25	OP-EC
7.26379	5	Reps-baseline	25	OP-PRC
3.68831	6	Reps-baseline	25	EC-OP
8.27338	1	Reps-baseline	26	LOC-OP
4.78458	2	Reps-baseline	26	OP-LOC
-2.65381	3	Reps-baseline	26	PRC-OP
-1.82092	4	Reps-baseline	26	OP-EC
0.0185577	5	Reps-baseline	26	OP-PRC
-3.32623	6	Reps-baseline	26	EC-OP
-1.02722	1	Reps-baseline	27	LOC-OP
-1.40553	2	Reps-baseline	27	OP-LOC
-1.35548	3	Reps-baseline	27	PRC-OP
0.40773	4	Reps-baseline	27	OP-EC
0.475325	5	Reps-baseline	27	OP-PRC
-0.210459	6	Reps-baseline	27	EC-OP
-0.71397	1	Reps-baseline	28	LOC-OP
-3.20198	2	Reps-baseline	28	OP-LOC
-5.29875	3	Reps-baseline	28	PRC-OP
-4.03075	4	Reps-baseline	28	OP-EC
-4.71703	5	Reps-baseline	28	OP-PRC
-4.01884	6	Reps-baseline	28	EC-OP
9.71404	1	Reps-baseline	29	LOC-OP
2.29669	2	Reps-baseline	29	OP-LOC
2.97488	3	Reps-baseline	29	PRC-OP
-0.51417	4	Reps-baseline	29	OP-EC
2.32392	5	Reps-baseline	29	OP-PRC
-0.242973	6	Reps-baseline	29	EC-OP
8.52236	1	Reps-baseline	30	LOC-OP
3.37302	2	Reps-baseline	30	OP-LOC
1.43896	3	Reps-baseline	30	PRC-OP
-3.06399	4	Reps-baseline	30	OP-EC
0.444178	5	Reps-baseline	30	OP-PRC
-4.90566	6	Reps-baseline	30	EC-OP
4.47188	1	Reps-baseline	31	LOC-OP
-1.50506	2	Reps-baseline	31	OP-LOC
2.80338	3	Reps-baseline	31	PRC-OP
-0.263236	4	Reps-baseline	31	OP-EC
1.12284	5	Reps-baseline	31	OP-PRC
2.99618	6	Reps-baseline	31	EC-OP
0.741663	1	Reps-baseline	32	LOC-OP
1.52214	2	Reps-baseline	32	OP-LOC
6.23627	3	Reps-baseline	32	PRC-OP
0.989499	4	Reps-baseline	32	OP-EC
5.01867	5	Reps-baseline	32	OP-PRC
0.95659	6	Reps-baseline	32	EC-OP
11.29	1	Reps-baseline	33	LOC-OP
3.04915	2	Reps-baseline	33	OP-LOC
-0.259708	3	Reps-baseline	33	PRC-OP
2.37468	4	Reps-baseline	33	OP-EC
0.201965	5	Reps-baseline	33	OP-PRC
2.46659	6	Reps-baseline	33	EC-OP
4.31151	1	Reps-baseline	34	LOC-OP
1.97913	2	Reps-baseline	34	OP-LOC
2.02849	3	Reps-baseline	34	PRC-OP
-1.40489	4	Reps-baseline	34	OP-EC
1.7251	5	Reps-baseline	34	OP-PRC
-1.0522	6	Reps-baseline	34	EC-OP
16.091	1	Reps-baseline	35	LOC-OP
5.84299	2	Reps-baseline	35	OP-LOC
0.334094	3	Reps-baseline	35	PRC-OP
0.162212	4	Reps-baseline	35	OP-EC
-3.4673	5	Reps-baseline	35	OP-PRC
4.2096	6	Reps-baseline	35	EC-OP
-0.573798	1	Reps-baseline	36	LOC-OP
1.53419	2	Reps-baseline	36	OP-LOC
2.66858	3	Reps-baseline	36	PRC-OP
1.15865	4	Reps-baseline	36	OP-EC
2.23502	5	Reps-baseline	36	OP-PRC
2.55422	6	Reps-baseline	36	EC-OP
3.22852	1	Reps-baseline	37	LOC-OP
1.11687	2	Reps-baseline	37	OP-LOC
-0.869804	3	Reps-baseline	37	PRC-OP
-4.92576	4	Reps-baseline	37	OP-EC
0.531377	5	Reps-baseline	37	OP-PRC
-7.66454	6	Reps-baseline	37	EC-OP
15.9161	1	Reps-baseline	38	LOC-OP
2.78226	2	Reps-baseline	38	OP-LOC
0.385207	3	Reps-baseline	38	PRC-OP
1.89861	4	Reps-baseline	38	OP-EC
1.8109	5	Reps-baseline	38	OP-PRC
3.48588	6	Reps-baseline	38	EC-OP
15.3002	1	Reps-baseline	39	LOC-OP
5.7567	2	Reps-baseline	39	OP-LOC
5.28697	3	Reps-baseline	39	PRC-OP
3.81593	4	Reps-baseline	39	OP-EC
4.13124	5	Reps-baseline	39	OP-PRC
6.64659	6	Reps-baseline	39	EC-OP
7.60592	1	Reps-baseline	40	LOC-OP
4.46707	2	Reps-baseline	40	OP-LOC
1.71976	3	Reps-baseline	40	PRC-OP
-8.21718	4	Reps-baseline	40	OP-EC
1.93119	5	Reps-baseline	40	OP-PRC
-3.53278	6	Reps-baseline	40	EC-OP
-1.05311	1	Reps-baseline	41	LOC-OP
-0.120015	2	Reps-baseline	41	OP-LOC
-2.43381	3	Reps-baseline	41	PRC-OP
4.69905	4	Reps-baseline	41	OP-EC
-5.55282	5	Reps-baseline	41	OP-PRC
3.57063	6	Reps-baseline	41	EC-OP
9.98395	1	Reps-baseline	42	LOC-OP
3.30781	2	Reps-baseline	42	OP-LOC
6.13184	3	Reps-baseline	42	PRC-OP
4.57148	4	Reps-baseline	42	OP-EC
7.81495	5	Reps-baseline	42	OP-PRC
4.73873	6	Reps-baseline	42	EC-OP
10.2828	1	Reps-baseline	43	LOC-OP
1.08124	2	Reps-baseline	43	OP-LOC
2.2396	3	Reps-baseline	43	PRC-OP
-2.63903	4	Reps-baseline	43	OP-EC
-2.70518	5	Reps-baseline	43	OP-PRC
-2.27223	6	Reps-baseline	43	EC-OP
4.69805	1	Reps-baseline	44	LOC-OP
3.27352	2	Reps-baseline	44	OP-LOC
-2.4906	3	Reps-baseline	44	PRC-OP
-5.01862	4	Reps-baseline	44	OP-EC
-2.36482	5	Reps-baseline	44	OP-PRC
-8.12935	6	Reps-baseline	44	EC-OP
9.44365	1	Reps-baseline	45	LOC-OP
2.37077	2	Reps-baseline	45	OP-LOC
3.6388	3	Reps-baseline	45	PRC-OP
2.98354	4	Reps-baseline	45	OP-EC
4.65914	5	Reps-baseline	45	OP-PRC
3.28197	6	Reps-baseline	45	EC-OP
8.20202	1	Reps-baseline	46	LOC-OP
1.89711	2	Reps-baseline	46	OP-LOC
10.4401	3	Reps-baseline	46	PRC-OP
-0.30461	4	Reps-baseline	46	OP-EC
3.25997	5	Reps-baseline	46	OP-PRC
6.24785	6	Reps-baseline	46	EC-OP
3.1875	1	Reps-baseline	47	LOC-OP
-1.12018	2	Reps-baseline	47	OP-LOC
-0.787847	3	Reps-baseline	47	PRC-OP
-5.41623	4	Reps-baseline	47	OP-EC
1.24135	5	Reps-baseline	47	OP-PRC
-5.54433	6	Reps-baseline	47	EC-OP
2.78075	1	Reps-baseline	48	LOC-OP
-1.28567	2	Reps-baseline	48	OP-LOC
0.588978	3	Reps-baseline	48	PRC-OP
-7.52461	4	Reps-baseline	48	OP-EC
1.58875	5	Reps-baseline	48	OP-PRC
-5.63812	6	Reps-baseline	48	EC-OP
0.473662	1	Reps-baseline	49	LOC-OP
-0.351865	2	Reps-baseline	49	OP-LOC
-6.38341	3	Reps-baseline	49	PRC-OP
-0.202995	4	Reps-baseline	49	OP-EC
-5.0713	5	Reps-baseline	49	OP-PRC
-0.10763	6	Reps-baseline	49	EC-OP
7.61489	1	Reps-baseline	50	LOC-OP
-2.64365	2	Reps-baseline	50	OP-LOC
0.5806	3	Reps-baseline	50	PRC-OP
-2.82172	4	Reps-baseline	50	OP-EC
1.61509	5	Reps-baseline	50	OP-PRC
-2.45192	6	Reps-baseline	50	EC-OP
8.21432	1	Reps-baseline	51	LOC-OP
5.68678	2	Reps-baseline	51	OP-LOC
3.61013	3	Reps-baseline	51	PRC-OP
0.593228	4	Reps-baseline	51	OP-EC
3.81328	5	Reps-baseline	51	OP-PRC
0.737466	6	Reps-baseline	51	EC-OP
2.00202	1	Reps-baseline	52	LOC-OP
-0.0124921	2	Reps-baseline	52	OP-LOC
0.88622	3	Reps-baseline	52	PRC-OP
-5.40178	4	Reps-baseline	52	OP-EC
0.860972	5	Reps-baseline	52	OP-PRC
-8.51358	6	Reps-baseline	52	EC-OP
-3.60066	1	Reps-baseline	53	LOC-OP
-0.533534	2	Reps-baseline	53	OP-LOC
-2.38029	3	Reps-baseline	53	PRC-OP
-3.55577	4	Reps-baseline	53	OP-EC
-3.59844	5	Reps-baseline	53	OP-PRC
-1.98998	6	Reps-baseline	53	EC-OP
1.10573	1	Reps-baseline	54	LOC-OP
8.4873	2	Reps-baseline	54	OP-LOC
4.96468	3	Reps-baseline	54	PRC-OP
6.90212	4	Reps-baseline	54	OP-EC
11.814	5	Reps-baseline	54	OP-PRC
7.72919	6	Reps-baseline	54	EC-OP
-3.74753	7	LD	1	LOC-IFG tri
-3.81572	8	LD	1	LOC-SFG
-4.50814	9	LD	1	LOC-IFG oper
-1.13003	10	LD	1	IFG tri-LOC
-2.77485	11	LD	1	SFG-LOC
-3.57154	12	LD	1	LOC-HIPP
2.80446	13	LD	1	IFG tri-EC
-0.736438	14	LD	1	PRC-IFG tri
0.481304	7	LD	2	LOC-IFG tri
0.0597575	8	LD	2	LOC-SFG
-1.15976	9	LD	2	LOC-IFG oper
-0.10182	10	LD	2	IFG tri-LOC
-1.9869	11	LD	2	SFG-LOC
0.0144531	12	LD	2	LOC-HIPP
-0.429125	13	LD	2	IFG tri-EC
-0.0268275	14	LD	2	PRC-IFG tri
1.53962	7	LD	3	LOC-IFG tri
3.36702	8	LD	3	LOC-SFG
10.3637	9	LD	3	LOC-IFG oper
-0.521589	10	LD	3	IFG tri-LOC
3.10761	11	LD	3	SFG-LOC
2.62867	12	LD	3	LOC-HIPP
11.6034	13	LD	3	IFG tri-EC
-0.346563	14	LD	3	PRC-IFG tri
2.01231	7	LD	4	LOC-IFG tri
-0.55731	8	LD	4	LOC-SFG
-2.36548	9	LD	4	LOC-IFG oper
7.48922	10	LD	4	IFG tri-LOC
-1.17282	11	LD	4	SFG-LOC
5.5303	12	LD	4	LOC-HIPP
2.58113	13	LD	4	IFG tri-EC
-1.2493	14	LD	4	PRC-IFG tri
10.1416	7	LD	5	LOC-IFG tri
12.1605	8	LD	5	LOC-SFG
0.0596301	9	LD	5	LOC-IFG oper
11.7963	10	LD	5	IFG tri-LOC
13.9923	11	LD	5	SFG-LOC
0.697933	12	LD	5	LOC-HIPP
4.91856	13	LD	5	IFG tri-EC
3.05596	14	LD	5	PRC-IFG tri
-2.66883	7	LD	6	LOC-IFG tri
-1.77674	8	LD	6	LOC-SFG
-3.40751	9	LD	6	LOC-IFG oper
-0.274677	10	LD	6	IFG tri-LOC
-0.486171	11	LD	6	SFG-LOC
5.8105	12	LD	6	LOC-HIPP
1.86023	13	LD	6	IFG tri-EC
-2.89483	14	LD	6	PRC-IFG tri
4.10461	7	LD	7	LOC-IFG tri
4.77279	8	LD	7	LOC-SFG
4.01321	9	LD	7	LOC-IFG oper
-2.23183	10	LD	7	IFG tri-LOC
6.5748	11	LD	7	SFG-LOC
2.85404	12	LD	7	LOC-HIPP
-8.43679	13	LD	7	IFG tri-EC
1.05243	14	LD	7	PRC-IFG tri
4.48113	7	LD	8	LOC-IFG tri
3.30227	8	LD	8	LOC-SFG
5.51112	9	LD	8	LOC-IFG oper
6.05475	10	LD	8	IFG tri-LOC
13.3449	11	LD	8	SFG-LOC
1.82395	12	LD	8	LOC-HIPP
-6.09486	13	LD	8	IFG tri-EC
2.28917	14	LD	8	PRC-IFG tri
-0.165768	7	LD	9	LOC-IFG tri
2.4649	8	LD	9	LOC-SFG
2.20868	9	LD	9	LOC-IFG oper
3.51314	10	LD	9	IFG tri-LOC
6.39944	11	LD	9	SFG-LOC
-4.84445	12	LD	9	LOC-HIPP
-2.27307	13	LD	9	IFG tri-EC
-1.3888	14	LD	9	PRC-IFG tri
-1.11452	7	LD	10	LOC-IFG tri
-1.03185	8	LD	10	LOC-SFG
1.21606	9	LD	10	LOC-IFG oper
0.614168	10	LD	10	IFG tri-LOC
0.279882	11	LD	10	SFG-LOC
-3.36669	12	LD	10	LOC-HIPP
0.659748	13	LD	10	IFG tri-EC
-0.451429	14	LD	10	PRC-IFG tri
-0.875605	7	LD	11	LOC-IFG tri
-2.85464	8	LD	11	LOC-SFG
0.264822	9	LD	11	LOC-IFG oper
-1.45473	10	LD	11	IFG tri-LOC
0.814098	11	LD	11	SFG-LOC
-0.155738	12	LD	11	LOC-HIPP
-10.9	13	LD	11	IFG tri-EC
-1.50509	14	LD	11	PRC-IFG tri
-3.32907	7	LD	12	LOC-IFG tri
-5.3747	8	LD	12	LOC-SFG
-1.00134	9	LD	12	LOC-IFG oper
-1.31131	10	LD	12	IFG tri-LOC
-5.29723	11	LD	12	SFG-LOC
-2.88757	12	LD	12	LOC-HIPP
-8.86914	13	LD	12	IFG tri-EC
-0.526762	14	LD	12	PRC-IFG tri
6.7176	7	LD	13	LOC-IFG tri
8.35728	8	LD	13	LOC-SFG
3.79975	9	LD	13	LOC-IFG oper
3.1588	10	LD	13	IFG tri-LOC
6.90962	11	LD	13	SFG-LOC
-2.38148	12	LD	13	LOC-HIPP
5.94582	13	LD	13	IFG tri-EC
2.51414	14	LD	13	PRC-IFG tri
1.29191	7	LD	14	LOC-IFG tri
5.09972	8	LD	14	LOC-SFG
1.11422	9	LD	14	LOC-IFG oper
0.15197	10	LD	14	IFG tri-LOC
4.16774	11	LD	14	SFG-LOC
7.10431	12	LD	14	LOC-HIPP
17.307	13	LD	14	IFG tri-EC
-1.53372	14	LD	14	PRC-IFG tri
2.06451	7	LD	15	LOC-IFG tri
0.640523	8	LD	15	LOC-SFG
-1.11216	9	LD	15	LOC-IFG oper
4.84127	10	LD	15	IFG tri-LOC
-0.0730489	11	LD	15	SFG-LOC
0.39176	12	LD	15	LOC-HIPP
1.56	13	LD	15	IFG tri-EC
2.66756	14	LD	15	PRC-IFG tri
8.07079	7	LD	16	LOC-IFG tri
7.6679	8	LD	16	LOC-SFG
4.91692	9	LD	16	LOC-IFG oper
3.73704	10	LD	16	IFG tri-LOC
10.1076	11	LD	16	SFG-LOC
0.904339	12	LD	16	LOC-HIPP
6.2849	13	LD	16	IFG tri-EC
3.36017	14	LD	16	PRC-IFG tri
2.64205	7	LD	17	LOC-IFG tri
-0.108337	8	LD	17	LOC-SFG
5.06061	9	LD	17	LOC-IFG oper
3.00541	10	LD	17	IFG tri-LOC
1.49034	11	LD	17	SFG-LOC
-2.84239	12	LD	17	LOC-HIPP
-3.56274	13	LD	17	IFG tri-EC
-1.59924	14	LD	17	PRC-IFG tri
5.8428	7	LD	18	LOC-IFG tri
5.80357	8	LD	18	LOC-SFG
-1.10539	9	LD	18	LOC-IFG oper
4.02406	10	LD	18	IFG tri-LOC
7.08647	11	LD	18	SFG-LOC
3.49943	12	LD	18	LOC-HIPP
-3.07434	13	LD	18	IFG tri-EC
-3.3726	14	LD	18	PRC-IFG tri
1.02695	7	LD	19	LOC-IFG tri
4.15573	8	LD	19	LOC-SFG
5.56808	9	LD	19	LOC-IFG oper
2.2217	10	LD	19	IFG tri-LOC
6.70403	11	LD	19	SFG-LOC
0.243788	12	LD	19	LOC-HIPP
-2.12174	13	LD	19	IFG tri-EC
-4.53425	14	LD	19	PRC-IFG tri
1.33469	7	LD	20	LOC-IFG tri
1.24581	8	LD	20	LOC-SFG
-4.27297	9	LD	20	LOC-IFG oper
1.58507	10	LD	20	IFG tri-LOC
2.03467	11	LD	20	SFG-LOC
-2.28738	12	LD	20	LOC-HIPP
6.43501	13	LD	20	IFG tri-EC
1.53406	14	LD	20	PRC-IFG tri
2.11549	7	LD	21	LOC-IFG tri
-0.00673197	8	LD	21	LOC-SFG
-2.27351	9	LD	21	LOC-IFG oper
1.33941	10	LD	21	IFG tri-LOC
0.924385	11	LD	21	SFG-LOC
-0.888719	12	LD	21	LOC-HIPP
-12.5225	13	LD	21	IFG tri-EC
-3.99081	14	LD	21	PRC-IFG tri
-4.86206	7	LD	22	LOC-IFG tri
-3.24116	8	LD	22	LOC-SFG
-2.07241	9	LD	22	LOC-IFG oper
-2.60464	10	LD	22	IFG tri-LOC
-0.806177	11	LD	22	SFG-LOC
3.27358	12	LD	22	LOC-HIPP
4.93051	13	LD	22	IFG tri-EC
2.15274	14	LD	22	PRC-IFG tri
-2.53471	7	LD	23	LOC-IFG tri
-3.54382	8	LD	23	LOC-SFG
-0.658428	9	LD	23	LOC-IFG oper
-2.75259	10	LD	23	IFG tri-LOC
-3.85144	11	LD	23	SFG-LOC
-8.34478	12	LD	23	LOC-HIPP
-4.13293	13	LD	23	IFG tri-EC
0.895378	14	LD	23	PRC-IFG tri
6.03577	7	LD	24	LOC-IFG tri
2.09476	8	LD	24	LOC-SFG
-0.0391464	9	LD	24	LOC-IFG oper
6.82497	10	LD	24	IFG tri-LOC
4.43229	11	LD	24	SFG-LOC
1.32874	12	LD	24	LOC-HIPP
0.148454	13	LD	24	IFG tri-EC
-0.410041	14	LD	24	PRC-IFG tri
-1.7439	7	LD	25	LOC-IFG tri
4.88727	8	LD	25	LOC-SFG
-2.23254	9	LD	25	LOC-IFG oper
0.0282536	10	LD	25	IFG tri-LOC
3.70034	11	LD	25	SFG-LOC
1.82786	12	LD	25	LOC-HIPP
1.41326	13	LD	25	IFG tri-EC
-1.20849	14	LD	25	PRC-IFG tri
2.178	7	LD	26	LOC-IFG tri
3.23183	8	LD	26	LOC-SFG
4.93655	9	LD	26	LOC-IFG oper
4.86288	10	LD	26	IFG tri-LOC
8.01239	11	LD	26	SFG-LOC
-0.660254	12	LD	26	LOC-HIPP
21.9946	13	LD	26	IFG tri-EC
3.66576	14	LD	26	PRC-IFG tri
0.0602743	7	LD	27	LOC-IFG tri
1.93959	8	LD	27	LOC-SFG
5.18812	9	LD	27	LOC-IFG oper
-1.9003	10	LD	27	IFG tri-LOC
2.30327	11	LD	27	SFG-LOC
11.9301	12	LD	27	LOC-HIPP
1.24613	13	LD	27	IFG tri-EC
2.14735	14	LD	27	PRC-IFG tri
2.55118	7	LD	28	LOC-IFG tri
4.06822	8	LD	28	LOC-SFG
0.87264	9	LD	28	LOC-IFG oper
0.323643	10	LD	28	IFG tri-LOC
3.63671	11	LD	28	SFG-LOC
2.39824	12	LD	28	LOC-HIPP
0.412136	13	LD	28	IFG tri-EC
-2.00489	14	LD	28	PRC-IFG tri
6.56365	7	LD	29	LOC-IFG tri
3.49947	8	LD	29	LOC-SFG
8.05022	9	LD	29	LOC-IFG oper
0.869682	10	LD	29	IFG tri-LOC
2.93749	11	LD	29	SFG-LOC
-1.60252	12	LD	29	LOC-HIPP
5.38807	13	LD	29	IFG tri-EC
2.99134	14	LD	29	PRC-IFG tri
-1.57775	7	LD	30	LOC-IFG tri
-0.26181	8	LD	30	LOC-SFG
-5.59496	9	LD	30	LOC-IFG oper
-1.57977	10	LD	30	IFG tri-LOC
-0.767165	11	LD	30	SFG-LOC
8.92069	12	LD	30	LOC-HIPP
8.42306	13	LD	30	IFG tri-EC
3.03551	14	LD	30	PRC-IFG tri
8.63296	7	LD	31	LOC-IFG tri
5.47742	8	LD	31	LOC-SFG
2.41843	9	LD	31	LOC-IFG oper
6.90113	10	LD	31	IFG tri-LOC
5.97785	11	LD	31	SFG-LOC
1.71154	12	LD	31	LOC-HIPP
1.6741	13	LD	31	IFG tri-EC
1.45016	14	LD	31	PRC-IFG tri
4.49809	7	LD	32	LOC-IFG tri
0.690544	8	LD	32	LOC-SFG
5.40274	9	LD	32	LOC-IFG oper
6.91356	10	LD	32	IFG tri-LOC
2.56493	11	LD	32	SFG-LOC
2.78283	12	LD	32	LOC-HIPP
-0.687704	13	LD	32	IFG tri-EC
-1.76425	14	LD	32	PRC-IFG tri
3.40648	7	LD	33	LOC-IFG tri
-4.55673	8	LD	33	LOC-SFG
3.8645	9	LD	33	LOC-IFG oper
0.951005	10	LD	33	IFG tri-LOC
-5.60039	11	LD	33	SFG-LOC
-4.10903	12	LD	33	LOC-HIPP
-1.64863	13	LD	33	IFG tri-EC
4.6898	14	LD	33	PRC-IFG tri
6.11984	7	LD	34	LOC-IFG tri
0.530246	8	LD	34	LOC-SFG
1.90555	9	LD	34	LOC-IFG oper
8.90371	10	LD	34	IFG tri-LOC
-0.238695	11	LD	34	SFG-LOC
-0.65288	12	LD	34	LOC-HIPP
12.0285	13	LD	34	IFG tri-EC
2.25813	14	LD	34	PRC-IFG tri
7.76752	7	LD	35	LOC-IFG tri
3.45999	8	LD	35	LOC-SFG
3.58968	9	LD	35	LOC-IFG oper
8.68641	10	LD	35	IFG tri-LOC
11.8426	11	LD	35	SFG-LOC
1.8591	12	LD	35	LOC-HIPP
-7.13232	13	LD	35	IFG tri-EC
2.0247	14	LD	35	PRC-IFG tri
-1.27729	7	LD	36	LOC-IFG tri
1.53383	8	LD	36	LOC-SFG
0.912628	9	LD	36	LOC-IFG oper
-2.0961	10	LD	36	IFG tri-LOC
0.851509	11	LD	36	SFG-LOC
1.42841	12	LD	36	LOC-HIPP
2.2698	13	LD	36	IFG tri-EC
-4.18851	14	LD	36	PRC-IFG tri
-5.81518	7	LD	37	LOC-IFG tri
-1.38299	8	LD	37	LOC-SFG
-2.46477	9	LD	37	LOC-IFG oper
-3.70907	10	LD	37	IFG tri-LOC
-4.45632	11	LD	37	SFG-LOC
3.33859	12	LD	37	LOC-HIPP
-2.33597	13	LD	37	IFG tri-EC
-1.29539	14	LD	37	PRC-IFG tri
6.82279	7	LD	38	LOC-IFG tri
6.89105	8	LD	38	LOC-SFG
5.40662	9	LD	38	LOC-IFG oper
3.60541	10	LD	38	IFG tri-LOC
8.37542	11	LD	38	SFG-LOC
6.43738	12	LD	38	LOC-HIPP
3.05943	13	LD	38	IFG tri-EC
2.43239	14	LD	38	PRC-IFG tri
5.67619	7	LD	39	LOC-IFG tri
1.27606	8	LD	39	LOC-SFG
1.86901	9	LD	39	LOC-IFG oper
4.1359	10	LD	39	IFG tri-LOC
6.54712	11	LD	39	SFG-LOC
5.73948	12	LD	39	LOC-HIPP
4.36892	13	LD	39	IFG tri-EC
-0.410432	14	LD	39	PRC-IFG tri
2.66118	7	LD	40	LOC-IFG tri
2.91657	8	LD	40	LOC-SFG
-2.79948	9	LD	40	LOC-IFG oper
1.69011	10	LD	40	IFG tri-LOC
4.94739	11	LD	40	SFG-LOC
1.27814	12	LD	40	LOC-HIPP
6.82629	13	LD	40	IFG tri-EC
-0.35952	14	LD	40	PRC-IFG tri
2.6247	7	LD	41	LOC-IFG tri
3.2334	8	LD	41	LOC-SFG
0.498492	9	LD	41	LOC-IFG oper
-4.05856	10	LD	41	IFG tri-LOC
-5.76174	11	LD	41	SFG-LOC
18.1177	12	LD	41	LOC-HIPP
-0.338845	13	LD	41	IFG tri-EC
0.140398	14	LD	41	PRC-IFG tri
5.82749	7	LD	42	LOC-IFG tri
4.86097	8	LD	42	LOC-SFG
4.2231	9	LD	42	LOC-IFG oper
-2.56145	10	LD	42	IFG tri-LOC
3.69221	11	LD	42	SFG-LOC
5.64994	12	LD	42	LOC-HIPP
3.00542	13	LD	42	IFG tri-EC
2.40093	14	LD	42	PRC-IFG tri
1.95358	7	LD	43	LOC-IFG tri
2.89679	8	LD	43	LOC-SFG
-2.46303	9	LD	43	LOC-IFG oper
-1.28782	10	LD	43	IFG tri-LOC
-0.714661	11	LD	43	SFG-LOC
-1.24107	12	LD	43	LOC-HIPP
-1.0603	13	LD	43	IFG tri-EC
2.49229	14	LD	43	PRC-IFG tri
8.60171	7	LD	44	LOC-IFG tri
2.32869	8	LD	44	LOC-SFG
13.2264	9	LD	44	LOC-IFG oper
5.36558	10	LD	44	IFG tri-LOC
-3.93346	11	LD	44	SFG-LOC
3.32801	12	LD	44	LOC-HIPP
10.116	13	LD	44	IFG tri-EC
4.55094	14	LD	44	PRC-IFG tri
3.32635	7	LD	45	LOC-IFG tri
5.72429	8	LD	45	LOC-SFG
2.1061	9	LD	45	LOC-IFG oper
2.85857	10	LD	45	IFG tri-LOC
2.16327	11	LD	45	SFG-LOC
-0.976414	12	LD	45	LOC-HIPP
-6.34801	13	LD	45	IFG tri-EC
1.57717	14	LD	45	PRC-IFG tri
0.967157	7	LD	46	LOC-IFG tri
3.22813	8	LD	46	LOC-SFG
2.72184	9	LD	46	LOC-IFG oper
1.1369	10	LD	46	IFG tri-LOC
2.75907	11	LD	46	SFG-LOC
-5.98615	12	LD	46	LOC-HIPP
10.6997	13	LD	46	IFG tri-EC
3.30769	14	LD	46	PRC-IFG tri
6.7624	7	LD	47	LOC-IFG tri
5.51567	8	LD	47	LOC-SFG
7.59041	9	LD	47	LOC-IFG oper
7.11843	10	LD	47	IFG tri-LOC
16.1798	11	LD	47	SFG-LOC
9.12979	12	LD	47	LOC-HIPP
16.3797	13	LD	47	IFG tri-EC
6.58464	14	LD	47	PRC-IFG tri
-3.96507	7	LD	48	LOC-IFG tri
-0.973945	8	LD	48	LOC-SFG
-1.00119	9	LD	48	LOC-IFG oper
-1.80476	10	LD	48	IFG tri-LOC
-3.14249	11	LD	48	SFG-LOC
-1.27475	12	LD	48	LOC-HIPP
-4.31193	13	LD	48	IFG tri-EC
1.83728	14	LD	48	PRC-IFG tri
1.64837	7	LD	49	LOC-IFG tri
-0.828355	8	LD	49	LOC-SFG
1.42758	9	LD	49	LOC-IFG oper
2.31003	10	LD	49	IFG tri-LOC
3.48376	11	LD	49	SFG-LOC
1.1428	12	LD	49	LOC-HIPP
2.05931	13	LD	49	IFG tri-EC
1.54966	14	LD	49	PRC-IFG tri
0.784752	7	LD	50	LOC-IFG tri
-1.48781	8	LD	50	LOC-SFG
2.74587	9	LD	50	LOC-IFG oper
1.04464	10	LD	50	IFG tri-LOC
-0.154638	11	LD	50	SFG-LOC
-3.16077	12	LD	50	LOC-HIPP
0.626722	13	LD	50	IFG tri-EC
-1.85432	14	LD	50	PRC-IFG tri
4.91177	7	LD	51	LOC-IFG tri
-0.0197935	8	LD	51	LOC-SFG
1.66483	9	LD	51	LOC-IFG oper
1.53129	10	LD	51	IFG tri-LOC
-1.2705	11	LD	51	SFG-LOC
-4.49152	12	LD	51	LOC-HIPP
-2.32406	13	LD	51	IFG tri-EC
2.45563	14	LD	51	PRC-IFG tri
1.068	7	LD	52	LOC-IFG tri
-0.761324	8	LD	52	LOC-SFG
1.86128	9	LD	52	LOC-IFG oper
0.860069	10	LD	52	IFG tri-LOC
-1.94586	11	LD	52	SFG-LOC
-2.84585	12	LD	52	LOC-HIPP
5.17022	13	LD	52	IFG tri-EC
2.56589	14	LD	52	PRC-IFG tri
1.79287	7	LD	53	LOC-IFG tri
1.34253	8	LD	53	LOC-SFG
-1.17962	9	LD	53	LOC-IFG oper
-1.38233	10	LD	53	IFG tri-LOC
-4.19822	11	LD	53	SFG-LOC
5.77458	12	LD	53	LOC-HIPP
7.17875	13	LD	53	IFG tri-EC
1.47608	14	LD	53	PRC-IFG tri
-5.25577	7	LD	54	LOC-IFG tri
-5.05923	8	LD	54	LOC-SFG
-5.32539	9	LD	54	LOC-IFG oper
-7.84948	10	LD	54	IFG tri-LOC
-17.6492	11	LD	54	SFG-LOC
-1.28577	12	LD	54	LOC-HIPP
-0.430527	13	LD	54	IFG tri-EC
-1.64719	14	LD	54	PRC-IFG tri
-1.57084	7	CL-baseline	1	LOC-IFG tri
-2.9168	8	CL-baseline	1	LOC-SFG
-2.84866	9	CL-baseline	1	LOC-IFG oper
1.49424	10	CL-baseline	1	IFG tri-LOC
-0.268326	11	CL-baseline	1	SFG-LOC
3.56256	12	CL-baseline	1	LOC-HIPP
2.33382	13	CL-baseline	1	IFG tri-EC
-0.288842	14	CL-baseline	1	PRC-IFG tri
-0.963285	7	CL-baseline	2	LOC-IFG tri
1.37363	8	CL-baseline	2	LOC-SFG
-4.11315	9	CL-baseline	2	LOC-IFG oper
-1.46355	10	CL-baseline	2	IFG tri-LOC
-2.58798	11	CL-baseline	2	SFG-LOC
6.97497	12	CL-baseline	2	LOC-HIPP
1.02144	13	CL-baseline	2	IFG tri-EC
-0.715547	14	CL-baseline	2	PRC-IFG tri
5.52998	7	CL-baseline	3	LOC-IFG tri
3.97733	8	CL-baseline	3	LOC-SFG
7.29863	9	CL-baseline	3	LOC-IFG oper
5.33955	10	CL-baseline	3	IFG tri-LOC
7.39383	11	CL-baseline	3	SFG-LOC
1.62062	12	CL-baseline	3	LOC-HIPP
10.3079	13	CL-baseline	3	IFG tri-EC
-1.46819	14	CL-baseline	3	PRC-IFG tri
0.603982	7	CL-baseline	4	LOC-IFG tri
-2.68694	8	CL-baseline	4	LOC-SFG
-2.92946	9	CL-baseline	4	LOC-IFG oper
5.91064	10	CL-baseline	4	IFG tri-LOC
-0.647524	11	CL-baseline	4	SFG-LOC
4.3443	12	CL-baseline	4	LOC-HIPP
5.14955	13	CL-baseline	4	IFG tri-EC
-5.09652	14	CL-baseline	4	PRC-IFG tri
9.97681	7	CL-baseline	5	LOC-IFG tri
4.77357	8	CL-baseline	5	LOC-SFG
-0.487025	9	CL-baseline	5	LOC-IFG oper
13.2747	10	CL-baseline	5	IFG tri-LOC
5.84134	11	CL-baseline	5	SFG-LOC
1.13642	12	CL-baseline	5	LOC-HIPP
12.9697	13	CL-baseline	5	IFG tri-EC
5.09741	14	CL-baseline	5	PRC-IFG tri
-3.82069	7	CL-baseline	6	LOC-IFG tri
-1.40372	8	CL-baseline	6	LOC-SFG
-2.33896	9	CL-baseline	6	LOC-IFG oper
0.572185	10	CL-baseline	6	IFG tri-LOC
1.80799	11	CL-baseline	6	SFG-LOC
0.553225	12	CL-baseline	6	LOC-HIPP
1.89288	13	CL-baseline	6	IFG tri-EC
-3.84844	14	CL-baseline	6	PRC-IFG tri
8.51138	7	CL-baseline	7	LOC-IFG tri
6.59715	8	CL-baseline	7	LOC-SFG
6.28056	9	CL-baseline	7	LOC-IFG oper
4.32758	10	CL-baseline	7	IFG tri-LOC
9.38485	11	CL-baseline	7	SFG-LOC
1.97244	12	CL-baseline	7	LOC-HIPP
-4.36532	13	CL-baseline	7	IFG tri-EC
0.111873	14	CL-baseline	7	PRC-IFG tri
2.04775	7	CL-baseline	8	LOC-IFG tri
2.12167	8	CL-baseline	8	LOC-SFG
5.66667	9	CL-baseline	8	LOC-IFG oper
4.84307	10	CL-baseline	8	IFG tri-LOC
10.8901	11	CL-baseline	8	SFG-LOC
0.312148	12	CL-baseline	8	LOC-HIPP
-2.01047	13	CL-baseline	8	IFG tri-EC
1.90863	14	CL-baseline	8	PRC-IFG tri
-1.9632	7	CL-baseline	9	LOC-IFG tri
2.55384	8	CL-baseline	9	LOC-SFG
5.23351	9	CL-baseline	9	LOC-IFG oper
2.75424	10	CL-baseline	9	IFG tri-LOC
6.77627	11	CL-baseline	9	SFG-LOC
-9.18034	12	CL-baseline	9	LOC-HIPP
-7.27708	13	CL-baseline	9	IFG tri-EC
-3.03119	14	CL-baseline	9	PRC-IFG tri
-2.74905	7	CL-baseline	10	LOC-IFG tri
0.493582	8	CL-baseline	10	LOC-SFG
1.11432	9	CL-baseline	10	LOC-IFG oper
-0.835581	10	CL-baseline	10	IFG tri-LOC
2.02031	11	CL-baseline	10	SFG-LOC
-5.41884	12	CL-baseline	10	LOC-HIPP
-0.0653995	13	CL-baseline	10	IFG tri-EC
0.828035	14	CL-baseline	10	PRC-IFG tri
-6.26363	7	CL-baseline	11	LOC-IFG tri
-8.16432	8	CL-baseline	11	LOC-SFG
-3.47005	9	CL-baseline	11	LOC-IFG oper
0.336721	10	CL-baseline	11	IFG tri-LOC
-1.49763	11	CL-baseline	11	SFG-LOC
0.0716889	12	CL-baseline	11	LOC-HIPP
-1.5169	13	CL-baseline	11	IFG tri-EC
-2.76109	14	CL-baseline	11	PRC-IFG tri
6.76539	7	CL-baseline	12	LOC-IFG tri
-5.40934	8	CL-baseline	12	LOC-SFG
-0.42216	9	CL-baseline	12	LOC-IFG oper
8.91754	10	CL-baseline	12	IFG tri-LOC
-4.06378	11	CL-baseline	12	SFG-LOC
-1.5291	12	CL-baseline	12	LOC-HIPP
-0.0541668	13	CL-baseline	12	IFG tri-EC
0.430263	14	CL-baseline	12	PRC-IFG tri
3.94099	7	CL-baseline	13	LOC-IFG tri
-0.330969	8	CL-baseline	13	LOC-SFG
14.511	9	CL-baseline	13	LOC-IFG oper
1.72995	10	CL-baseline	13	IFG tri-LOC
0.157449	11	CL-baseline	13	SFG-LOC
2.38297	12	CL-baseline	13	LOC-HIPP
7.68915	13	CL-baseline	13	IFG tri-EC
4.95419	14	CL-baseline	13	PRC-IFG tri
4.80657	7	CL-baseline	14	LOC-IFG tri
8.78133	8	CL-baseline	14	LOC-SFG
4.49299	9	CL-baseline	14	LOC-IFG oper
6.41303	10	CL-baseline	14	IFG tri-LOC
9.00214	11	CL-baseline	14	SFG-LOC
14.9105	12	CL-baseline	14	LOC-HIPP
20.3931	13	CL-baseline	14	IFG tri-EC
0.530794	14	CL-baseline	14	PRC-IFG tri
-7.26595	7	CL-baseline	15	LOC-IFG tri
-10.0231	8	CL-baseline	15	LOC-SFG
-1.75782	9	CL-baseline	15	LOC-IFG oper
-6.68499	10	CL-baseline	15	IFG tri-LOC
-1.32189	11	CL-baseline	15	SFG-LOC
-2.16857	12	CL-baseline	15	LOC-HIPP
0.154401	13	CL-baseline	15	IFG tri-EC
-1.47414	14	CL-baseline	15	PRC-IFG tri
-2.14663	7	CL-baseline	16	LOC-IFG tri
-0.537001	8	CL-baseline	16	LOC-SFG
2.05772	9	CL-baseline	16	LOC-IFG oper
-3.35294	10	CL-baseline	16	IFG tri-LOC
-8.2479	11	CL-baseline	16	SFG-LOC
2.7611	12	CL-baseline	16	LOC-HIPP
5.22922	13	CL-baseline	16	IFG tri-EC
1.78819	14	CL-baseline	16	PRC-IFG tri
2.13266	7	CL-baseline	17	LOC-IFG tri
-2.0111	8	CL-baseline	17	LOC-SFG
5.53132	9	CL-baseline	17	LOC-IFG oper
2.54026	10	CL-baseline	17	IFG tri-LOC
-1.6834	11	CL-baseline	17	SFG-LOC
-4.65672	12	CL-baseline	17	LOC-HIPP
0.319259	13	CL-baseline	17	IFG tri-EC
-2.11652	14	CL-baseline	17	PRC-IFG tri
-1.29041	7	CL-baseline	18	LOC-IFG tri
1.25602	8	CL-baseline	18	LOC-SFG
-0.613356	9	CL-baseline	18	LOC-IFG oper
-1.62844	10	CL-baseline	18	IFG tri-LOC
-2.2468	11	CL-baseline	18	SFG-LOC
1.75563	12	CL-baseline	18	LOC-HIPP
-0.441715	13	CL-baseline	18	IFG tri-EC
-2.09479	14	CL-baseline	18	PRC-IFG tri
-5.48286	7	CL-baseline	19	LOC-IFG tri
0.675571	8	CL-baseline	19	LOC-SFG
1.05872	9	CL-baseline	19	LOC-IFG oper
-1.59642	10	CL-baseline	19	IFG tri-LOC
1.48432	11	CL-baseline	19	SFG-LOC
-0.987373	12	CL-baseline	19	LOC-HIPP
0.676975	13	CL-baseline	19	IFG tri-EC
-4.55773	14	CL-baseline	19	PRC-IFG tri
0.270124	7	CL-baseline	20	LOC-IFG tri
-1.31077	8	CL-baseline	20	LOC-SFG
-6.28152	9	CL-baseline	20	LOC-IFG oper
1.35434	10	CL-baseline	20	IFG tri-LOC
-7.00937	11	CL-baseline	20	SFG-LOC
-1.43906	12	CL-baseline	20	LOC-HIPP
6.62342	13	CL-baseline	20	IFG tri-EC
-1.69227	14	CL-baseline	20	PRC-IFG tri
14.5788	7	CL-baseline	21	LOC-IFG tri
-4.53514	8	CL-baseline	21	LOC-SFG
-1.57677	9	CL-baseline	21	LOC-IFG oper
4.72149	10	CL-baseline	21	IFG tri-LOC
-4.07636	11	CL-baseline	21	SFG-LOC
-7.81351	12	CL-baseline	21	LOC-HIPP
-9.68241	13	CL-baseline	21	IFG tri-EC
-2.28817	14	CL-baseline	21	PRC-IFG tri
-6.03068	7	CL-baseline	22	LOC-IFG tri
-2.55009	8	CL-baseline	22	LOC-SFG
-0.421645	9	CL-baseline	22	LOC-IFG oper
-5.7554	10	CL-baseline	22	IFG tri-LOC
-6.17461	11	CL-baseline	22	SFG-LOC
2.63203	12	CL-baseline	22	LOC-HIPP
5.02669	13	CL-baseline	22	IFG tri-EC
0.96384	14	CL-baseline	22	PRC-IFG tri
3.34461	7	CL-baseline	23	LOC-IFG tri
-4.71689	8	CL-baseline	23	LOC-SFG
-8.55668	9	CL-baseline	23	LOC-IFG oper
1.91546	10	CL-baseline	23	IFG tri-LOC
-5.33439	11	CL-baseline	23	SFG-LOC
-5.32348	12	CL-baseline	23	LOC-HIPP
-3.08981	13	CL-baseline	23	IFG tri-EC
0.474448	14	CL-baseline	23	PRC-IFG tri
-4.28956	7	CL-baseline	24	LOC-IFG tri
-6.8709	8	CL-baseline	24	LOC-SFG
-3.79034	9	CL-baseline	24	LOC-IFG oper
1.12629	10	CL-baseline	24	IFG tri-LOC
-5.84764	11	CL-baseline	24	SFG-LOC
-1.69444	12	CL-baseline	24	LOC-HIPP
-6.2465	13	CL-baseline	24	IFG tri-EC
-6.23327	14	CL-baseline	24	PRC-IFG tri
-2.44335	7	CL-baseline	25	LOC-IFG tri
-4.78869	8	CL-baseline	25	LOC-SFG
2.59013	9	CL-baseline	25	LOC-IFG oper
0.348839	10	CL-baseline	25	IFG tri-LOC
-0.772862	11	CL-baseline	25	SFG-LOC
0.599981	12	CL-baseline	25	LOC-HIPP
-1.16141	13	CL-baseline	25	IFG tri-EC
-4.63157	14	CL-baseline	25	PRC-IFG tri
-0.0766739	7	CL-baseline	26	LOC-IFG tri
-2.52449	8	CL-baseline	26	LOC-SFG
4.72416	9	CL-baseline	26	LOC-IFG oper
4.59031	10	CL-baseline	26	IFG tri-LOC
-2.42298	11	CL-baseline	26	SFG-LOC
-5.31386	12	CL-baseline	26	LOC-HIPP
16.0555	13	CL-baseline	26	IFG tri-EC
-1.88032	14	CL-baseline	26	PRC-IFG tri
4.85182	7	CL-baseline	27	LOC-IFG tri
1.69538	8	CL-baseline	27	LOC-SFG
7.33818	9	CL-baseline	27	LOC-IFG oper
0.487224	10	CL-baseline	27	IFG tri-LOC
-0.469696	11	CL-baseline	27	SFG-LOC
10.3296	12	CL-baseline	27	LOC-HIPP
1.80958	13	CL-baseline	27	IFG tri-EC
-0.16227	14	CL-baseline	27	PRC-IFG tri
8.83463	7	CL-baseline	28	LOC-IFG tri
4.01185	8	CL-baseline	28	LOC-SFG
1.49571	9	CL-baseline	28	LOC-IFG oper
5.10992	10	CL-baseline	28	IFG tri-LOC
3.5243	11	CL-baseline	28	SFG-LOC
2.18292	12	CL-baseline	28	LOC-HIPP
0.863744	13	CL-baseline	28	IFG tri-EC
1.57435	14	CL-baseline	28	PRC-IFG tri
7.99563	7	CL-baseline	29	LOC-IFG tri
-0.422696	8	CL-baseline	29	LOC-SFG
4.74881	9	CL-baseline	29	LOC-IFG oper
2.93599	10	CL-baseline	29	IFG tri-LOC
-0.665327	11	CL-baseline	29	SFG-LOC
-4.77856	12	CL-baseline	29	LOC-HIPP
1.38205	13	CL-baseline	29	IFG tri-EC
2.61689	14	CL-baseline	29	PRC-IFG tri
3.0128	7	CL-baseline	30	LOC-IFG tri
-2.48816	8	CL-baseline	30	LOC-SFG
-2.50512	9	CL-baseline	30	LOC-IFG oper
3.47989	10	CL-baseline	30	IFG tri-LOC
-4.41554	11	CL-baseline	30	SFG-LOC
-0.472912	12	CL-baseline	30	LOC-HIPP
3.12009	13	CL-baseline	30	IFG tri-EC
0.155288	14	CL-baseline	30	PRC-IFG tri
-3.99366	7	CL-baseline	31	LOC-IFG tri
-6.83286	8	CL-baseline	31	LOC-SFG
0.526616	9	CL-baseline	31	LOC-IFG oper
-2.37046	10	CL-baseline	31	IFG tri-LOC
-7.70228	11	CL-baseline	31	SFG-LOC
-4.69395	12	CL-baseline	31	LOC-HIPP
-0.902131	13	CL-baseline	31	IFG tri-EC
-9.36069	14	CL-baseline	31	PRC-IFG tri
-0.536781	7	CL-baseline	32	LOC-IFG tri
2.63317	8	CL-baseline	32	LOC-SFG
0.191883	9	CL-baseline	32	LOC-IFG oper
3.53219	10	CL-baseline	32	IFG tri-LOC
5.86608	11	CL-baseline	32	SFG-LOC
0.446176	12	CL-baseline	32	LOC-HIPP
-4.61446	13	CL-baseline	32	IFG tri-EC
-5.7313	14	CL-baseline	32	PRC-IFG tri
-5.25847	7	CL-baseline	33	LOC-IFG tri
-12.6926	8	CL-baseline	33	LOC-SFG
5.13522	9	CL-baseline	33	LOC-IFG oper
-4.15119	10	CL-baseline	33	IFG tri-LOC
-10.6761	11	CL-baseline	33	SFG-LOC
-16.5562	12	CL-baseline	33	LOC-HIPP
2.03773	13	CL-baseline	33	IFG tri-EC
1.00755	14	CL-baseline	33	PRC-IFG tri
6.5134	7	CL-baseline	34	LOC-IFG tri
-1.93812	8	CL-baseline	34	LOC-SFG
4.33778	9	CL-baseline	34	LOC-IFG oper
9.78039	10	CL-baseline	34	IFG tri-LOC
-9.89678	11	CL-baseline	34	SFG-LOC
-1.5257	12	CL-baseline	34	LOC-HIPP
16.2369	13	CL-baseline	34	IFG tri-EC
1.50319	14	CL-baseline	34	PRC-IFG tri
5.3194	7	CL-baseline	35	LOC-IFG tri
0.49624	8	CL-baseline	35	LOC-SFG
3.66258	9	CL-baseline	35	LOC-IFG oper
5.69322	10	CL-baseline	35	IFG tri-LOC
3.17741	11	CL-baseline	35	SFG-LOC
-4.01374	12	CL-baseline	35	LOC-HIPP
-2.33127	13	CL-baseline	35	IFG tri-EC
-2.09338	14	CL-baseline	35	PRC-IFG tri
2.10794	7	CL-baseline	36	LOC-IFG tri
2.37425	8	CL-baseline	36	LOC-SFG
0.0209056	9	CL-baseline	36	LOC-IFG oper
2.86726	10	CL-baseline	36	IFG tri-LOC
4.26053	11	CL-baseline	36	SFG-LOC
3.10199	12	CL-baseline	36	LOC-HIPP
2.11698	13	CL-baseline	36	IFG tri-EC
-2.38157	14	CL-baseline	36	PRC-IFG tri
-7.87015	7	CL-baseline	37	LOC-IFG tri
-2.97199	8	CL-baseline	37	LOC-SFG
-6.14863	9	CL-baseline	37	LOC-IFG oper
-2.51119	10	CL-baseline	37	IFG tri-LOC
-5.86515	11	CL-baseline	37	SFG-LOC
1.68796	12	CL-baseline	37	LOC-HIPP
-0.674017	13	CL-baseline	37	IFG tri-EC
-7.42655	14	CL-baseline	37	PRC-IFG tri
3.58796	7	CL-baseline	38	LOC-IFG tri
4.4968	8	CL-baseline	38	LOC-SFG
3.77139	9	CL-baseline	38	LOC-IFG oper
2.0812	10	CL-baseline	38	IFG tri-LOC
5.32755	11	CL-baseline	38	SFG-LOC
0.765726	12	CL-baseline	38	LOC-HIPP
5.70964	13	CL-baseline	38	IFG tri-EC
1.0392	14	CL-baseline	38	PRC-IFG tri
0.853656	7	CL-baseline	39	LOC-IFG tri
-3.13203	8	CL-baseline	39	LOC-SFG
-0.79622	9	CL-baseline	39	LOC-IFG oper
0.130767	10	CL-baseline	39	IFG tri-LOC
-8.64938	11	CL-baseline	39	SFG-LOC
5.72527	12	CL-baseline	39	LOC-HIPP
2.66959	13	CL-baseline	39	IFG tri-EC
0.649675	14	CL-baseline	39	PRC-IFG tri
-3.1117	7	CL-baseline	40	LOC-IFG tri
-2.44385	8	CL-baseline	40	LOC-SFG
1.31038	9	CL-baseline	40	LOC-IFG oper
2.06965	10	CL-baseline	40	IFG tri-LOC
2.33028	11	CL-baseline	40	SFG-LOC
2.38198	12	CL-baseline	40	LOC-HIPP
10.3608	13	CL-baseline	40	IFG tri-EC
2.46691	14	CL-baseline	40	PRC-IFG tri
5.75199	7	CL-baseline	41	LOC-IFG tri
5.32327	8	CL-baseline	41	LOC-SFG
6.45106	9	CL-baseline	41	LOC-IFG oper
1.31423	10	CL-baseline	41	IFG tri-LOC
4.26437	11	CL-baseline	41	SFG-LOC
12.5516	12	CL-baseline	41	LOC-HIPP
6.66136	13	CL-baseline	41	IFG tri-EC
2.07304	14	CL-baseline	41	PRC-IFG tri
6.19729	7	CL-baseline	42	LOC-IFG tri
4.45756	8	CL-baseline	42	LOC-SFG
5.40789	9	CL-baseline	42	LOC-IFG oper
-0.724606	10	CL-baseline	42	IFG tri-LOC
4.47418	11	CL-baseline	42	SFG-LOC
2.06333	12	CL-baseline	42	LOC-HIPP
-0.343212	13	CL-baseline	42	IFG tri-EC
2.86373	14	CL-baseline	42	PRC-IFG tri
6.53493	7	CL-baseline	43	LOC-IFG tri
0.751011	8	CL-baseline	43	LOC-SFG
4.85771	9	CL-baseline	43	LOC-IFG oper
8.28455	10	CL-baseline	43	IFG tri-LOC
5.12313	11	CL-baseline	43	SFG-LOC
-4.84712	12	CL-baseline	43	LOC-HIPP
7.22753	13	CL-baseline	43	IFG tri-EC
3.53534	14	CL-baseline	43	PRC-IFG tri
10.3033	7	CL-baseline	44	LOC-IFG tri
4.65255	8	CL-baseline	44	LOC-SFG
13.5	9	CL-baseline	44	LOC-IFG oper
8.16953	10	CL-baseline	44	IFG tri-LOC
3.70707	11	CL-baseline	44	SFG-LOC
3.53429	12	CL-baseline	44	LOC-HIPP
5.47424	13	CL-baseline	44	IFG tri-EC
2.50095	14	CL-baseline	44	PRC-IFG tri
-1.64955	7	CL-baseline	45	LOC-IFG tri
-0.253466	8	CL-baseline	45	LOC-SFG
0.64408	9	CL-baseline	45	LOC-IFG oper
0.986494	10	CL-baseline	45	IFG tri-LOC
3.1153	11	CL-baseline	45	SFG-LOC
-1.97671	12	CL-baseline	45	LOC-HIPP
6.85339	13	CL-baseline	45	IFG tri-EC
3.33827	14	CL-baseline	45	PRC-IFG tri
-7.20858	7	CL-baseline	46	LOC-IFG tri
-1.15661	8	CL-baseline	46	LOC-SFG
-3.07162	9	CL-baseline	46	LOC-IFG oper
-2.47605	10	CL-baseline	46	IFG tri-LOC
3.83546	11	CL-baseline	46	SFG-LOC
-1.73025	12	CL-baseline	46	LOC-HIPP
4.88574	13	CL-baseline	46	IFG tri-EC
-6.66717	14	CL-baseline	46	PRC-IFG tri
2.36934	7	CL-baseline	47	LOC-IFG tri
3.23304	8	CL-baseline	47	LOC-SFG
2.59996	9	CL-baseline	47	LOC-IFG oper
3.48913	10	CL-baseline	47	IFG tri-LOC
9.54195	11	CL-baseline	47	SFG-LOC
1.92525	12	CL-baseline	47	LOC-HIPP
16.7668	13	CL-baseline	47	IFG tri-EC
2.97235	14	CL-baseline	47	PRC-IFG tri
-6.21287	7	CL-baseline	48	LOC-IFG tri
-2.5203	8	CL-baseline	48	LOC-SFG
-1.87148	9	CL-baseline	48	LOC-IFG oper
-3.61089	10	CL-baseline	48	IFG tri-LOC
-8.0988	11	CL-baseline	48	SFG-LOC
-4.10491	12	CL-baseline	48	LOC-HIPP
-1.54341	13	CL-baseline	48	IFG tri-EC
1.86161	14	CL-baseline	48	PRC-IFG tri
-1.0315	7	CL-baseline	49	LOC-IFG tri
-1.43371	8	CL-baseline	49	LOC-SFG
1.03782	9	CL-baseline	49	LOC-IFG oper
-0.922703	10	CL-baseline	49	IFG tri-LOC
7.44224	11	CL-baseline	49	SFG-LOC
-1.98174	12	CL-baseline	49	LOC-HIPP
1.74893	13	CL-baseline	49	IFG tri-EC
-0.556383	14	CL-baseline	49	PRC-IFG tri
-5.08554	7	CL-baseline	50	LOC-IFG tri
-0.863176	8	CL-baseline	50	LOC-SFG
-0.651529	9	CL-baseline	50	LOC-IFG oper
-4.65024	10	CL-baseline	50	IFG tri-LOC
-5.1201	11	CL-baseline	50	SFG-LOC
-2.88242	12	CL-baseline	50	LOC-HIPP
1.06969	13	CL-baseline	50	IFG tri-EC
-4.13498	14	CL-baseline	50	PRC-IFG tri
1.71972	7	CL-baseline	51	LOC-IFG tri
-0.778942	8	CL-baseline	51	LOC-SFG
0.990073	9	CL-baseline	51	LOC-IFG oper
2.06682	10	CL-baseline	51	IFG tri-LOC
-1.90905	11	CL-baseline	51	SFG-LOC
1.15364	12	CL-baseline	51	LOC-HIPP
2.2758	13	CL-baseline	51	IFG tri-EC
7.60726	14	CL-baseline	51	PRC-IFG tri
-1.83428	7	CL-baseline	52	LOC-IFG tri
-4.99079	8	CL-baseline	52	LOC-SFG
-5.92045	9	CL-baseline	52	LOC-IFG oper
-2.93587	10	CL-baseline	52	IFG tri-LOC
-15.2172	11	CL-baseline	52	SFG-LOC
-1.76638	12	CL-baseline	52	LOC-HIPP
8.31564	13	CL-baseline	52	IFG tri-EC
0.362573	14	CL-baseline	52	PRC-IFG tri
-1.35605	7	CL-baseline	53	LOC-IFG tri
1.694	8	CL-baseline	53	LOC-SFG
-5.91134	9	CL-baseline	53	LOC-IFG oper
-3.90139	10	CL-baseline	53	IFG tri-LOC
-1.34736	11	CL-baseline	53	SFG-LOC
0.784245	12	CL-baseline	53	LOC-HIPP
-1.27289	13	CL-baseline	53	IFG tri-EC
-1.28513	14	CL-baseline	53	PRC-IFG tri
-6.04738	7	CL-baseline	54	LOC-IFG tri
-2.41554	8	CL-baseline	54	LOC-SFG
-7.10294	9	CL-baseline	54	LOC-IFG oper
-1.78212	10	CL-baseline	54	IFG tri-LOC
-3.87453	11	CL-baseline	54	SFG-LOC
2.80345	12	CL-baseline	54	LOC-HIPP
-1.88212	13	CL-baseline	54	IFG tri-EC
-2.09812	14	CL-baseline	54	PRC-IFG tri
2.17668	7	Reps-baseline	1	LOC-IFG tri
0.898926	8	Reps-baseline	1	LOC-SFG
1.65948	9	Reps-baseline	1	LOC-IFG oper
2.62427	10	Reps-baseline	1	IFG tri-LOC
2.50652	11	Reps-baseline	1	SFG-LOC
7.1341	12	Reps-baseline	1	LOC-HIPP
-0.470641	13	Reps-baseline	1	IFG tri-EC
0.447596	14	Reps-baseline	1	PRC-IFG tri
-1.44459	7	Reps-baseline	2	LOC-IFG tri
1.31388	8	Reps-baseline	2	LOC-SFG
-2.95339	9	Reps-baseline	2	LOC-IFG oper
-1.36173	10	Reps-baseline	2	IFG tri-LOC
-0.601078	11	Reps-baseline	2	SFG-LOC
6.96052	12	Reps-baseline	2	LOC-HIPP
1.45056	13	Reps-baseline	2	IFG tri-EC
-0.688719	14	Reps-baseline	2	PRC-IFG tri
3.99036	7	Reps-baseline	3	LOC-IFG tri
0.610307	8	Reps-baseline	3	LOC-SFG
-3.06508	9	Reps-baseline	3	LOC-IFG oper
5.86114	10	Reps-baseline	3	IFG tri-LOC
4.28622	11	Reps-baseline	3	SFG-LOC
-1.00805	12	Reps-baseline	3	LOC-HIPP
-1.29548	13	Reps-baseline	3	IFG tri-EC
-1.12162	14	Reps-baseline	3	PRC-IFG tri
-1.40833	7	Reps-baseline	4	LOC-IFG tri
-2.12963	8	Reps-baseline	4	LOC-SFG
-0.563978	9	Reps-baseline	4	LOC-IFG oper
-1.57858	10	Reps-baseline	4	IFG tri-LOC
0.525299	11	Reps-baseline	4	SFG-LOC
-1.186	12	Reps-baseline	4	LOC-HIPP
2.56842	13	Reps-baseline	4	IFG tri-EC
-3.84723	14	Reps-baseline	4	PRC-IFG tri
-0.164801	7	Reps-baseline	5	LOC-IFG tri
-7.38694	8	Reps-baseline	5	LOC-SFG
-0.546655	9	Reps-baseline	5	LOC-IFG oper
1.47836	10	Reps-baseline	5	IFG tri-LOC
-8.15091	11	Reps-baseline	5	SFG-LOC
0.438483	12	Reps-baseline	5	LOC-HIPP
8.05118	13	Reps-baseline	5	IFG tri-EC
2.04145	14	Reps-baseline	5	PRC-IFG tri
-1.15186	7	Reps-baseline	6	LOC-IFG tri
0.373017	8	Reps-baseline	6	LOC-SFG
1.06856	9	Reps-baseline	6	LOC-IFG oper
0.846861	10	Reps-baseline	6	IFG tri-LOC
2.29416	11	Reps-baseline	6	SFG-LOC
-5.25727	12	Reps-baseline	6	LOC-HIPP
0.0326515	13	Reps-baseline	6	IFG tri-EC
-0.953606	14	Reps-baseline	6	PRC-IFG tri
4.40677	7	Reps-baseline	7	LOC-IFG tri
1.82436	8	Reps-baseline	7	LOC-SFG
2.26735	9	Reps-baseline	7	LOC-IFG oper
6.55941	10	Reps-baseline	7	IFG tri-LOC
2.81005	11	Reps-baseline	7	SFG-LOC
-0.881604	12	Reps-baseline	7	LOC-HIPP
4.07147	13	Reps-baseline	7	IFG tri-EC
-0.940562	14	Reps-baseline	7	PRC-IFG tri
-2.43338	7	Reps-baseline	8	LOC-IFG tri
-1.1806	8	Reps-baseline	8	LOC-SFG
0.155548	9	Reps-baseline	8	LOC-IFG oper
-1.21168	10	Reps-baseline	8	IFG tri-LOC
-2.45478	11	Reps-baseline	8	SFG-LOC
-1.5118	12	Reps-baseline	8	LOC-HIPP
4.0844	13	Reps-baseline	8	IFG tri-EC
-0.380543	14	Reps-baseline	8	PRC-IFG tri
-1.79744	7	Reps-baseline	9	LOC-IFG tri
0.0889465	8	Reps-baseline	9	LOC-SFG
3.02484	9	Reps-baseline	9	LOC-IFG oper
-0.758897	10	Reps-baseline	9	IFG tri-LOC
0.376822	11	Reps-baseline	9	SFG-LOC
-4.33589	12	Reps-baseline	9	LOC-HIPP
-5.00401	13	Reps-baseline	9	IFG tri-EC
-1.64239	14	Reps-baseline	9	PRC-IFG tri
-1.63453	7	Reps-baseline	10	LOC-IFG tri
1.52543	8	Reps-baseline	10	LOC-SFG
-0.101741	9	Reps-baseline	10	LOC-IFG oper
-1.44975	10	Reps-baseline	10	IFG tri-LOC
1.74043	11	Reps-baseline	10	SFG-LOC
-2.05215	12	Reps-baseline	10	LOC-HIPP
-0.725148	13	Reps-baseline	10	IFG tri-EC
1.27946	14	Reps-baseline	10	PRC-IFG tri
-5.38802	7	Reps-baseline	11	LOC-IFG tri
-5.30968	8	Reps-baseline	11	LOC-SFG
-3.73487	9	Reps-baseline	11	LOC-IFG oper
1.79145	10	Reps-baseline	11	IFG tri-LOC
-2.31173	11	Reps-baseline	11	SFG-LOC
0.227427	12	Reps-baseline	11	LOC-HIPP
9.38309	13	Reps-baseline	11	IFG tri-EC
-1.256	14	Reps-baseline	11	PRC-IFG tri
10.0945	7	Reps-baseline	12	LOC-IFG tri
-0.034643	8	Reps-baseline	12	LOC-SFG
0.579175	9	Reps-baseline	12	LOC-IFG oper
10.2289	10	Reps-baseline	12	IFG tri-LOC
1.23346	11	Reps-baseline	12	SFG-LOC
1.35846	12	Reps-baseline	12	LOC-HIPP
8.81497	13	Reps-baseline	12	IFG tri-EC
0.957024	14	Reps-baseline	12	PRC-IFG tri
-2.77661	7	Reps-baseline	13	LOC-IFG tri
-8.68825	8	Reps-baseline	13	LOC-SFG
10.7113	9	Reps-baseline	13	LOC-IFG oper
-1.42885	10	Reps-baseline	13	IFG tri-LOC
-6.75217	11	Reps-baseline	13	SFG-LOC
4.76445	12	Reps-baseline	13	LOC-HIPP
1.74334	13	Reps-baseline	13	IFG tri-EC
2.44005	14	Reps-baseline	13	PRC-IFG tri
3.51466	7	Reps-baseline	14	LOC-IFG tri
3.68161	8	Reps-baseline	14	LOC-SFG
3.37878	9	Reps-baseline	14	LOC-IFG oper
6.26106	10	Reps-baseline	14	IFG tri-LOC
4.83439	11	Reps-baseline	14	SFG-LOC
7.80619	12	Reps-baseline	14	LOC-HIPP
3.08613	13	Reps-baseline	14	IFG tri-EC
2.06451	14	Reps-baseline	14	PRC-IFG tri
-9.33046	7	Reps-baseline	15	LOC-IFG tri
-10.6636	8	Reps-baseline	15	LOC-SFG
-0.64566	9	Reps-baseline	15	LOC-IFG oper
-11.5263	10	Reps-baseline	15	IFG tri-LOC
-1.24884	11	Reps-baseline	15	SFG-LOC
-2.56033	12	Reps-baseline	15	LOC-HIPP
-1.4056	13	Reps-baseline	15	IFG tri-EC
-4.1417	14	Reps-baseline	15	PRC-IFG tri
-10.2174	7	Reps-baseline	16	LOC-IFG tri
-8.20491	8	Reps-baseline	16	LOC-SFG
-2.85919	9	Reps-baseline	16	LOC-IFG oper
-7.08999	10	Reps-baseline	16	IFG tri-LOC
-18.3555	11	Reps-baseline	16	SFG-LOC
1.85676	12	Reps-baseline	16	LOC-HIPP
-1.05569	13	Reps-baseline	16	IFG tri-EC
-1.57198	14	Reps-baseline	16	PRC-IFG tri
-0.509392	7	Reps-baseline	17	LOC-IFG tri
-1.90276	8	Reps-baseline	17	LOC-SFG
0.470708	9	Reps-baseline	17	LOC-IFG oper
-0.46515	10	Reps-baseline	17	IFG tri-LOC
-3.17374	11	Reps-baseline	17	SFG-LOC
-1.81433	12	Reps-baseline	17	LOC-HIPP
3.882	13	Reps-baseline	17	IFG tri-EC
-0.517276	14	Reps-baseline	17	PRC-IFG tri
-7.13321	7	Reps-baseline	18	LOC-IFG tri
-4.54755	8	Reps-baseline	18	LOC-SFG
0.49203	9	Reps-baseline	18	LOC-IFG oper
-5.6525	10	Reps-baseline	18	IFG tri-LOC
-9.33327	11	Reps-baseline	18	SFG-LOC
-1.7438	12	Reps-baseline	18	LOC-HIPP
2.63263	13	Reps-baseline	18	IFG tri-EC
1.2778	14	Reps-baseline	18	PRC-IFG tri
-6.50981	7	Reps-baseline	19	LOC-IFG tri
-3.48016	8	Reps-baseline	19	LOC-SFG
-4.50936	9	Reps-baseline	19	LOC-IFG oper
-3.81812	10	Reps-baseline	19	IFG tri-LOC
-5.21971	11	Reps-baseline	19	SFG-LOC
-1.23116	12	Reps-baseline	19	LOC-HIPP
2.79872	13	Reps-baseline	19	IFG tri-EC
-0.0234768	14	Reps-baseline	19	PRC-IFG tri
-1.06457	7	Reps-baseline	20	LOC-IFG tri
-2.55658	8	Reps-baseline	20	LOC-SFG
-2.00855	9	Reps-baseline	20	LOC-IFG oper
-0.230732	10	Reps-baseline	20	IFG tri-LOC
-9.04404	11	Reps-baseline	20	SFG-LOC
0.848321	12	Reps-baseline	20	LOC-HIPP
0.188414	13	Reps-baseline	20	IFG tri-EC
-3.22633	14	Reps-baseline	20	PRC-IFG tri
12.4633	7	Reps-baseline	21	LOC-IFG tri
-4.52841	8	Reps-baseline	21	LOC-SFG
0.696742	9	Reps-baseline	21	LOC-IFG oper
[truncated: 1,403 more rows]

## Sheet: Fig_4
subj	cond	composite_conn_z	A	age	sex
1	LC-Reps	-1.74034	0.85	1.84797	M
2	LC-Reps	0.637641	0.671944	0.0869631	F
3	LC-Reps	0.223751	0.752126	-0.500038	F
4	LC-Reps	-0.282844	0.768519	-1.08704	F
5	LC-Reps	1.86197	0.715152	-0.793538	F
6	LC-Reps	0.420659	0.91709	0.380464	M
7	LC-Reps	-0.465101	0.849153	0.380464	M
8	LC-Reps	-0.416646	0.872034	-0.500038	F
9	LC-Reps	-1.83799	0.884722	0.0869631	M
10	LC-Reps	0.44735	0.8025	1.26097	M
11	LC-Reps	-0.257985	0.897222	0.967465	M
12	LC-Reps	-0.971312	0.854722	1.84797	F
13	LC-Reps	0.927482	0.79774	0.967465	F
14	LC-Reps	0.973864	0.766667	1.26097	F
15	LC-Reps	-0.805222	0.851389	-1.08704	F
16	LC-Reps	-0.146464	0.883056	-0.793538	F
17	LC-Reps	-0.42572	0.873611	0.0869631	M
18	LC-Reps	-0.527053	0.847246	-1.08704	F
19	LC-Reps	0.328108	0.748077	-1.38054	F
20	LC-Reps	-0.448872	0.893611	0.967465	M
21	LC-Reps	-0.827213	0.790278	-0.793538	M
22	LC-Reps	-0.177897	0.838889	1.26097	F
23	LC-Reps	-0.868818	0.881992	-1.38054	F
24	LC-Reps	-0.46174	0.790608	-0.500038	F
25	LC-Reps	0.190005	0.885805	0.0869631	F
26	LC-Reps	0.00338796	0.818056	-0.206537	F
27	LC-Reps	-0.17074	0.87161	0.0869631	M
28	LC-Reps	-1.05927	0.860523	-0.500038	F
29	LC-Reps	-0.0681659	0.846667	-1.38054	M
30	LC-Reps	1.14281	0.865184	-0.500038	M
31	LC-Reps	-0.220467	0.906667	-1.38054	M
32	LC-Reps	0.109921	0.824167	-0.793538	M
33	LC-Reps	0.108385	0.879209	-0.500038	F
34	LC-Reps	-0.0875917	0.888333	-0.793538	F
35	LC-Reps	-0.160794	0.909958	0.673964	M
36	LC-Reps	1.23342	0.735833	0.673964	M
37	LC-Reps	-0.0383967	0.882415	-1.67404	F
38	LC-Reps	1.1421	0.879167	-1.38054	F
39	LC-Reps	0.821444	0.924722	-1.08704	F
40	LC-Reps	-0.18483	0.8425	1.55447	F
41	LC-Reps	-0.620689	0.789423	1.26097	F
42	LC-Reps	0.153809	0.835648	1.55447	F
43	LC-Reps	-0.13619	0.8	-0.206537	F
44	LC-Reps	1.6755	0.669025	-0.206537	M
45	LC-Reps	-0.880544	0.868056	0.0869631	M
46	LC-Reps	-0.498327	0.8625	0.380464	F
47	LC-Reps	1.80715	0.8125	0.967465	F
48	LC-Reps	-0.771655	0.8525	-1.08704	M
49	LC-Reps	1.11808	0.830278	0.967465	M
50	LC-Reps	0.628299	0.8425	1.26097	F
51	LC-Reps	0.0493769	0.840833	0.673964	F
52	LC-Reps	-0.559191	0.916667	-1.08704	F
53	LC-Reps	0.487577	0.7625	1.55447	M
54	LC-Reps	-0.374024	0.834722	-0.500038	F

## Sheet: Fig_5
subj	TP	CR_T	Hits_T	A	age	sex	train_group
1	1	30	58	0.85	1.83865	M	0
1	2	38	58	0.887778	1.83865	M	0
2	1	38	37	0.671944	0.0614745	F	1
2	2	47	44	0.821389	0.0614745	F	1
3	1	28	51	0.752126	-0.530916	F	1
3	2	48	58	0.935	-0.530916	F	1
4	1	27	53	0.768519	-1.12331	F	0
4	2	46	55	0.901389	-1.12331	F	0
5	1	11	57	0.715152	-0.827111	F	0
5	2	15	58	0.770833	-0.827111	F	0
6	1	46	56	0.91709	0.35767	M	1
6	2	47	56	0.918927	0.35767	M	1
7	1	34	56	0.849153	0.35767	M	0
7	2	50	54	0.923023	0.35767	M	0
8	1	44	52	0.872034	-0.530916	F	1
8	2	51	53	0.915833	-0.530916	F	1
9	1	43	55	0.884722	0.0614745	M	1
9	2	51	44	0.855833	0.0614745	M	1
10	1	39	49	0.8025	1.24626	M	1
10	2	49	44	0.838611	1.24626	M	1
11	1	40	58	0.897222	0.95006	M	0
11	2	44	57	0.9075	0.95006	M	0
12	1	31	58	0.854722	1.83865	F	1
12	2	47	57	0.9225	1.83865	F	1
13	1	33	52	0.79774	0.95006	F	1
13	2	44	55	0.890278	0.95006	F	1
14	1	20	56	0.766667	1.24626	F	0
14	2	31	60	0.879167	1.24626	F	0
15	1	35	56	0.851389	-1.12331	F	1
15	2	57	58	0.9775	-1.12331	F	1
16	1	41	56	0.883056	-0.827111	F	0
16	2	43	55	0.884722	-0.827111	F	0
17	1	41	55	0.873611	0.0614745	M	1
17	2	49	55	0.918056	0.0614745	M	1
18	1	42	51	0.847246	-1.12331	F	0
18	2	40	54	0.858333	-1.12331	F	0
19	1	43	56	0.893611	0.95006	M	0
19	2	47	54	0.899167	0.95006	M	0
20	1	40	47	0.790278	-0.827111	M	0
20	2	41	45	0.779167	-0.827111	M	0
21	1	40	52	0.838889	1.24626	F	1
21	2	48	59	0.9425	1.24626	F	1
22	1	39	56	0.881992	-1.4195	F	0
22	2	44	58	0.916111	-1.4195	F	0
23	1	33	49	0.790608	-0.530916	F	1
23	2	48	51	0.8825	-0.530916	F	1
24	1	39	57	0.885805	0.0614745	F	0
24	2	48	57	0.9275	0.0614745	F	0
25	1	31	55	0.818056	-0.234721	F	1
25	2	48	56	0.92	-0.234721	F	1
26	1	34	58	0.87161	0.0614745	M	1
26	2	53	59	0.964722	0.0614745	M	1
27	1	38	55	0.860523	-0.530916	F	0
27	2	46	57	0.921398	-0.530916	F	0
28	1	38	54	0.846667	-1.4195	M	1
28	2	49	56	0.925278	-1.4195	M	1
29	1	42	53	0.865184	-0.530916	M	1
29	2	54	53	0.944772	-0.530916	M	1
30	1	42	58	0.906667	-1.4195	M	1
30	2	55	54	0.951271	-1.4195	M	1
31	1	36	53	0.824167	-0.827111	M	0
31	2	38	52	0.826111	-0.827111	M	0
32	1	35	52	0.879209	-0.530916	F	0
32	2	38	50	0.805556	-0.530916	F	0
33	1	42	56	0.888333	-0.827111	F	0
33	2	38	50	0.805556	-0.827111	F	0
34	1	40	59	0.909958	0.653865	M	1
34	2	51	56	0.942161	0.653865	M	1
35	1	33	47	0.735833	0.653865	M	0
35	2	42	49	0.824167	0.653865	M	0
36	1	41	55	0.882415	-1.7157	F	1
36	2	51	58	0.949167	-1.7157	F	1
37	1	31	60	0.879167	-1.4195	F	0
37	2	52	59	0.960278	-1.4195	F	0
38	1	44	59	0.924722	-1.12331	F	0
38	2	41	57	0.895975	-1.12331	F	0
39	1	31	57	0.8425	1.54245	F	0
39	2	34	56	0.846111	1.54245	F	0
40	1	26	55	0.789423	1.24626	F	1
40	2	53	55	0.940278	1.24626	F	1
41	1	27	58	0.835648	1.54245	F	1
41	2	40	54	0.858333	1.54245	F	1
42	1	40	48	0.8	-0.234721	F	1
42	2	56	57	0.9675	-0.234721	F	1
43	1	29	37	0.669025	-0.234721	M	0
43	2	36	51	0.815786	-0.234721	M	0
44	1	40	55	0.868056	0.0614745	M	0
44	2	44	55	0.890278	0.0614745	M	0
45	1	39	55	0.8625	0.35767	F	1
45	2	48	59	0.9425	0.35767	F	1
46	1	30	55	0.8125	0.95006	F	1
46	2	42	57	0.8975	0.95006	F	1
47	1	47	48	0.8525	-1.12331	M	0
47	2	50	49	0.881944	-1.12331	M	0
48	1	31	56	0.830278	0.95006	M	0
48	2	41	51	0.835833	0.95006	M	0
49	1	39	53	0.8425	1.24626	F	1
49	2	50	53	0.909722	1.24626	F	1
50	1	33	56	0.840833	0.653865	F	1
50	2	48	55	0.9125	0.653865	F	1
51	1	40	60	0.916667	-1.12331	F	0
51	2	44	59	0.924722	-1.12331	F	0
52	1	48	35	0.7625	1.54245	M	0
52	2	55	34	0.834722	1.54245	M	0
53	1	34	55	0.834722	-0.530916	F	0
53	2	42	51	0.8425	-0.530916	F	0

## Sheet: Fig_6
val	cpair	cond	subj	label	train_group	TP	age	sex
-4.82667	1	LC-Reps	1	LOC-OP	0	1	1.83865	M
-3.40056	2	LC-Reps	1	OP-LOC	0	1	1.83865	M
0.748093	3	LC-Reps	1	PRC-OP	0	1	1.83865	M
0.554429	4	LC-Reps	1	OP-EC	0	1	1.83865	M
1.63187	5	LC-Reps	1	OP-PRC	0	1	1.83865	M
-0.982588	6	LC-Reps	1	EC-OP	0	1	1.83865	M
2.4063	1	LC-Reps	1	LOC-OP	0	2	1.83865	M
0.0544803	2	LC-Reps	1	OP-LOC	0	2	1.83865	M
-3.08061	3	LC-Reps	1	PRC-OP	0	2	1.83865	M
-0.660626	4	LC-Reps	1	OP-EC	0	2	1.83865	M
-2.18046	5	LC-Reps	1	OP-PRC	0	2	1.83865	M
-0.533264	6	LC-Reps	1	EC-OP	0	2	1.83865	M
0.944062	1	LC-Reps	2	LOC-OP	1	1	0.0614745	F
0.799021	2	LC-Reps	2	OP-LOC	1	1	0.0614745	F
3.61576	3	LC-Reps	2	PRC-OP	1	1	0.0614745	F
4.75163	4	LC-Reps	2	OP-EC	1	1	0.0614745	F
4.06058	5	LC-Reps	2	OP-PRC	1	1	0.0614745	F
5.65361	6	LC-Reps	2	EC-OP	1	1	0.0614745	F
2.36402	1	LC-Reps	2	LOC-OP	1	2	0.0614745	F
-1.37032	2	LC-Reps	2	OP-LOC	1	2	0.0614745	F
-4.15726	3	LC-Reps	2	PRC-OP	1	2	0.0614745	F
-2.84173	4	LC-Reps	2	OP-EC	1	2	0.0614745	F
-4.57851	5	LC-Reps	2	OP-PRC	1	2	0.0614745	F
-1.23422	6	LC-Reps	2	EC-OP	1	2	0.0614745	F
-9.01722	1	LC-Reps	3	LOC-OP	1	1	-0.530916	F
-7.54548	2	LC-Reps	3	OP-LOC	1	1	-0.530916	F
-3.54654	3	LC-Reps	3	PRC-OP	1	1	-0.530916	F
-2.79797	4	LC-Reps	3	OP-EC	1	1	-0.530916	F
-5.72064	5	LC-Reps	3	OP-PRC	1	1	-0.530916	F
-2.94919	6	LC-Reps	3	EC-OP	1	1	-0.530916	F
8.49151	1	LC-Reps	3	LOC-OP	1	2	-0.530916	F
4.44772	2	LC-Reps	3	OP-LOC	1	2	-0.530916	F
1.4013	3	LC-Reps	3	PRC-OP	1	2	-0.530916	F
4.39966	4	LC-Reps	3	OP-EC	1	2	-0.530916	F
3.46397	5	LC-Reps	3	OP-PRC	1	2	-0.530916	F
2.85036	6	LC-Reps	3	EC-OP	1	2	-0.530916	F
0.846224	1	LC-Reps	4	LOC-OP	0	1	-1.12331	F
-1.71332	2	LC-Reps	4	OP-LOC	0	1	-1.12331	F
-0.321204	3	LC-Reps	4	PRC-OP	0	1	-1.12331	F
0.306685	4	LC-Reps	4	OP-EC	0	1	-1.12331	F
-2.11675	5	LC-Reps	4	OP-PRC	0	1	-1.12331	F
0.558604	6	LC-Reps	4	EC-OP	0	1	-1.12331	F
-4.49686	1	LC-Reps	4	LOC-OP	0	2	-1.12331	F
0.855641	2	LC-Reps	4	OP-LOC	0	2	-1.12331	F
2.4669	3	LC-Reps	4	PRC-OP	0	2	-1.12331	F
5.90861	4	LC-Reps	4	OP-EC	0	2	-1.12331	F
5.05176	5	LC-Reps	4	OP-PRC	0	2	-1.12331	F
6.99384	6	LC-Reps	4	EC-OP	0	2	-1.12331	F
-6.37246	1	LC-Reps	5	LOC-OP	0	1	-0.827111	F
-2.66399	2	LC-Reps	5	OP-LOC	0	1	-0.827111	F
-5.05313	3	LC-Reps	5	PRC-OP	0	1	-0.827111	F
1.28749	4	LC-Reps	5	OP-EC	0	1	-0.827111	F
-5.80405	5	LC-Reps	5	OP-PRC	0	1	-0.827111	F
2.58216	6	LC-Reps	5	EC-OP	0	1	-0.827111	F
4.78908	1	LC-Reps	5	LOC-OP	0	2	-0.827111	F
0.340806	2	LC-Reps	5	OP-LOC	0	2	-0.827111	F
-1.46653	3	LC-Reps	5	PRC-OP	0	2	-0.827111	F
-7.39032	4	LC-Reps	5	OP-EC	0	2	-0.827111	F
-0.823901	5	LC-Reps	5	OP-PRC	0	2	-0.827111	F
-5.75495	6	LC-Reps	5	EC-OP	0	2	-0.827111	F
2.90598	1	LC-Reps	6	LOC-OP	1	1	0.35767	M
0.685194	2	LC-Reps	6	OP-LOC	1	1	0.35767	M
1.80765	3	LC-Reps	6	PRC-OP	1	1	0.35767	M
0.0734423	4	LC-Reps	6	OP-EC	1	1	0.35767	M
1.37973	5	LC-Reps	6	OP-PRC	1	1	0.35767	M
0.143818	6	LC-Reps	6	EC-OP	1	1	0.35767	M
-7.18279	1	LC-Reps	6	LOC-OP	1	2	0.35767	M
-4.7832	2	LC-Reps	6	OP-LOC	1	2	0.35767	M
-4.06008	3	LC-Reps	6	PRC-OP	1	2	0.35767	M
-3.70105	4	LC-Reps	6	OP-EC	1	2	0.35767	M
-5.87042	5	LC-Reps	6	OP-PRC	1	2	0.35767	M
-3.24843	6	LC-Reps	6	EC-OP	1	2	0.35767	M
1.41936	1	LC-Reps	7	LOC-OP	0	1	0.35767	M
-0.454954	2	LC-Reps	7	OP-LOC	0	1	0.35767	M
0.187436	3	LC-Reps	7	PRC-OP	0	1	0.35767	M
-1.01356	4	LC-Reps	7	OP-EC	0	1	0.35767	M
-1.27923	5	LC-Reps	7	OP-PRC	0	1	0.35767	M
-0.676166	6	LC-Reps	7	EC-OP	0	1	0.35767	M
-2.21826	1	LC-Reps	7	LOC-OP	0	2	0.35767	M
1.40255	2	LC-Reps	7	OP-LOC	0	2	0.35767	M
3.55558	3	LC-Reps	7	PRC-OP	0	2	0.35767	M
5.48595	4	LC-Reps	7	OP-EC	0	2	0.35767	M
3.8728	5	LC-Reps	7	OP-PRC	0	2	0.35767	M
6.91731	6	LC-Reps	7	EC-OP	0	2	0.35767	M
-9.53049	1	LC-Reps	8	LOC-OP	1	1	-0.530916	F
3.05463	2	LC-Reps	8	OP-LOC	1	1	-0.530916	F
-1.82901	3	LC-Reps	8	PRC-OP	1	1	-0.530916	F
-3.49862	4	LC-Reps	8	OP-EC	1	1	-0.530916	F
2.11796	5	LC-Reps	8	OP-PRC	1	1	-0.530916	F
-1.76942	6	LC-Reps	8	EC-OP	1	1	-0.530916	F
6.51934	1	LC-Reps	8	LOC-OP	1	2	-0.530916	F
2.15473	2	LC-Reps	8	OP-LOC	1	2	-0.530916	F
-2.29741	3	LC-Reps	8	PRC-OP	1	2	-0.530916	F
-8.73344	4	LC-Reps	8	OP-EC	1	2	-0.530916	F
-3.2356	5	LC-Reps	8	OP-PRC	1	2	-0.530916	F
-6.19248	6	LC-Reps	8	EC-OP	1	2	-0.530916	F
-2.23899	1	LC-Reps	9	LOC-OP	1	1	0.0614745	M
-2.12977	2	LC-Reps	9	OP-LOC	1	1	0.0614745	M
-0.748492	3	LC-Reps	9	PRC-OP	1	1	0.0614745	M
-0.960641	4	LC-Reps	9	OP-EC	1	1	0.0614745	M
-2.69616	5	LC-Reps	9	OP-PRC	1	1	0.0614745	M
-0.191302	6	LC-Reps	9	EC-OP	1	1	0.0614745	M
0.42496	1	LC-Reps	9	LOC-OP	1	2	0.0614745	M
-4.59878	2	LC-Reps	9	OP-LOC	1	2	0.0614745	M
-0.145532	3	LC-Reps	9	PRC-OP	1	2	0.0614745	M
1.80274	4	LC-Reps	9	OP-EC	1	2	0.0614745	M
-0.580553	5	LC-Reps	9	OP-PRC	1	2	0.0614745	M
3.28291	6	LC-Reps	9	EC-OP	1	2	0.0614745	M
-1.77171	1	LC-Reps	10	LOC-OP	1	1	1.24626	M
-0.205467	2	LC-Reps	10	OP-LOC	1	1	1.24626	M
4.96794	3	LC-Reps	10	PRC-OP	1	1	1.24626	M
0.913566	4	LC-Reps	10	OP-EC	1	1	1.24626	M
8.10825	5	LC-Reps	10	OP-PRC	1	1	1.24626	M
0.410628	6	LC-Reps	10	EC-OP	1	1	1.24626	M
3.75441	1	LC-Reps	10	LOC-OP	1	2	1.24626	M
0.983402	2	LC-Reps	10	OP-LOC	1	2	1.24626	M
5.42145	3	LC-Reps	10	PRC-OP	1	2	1.24626	M
5.1772	4	LC-Reps	10	OP-EC	1	2	1.24626	M
7.16329	5	LC-Reps	10	OP-PRC	1	2	1.24626	M
10.0362	6	LC-Reps	10	EC-OP	1	2	1.24626	M
0.619918	1	LC-Reps	11	LOC-OP	0	1	0.95006	M
0.336664	2	LC-Reps	11	OP-LOC	0	1	0.95006	M
3.18437	3	LC-Reps	11	PRC-OP	0	1	0.95006	M
4.53922	4	LC-Reps	11	OP-EC	0	1	0.95006	M
2.90258	5	LC-Reps	11	OP-PRC	0	1	0.95006	M
5.28207	6	LC-Reps	11	EC-OP	0	1	0.95006	M
-1.61442	1	LC-Reps	11	LOC-OP	0	2	0.95006	M
-3.30907	2	LC-Reps	11	OP-LOC	0	2	0.95006	M
-1.28573	3	LC-Reps	11	PRC-OP	0	2	0.95006	M
0.972763	4	LC-Reps	11	OP-EC	0	2	0.95006	M
1.08714	5	LC-Reps	11	OP-PRC	0	2	0.95006	M
-0.227629	6	LC-Reps	11	EC-OP	0	2	0.95006	M
-0.498907	1	LC-Reps	12	LOC-OP	1	1	1.83865	F
0.626348	2	LC-Reps	12	OP-LOC	1	1	1.83865	F
-6.50213	3	LC-Reps	12	PRC-OP	1	1	1.83865	F
-2.66741	4	LC-Reps	12	OP-EC	1	1	1.83865	F
-8.14818	5	LC-Reps	12	OP-PRC	1	1	1.83865	F
-1.83605	6	LC-Reps	12	EC-OP	1	1	1.83865	F
1.26974	1	LC-Reps	12	LOC-OP	1	2	1.83865	F
1.44154	2	LC-Reps	12	OP-LOC	1	2	1.83865	F
-1.70856	3	LC-Reps	12	PRC-OP	1	2	1.83865	F
0.683851	4	LC-Reps	12	OP-EC	1	2	1.83865	F
-2.1964	5	LC-Reps	12	OP-PRC	1	2	1.83865	F
1.40917	6	LC-Reps	12	EC-OP	1	2	1.83865	F
-15.6518	1	LC-Reps	13	LOC-OP	1	1	0.95006	F
-2.64706	2	LC-Reps	13	OP-LOC	1	1	0.95006	F
-6.27154	3	LC-Reps	13	PRC-OP	1	1	0.95006	F
0.0875693	4	LC-Reps	13	OP-EC	1	1	0.95006	F
-5.73738	5	LC-Reps	13	OP-PRC	1	1	0.95006	F
-0.0363052	6	LC-Reps	13	EC-OP	1	1	0.95006	F
-9.26047	1	LC-Reps	13	LOC-OP	1	2	0.95006	F
-1.83568	2	LC-Reps	13	OP-LOC	1	2	0.95006	F
-2.787	3	LC-Reps	13	PRC-OP	1	2	0.95006	F
-1.70889	4	LC-Reps	13	OP-EC	1	2	0.95006	F
-3.4884	5	LC-Reps	13	OP-PRC	1	2	0.95006	F
-2.83932	6	LC-Reps	13	EC-OP	1	2	0.95006	F
-8.53392	1	LC-Reps	14	LOC-OP	0	1	1.24626	F
-0.690086	2	LC-Reps	14	OP-LOC	0	1	1.24626	F
-4.31147	3	LC-Reps	14	PRC-OP	0	1	1.24626	F
-4.2001	4	LC-Reps	14	OP-EC	0	1	1.24626	F
-8.2784	5	LC-Reps	14	OP-PRC	0	1	1.24626	F
-1.85683	6	LC-Reps	14	EC-OP	0	1	1.24626	F
0.64766	1	LC-Reps	14	LOC-OP	0	2	1.24626	F
0.854588	2	LC-Reps	14	OP-LOC	0	2	1.24626	F
-3.57897	3	LC-Reps	14	PRC-OP	0	2	1.24626	F
-3.02194	4	LC-Reps	14	OP-EC	0	2	1.24626	F
-7.27776	5	LC-Reps	14	OP-PRC	0	2	1.24626	F
-1.8221	6	LC-Reps	14	EC-OP	0	2	1.24626	F
-3.75175	1	LC-Reps	15	LOC-OP	1	1	-1.12331	F
-2.36033	2	LC-Reps	15	OP-LOC	1	1	-1.12331	F
4.4443	3	LC-Reps	15	PRC-OP	1	1	-1.12331	F
3.72078	4	LC-Reps	15	OP-EC	1	1	-1.12331	F
2.64661	5	LC-Reps	15	OP-PRC	1	1	-1.12331	F
8.37537	6	LC-Reps	15	EC-OP	1	1	-1.12331	F
3.3451	1	LC-Reps	15	LOC-OP	1	2	-1.12331	F
0.333865	2	LC-Reps	15	OP-LOC	1	2	-1.12331	F
0.0208116	3	LC-Reps	15	PRC-OP	1	2	-1.12331	F
1.07931	4	LC-Reps	15	OP-EC	1	2	-1.12331	F
-2.7412	5	LC-Reps	15	OP-PRC	1	2	-1.12331	F
1.66039	6	LC-Reps	15	EC-OP	1	2	-1.12331	F
-10.3725	1	LC-Reps	16	LOC-OP	0	1	-0.827111	F
-3.9514	2	LC-Reps	16	OP-LOC	0	1	-0.827111	F
-4.18347	3	LC-Reps	16	PRC-OP	0	1	-0.827111	F
1.34744	4	LC-Reps	16	OP-EC	0	1	-0.827111	F
-8.54916	5	LC-Reps	16	OP-PRC	0	1	-0.827111	F
1.20487	6	LC-Reps	16	EC-OP	0	1	-0.827111	F
2.66489	1	LC-Reps	16	LOC-OP	0	2	-0.827111	F
-3.37385	2	LC-Reps	16	OP-LOC	0	2	-0.827111	F
-4.92901	3	LC-Reps	16	PRC-OP	0	2	-0.827111	F
-6.01072	4	LC-Reps	16	OP-EC	0	2	-0.827111	F
-11.9855	5	LC-Reps	16	OP-PRC	0	2	-0.827111	F
-5.92371	6	LC-Reps	16	EC-OP	0	2	-0.827111	F
-8.16637	1	LC-Reps	17	LOC-OP	1	1	0.0614745	M
1.56309	2	LC-Reps	17	OP-LOC	1	1	0.0614745	M
-7.4953	3	LC-Reps	17	PRC-OP	1	1	0.0614745	M
-7.71065	4	LC-Reps	17	OP-EC	1	1	0.0614745	M
-7.62294	5	LC-Reps	17	OP-PRC	1	1	0.0614745	M
-9.52341	6	LC-Reps	17	EC-OP	1	1	0.0614745	M
3.63694	1	LC-Reps	17	LOC-OP	1	2	0.0614745	M
2.18427	2	LC-Reps	17	OP-LOC	1	2	0.0614745	M
1.51071	3	LC-Reps	17	PRC-OP	1	2	0.0614745	M
1.01029	4	LC-Reps	17	OP-EC	1	2	0.0614745	M
1.62207	5	LC-Reps	17	OP-PRC	1	2	0.0614745	M
1.49921	6	LC-Reps	17	EC-OP	1	2	0.0614745	M
-9.49024	1	LC-Reps	18	LOC-OP	0	1	-1.12331	F
-2.57395	2	LC-Reps	18	OP-LOC	0	1	-1.12331	F
-11.6162	3	LC-Reps	18	PRC-OP	0	1	-1.12331	F
-6.69623	4	LC-Reps	18	OP-EC	0	1	-1.12331	F
-6.93952	5	LC-Reps	18	OP-PRC	0	1	-1.12331	F
-11.67	6	LC-Reps	18	EC-OP	0	1	-1.12331	F
-5.74936	1	LC-Reps	18	LOC-OP	0	2	-1.12331	F
-1.96274	2	LC-Reps	18	OP-LOC	0	2	-1.12331	F
-6.10414	3	LC-Reps	18	PRC-OP	0	2	-1.12331	F
-2.74428	4	LC-Reps	18	OP-EC	0	2	-1.12331	F
-2.97362	5	LC-Reps	18	OP-PRC	0	2	-1.12331	F
-6.72632	6	LC-Reps	18	EC-OP	0	2	-1.12331	F
0.867865	1	LC-Reps	19	LOC-OP	0	1	0.95006	M
-1.58715	2	LC-Reps	19	OP-LOC	0	1	0.95006	M
0.113072	3	LC-Reps	19	PRC-OP	0	1	0.95006	M
-0.278426	4	LC-Reps	19	OP-EC	0	1	0.95006	M
1.16416	5	LC-Reps	19	OP-PRC	0	1	0.95006	M
-2.02314	6	LC-Reps	19	EC-OP	0	1	0.95006	M
-8.4264	1	LC-Reps	19	LOC-OP	0	2	0.95006	M
-3.78025	2	LC-Reps	19	OP-LOC	0	2	0.95006	M
-2.40382	3	LC-Reps	19	PRC-OP	0	2	0.95006	M
3.63832	4	LC-Reps	19	OP-EC	0	2	0.95006	M
-2.39856	5	LC-Reps	19	OP-PRC	0	2	0.95006	M
2.87286	6	LC-Reps	19	EC-OP	0	2	0.95006	M
-1.1246	1	LC-Reps	20	LOC-OP	0	1	-0.827111	M
0.390336	2	LC-Reps	20	OP-LOC	0	1	-0.827111	M
2.23869	3	LC-Reps	20	PRC-OP	0	1	-0.827111	M
-1.81055	4	LC-Reps	20	OP-EC	0	1	-0.827111	M
4.36669	5	LC-Reps	20	OP-PRC	0	1	-0.827111	M
-0.68152	6	LC-Reps	20	EC-OP	0	1	-0.827111	M
2.93919	1	LC-Reps	20	LOC-OP	0	2	-0.827111	M
1.78765	2	LC-Reps	20	OP-LOC	0	2	-0.827111	M
1.69941	3	LC-Reps	20	PRC-OP	0	2	-0.827111	M
6.54683	4	LC-Reps	20	OP-EC	0	2	-0.827111	M
4.59739	5	LC-Reps	20	OP-PRC	0	2	-0.827111	M
2.85953	6	LC-Reps	20	EC-OP	0	2	-0.827111	M
1.61088	1	LC-Reps	21	LOC-OP	1	1	1.24626	F
0.123496	2	LC-Reps	21	OP-LOC	1	1	1.24626	F
0.185548	3	LC-Reps	21	PRC-OP	1	1	1.24626	F
-0.796834	4	LC-Reps	21	OP-EC	1	1	1.24626	F
-1.78811	5	LC-Reps	21	OP-PRC	1	1	1.24626	F
0.996536	6	LC-Reps	21	EC-OP	1	1	1.24626	F
-2.4947	1	LC-Reps	21	LOC-OP	1	2	1.24626	F
-0.608693	2	LC-Reps	21	OP-LOC	1	2	1.24626	F
1.79173	3	LC-Reps	21	PRC-OP	1	2	1.24626	F
1.59365	4	LC-Reps	21	OP-EC	1	2	1.24626	F
2.40964	5	LC-Reps	21	OP-PRC	1	2	1.24626	F
1.33991	6	LC-Reps	21	EC-OP	1	2	1.24626	F
-1.96618	1	LC-Reps	22	LOC-OP	0	1	-1.4195	F
0.0592618	2	LC-Reps	22	OP-LOC	0	1	-1.4195	F
-5.48668	3	LC-Reps	22	PRC-OP	0	1	-1.4195	F
-1.02269	4	LC-Reps	22	OP-EC	0	1	-1.4195	F
-4.33856	5	LC-Reps	22	OP-PRC	0	1	-1.4195	F
-2.52281	6	LC-Reps	22	EC-OP	0	1	-1.4195	F
8.04323	1	LC-Reps	22	LOC-OP	0	2	-1.4195	F
3.83004	2	LC-Reps	22	OP-LOC	0	2	-1.4195	F
3.06662	3	LC-Reps	22	PRC-OP	0	2	-1.4195	F
2.12662	4	LC-Reps	22	OP-EC	0	2	-1.4195	F
0.818864	5	LC-Reps	22	OP-PRC	0	2	-1.4195	F
3.28704	6	LC-Reps	22	EC-OP	0	2	-1.4195	F
-0.955962	1	LC-Reps	23	LOC-OP	1	1	-0.530916	F
-1.47486	2	LC-Reps	23	OP-LOC	1	1	-0.530916	F
6.09933	3	LC-Reps	23	PRC-OP	1	1	-0.530916	F
0.15781	4	LC-Reps	23	OP-EC	1	1	-0.530916	F
3.39538	5	LC-Reps	23	OP-PRC	1	1	-0.530916	F
2.27226	6	LC-Reps	23	EC-OP	1	1	-0.530916	F
0.633663	1	LC-Reps	23	LOC-OP	1	2	-0.530916	F
-1.01673	2	LC-Reps	23	OP-LOC	1	2	-0.530916	F
-2.45409	3	LC-Reps	23	PRC-OP	1	2	-0.530916	F
1.94041	4	LC-Reps	23	OP-EC	1	2	-0.530916	F
-0.152375	5	LC-Reps	23	OP-PRC	1	2	-0.530916	F
3.17825	6	LC-Reps	23	EC-OP	1	2	-0.530916	F
-2.35065	1	LC-Reps	24	LOC-OP	0	1	0.0614745	F
-0.00446688	2	LC-Reps	24	OP-LOC	0	1	0.0614745	F
-3.15341	3	LC-Reps	24	PRC-OP	0	1	0.0614745	F
-6.45471	4	LC-Reps	24	OP-EC	0	1	0.0614745	F
-8.535	5	LC-Reps	24	OP-PRC	0	1	0.0614745	F
-6.9942	6	LC-Reps	24	EC-OP	0	1	0.0614745	F
-2.50128	1	LC-Reps	24	LOC-OP	0	2	0.0614745	F
-2.61701	2	LC-Reps	24	OP-LOC	0	2	0.0614745	F
-1.09037	3	LC-Reps	24	PRC-OP	0	2	0.0614745	F
1.76895	4	LC-Reps	24	OP-EC	0	2	0.0614745	F
0.258208	5	LC-Reps	24	OP-PRC	0	2	0.0614745	F
0.945127	6	LC-Reps	24	EC-OP	0	2	0.0614745	F
-1.07901	1	LC-Reps	25	LOC-OP	1	1	-0.234721	F
-2.68897	2	LC-Reps	25	OP-LOC	1	1	-0.234721	F
-3.83578	3	LC-Reps	25	PRC-OP	1	1	-0.234721	F
-0.999996	4	LC-Reps	25	OP-EC	1	1	-0.234721	F
-3.61615	5	LC-Reps	25	OP-PRC	1	1	-0.234721	F
-0.295796	6	LC-Reps	25	EC-OP	1	1	-0.234721	F
3.9037	1	LC-Reps	25	LOC-OP	1	2	-0.234721	F
1.86756	2	LC-Reps	25	OP-LOC	1	2	-0.234721	F
-2.98645	3	LC-Reps	25	PRC-OP	1	2	-0.234721	F
-5.20888	4	LC-Reps	25	OP-EC	1	2	-0.234721	F
-3.16511	5	LC-Reps	25	OP-PRC	1	2	-0.234721	F
-3.74429	6	LC-Reps	25	EC-OP	1	2	-0.234721	F
-10.2824	1	LC-Reps	26	LOC-OP	1	1	0.0614745	M
-3.47105	2	LC-Reps	26	OP-LOC	1	1	0.0614745	M
-0.97827	3	LC-Reps	26	PRC-OP	1	1	0.0614745	M
-8.73436	4	LC-Reps	26	OP-EC	1	1	0.0614745	M
-5.28358	5	LC-Reps	26	OP-PRC	1	1	0.0614745	M
-5.29762	6	LC-Reps	26	EC-OP	1	1	0.0614745	M
-4.20796	1	LC-Reps	26	LOC-OP	1	2	0.0614745	M
-2.47088	2	LC-Reps	26	OP-LOC	1	2	0.0614745	M
3.24994	3	LC-Reps	26	PRC-OP	1	2	0.0614745	M
4.34574	4	LC-Reps	26	OP-EC	1	2	0.0614745	M
8.91754	5	LC-Reps	26	OP-PRC	1	2	0.0614745	M
2.17639	6	LC-Reps	26	EC-OP	1	2	0.0614745	M
-0.603791	1	LC-Reps	27	LOC-OP	0	1	-0.530916	F
-1.88519	2	LC-Reps	27	OP-LOC	0	1	-0.530916	F
4.95638	3	LC-Reps	27	PRC-OP	0	1	-0.530916	F
1.24044	4	LC-Reps	27	OP-EC	0	1	-0.530916	F
6.46163	5	LC-Reps	27	OP-PRC	0	1	-0.530916	F
1.40301	6	LC-Reps	27	EC-OP	0	1	-0.530916	F
-3.43538	1	LC-Reps	27	LOC-OP	0	2	-0.530916	F
-1.08586	2	LC-Reps	27	OP-LOC	0	2	-0.530916	F
4.87492	3	LC-Reps	27	PRC-OP	0	2	-0.530916	F
-0.874323	4	LC-Reps	27	OP-EC	0	2	-0.530916	F
8.15405	5	LC-Reps	27	OP-PRC	0	2	-0.530916	F
-1.18553	6	LC-Reps	27	EC-OP	0	2	-0.530916	F
-8.70054	1	LC-Reps	28	LOC-OP	1	1	-1.4195	M
-0.127254	2	LC-Reps	28	OP-LOC	1	1	-1.4195	M
-4.19886	3	LC-Reps	28	PRC-OP	1	1	-1.4195	M
1.95696	4	LC-Reps	28	OP-EC	1	1	-1.4195	M
-3.59222	5	LC-Reps	28	OP-PRC	1	1	-1.4195	M
0.945934	6	LC-Reps	28	EC-OP	1	1	-1.4195	M
5.94467	1	LC-Reps	28	LOC-OP	1	2	-1.4195	M
0.591315	2	LC-Reps	28	OP-LOC	1	2	-1.4195	M
-2.89804	3	LC-Reps	28	PRC-OP	1	2	-1.4195	M
-3.44359	4	LC-Reps	28	OP-EC	1	2	-1.4195	M
-4.49349	5	LC-Reps	28	OP-PRC	1	2	-1.4195	M
-2.77964	6	LC-Reps	28	EC-OP	1	2	-1.4195	M
-14.6081	1	LC-Reps	29	LOC-OP	1	1	-0.530916	M
-3.59691	2	LC-Reps	29	OP-LOC	1	1	-0.530916	M
-5.16349	3	LC-Reps	29	PRC-OP	1	1	-0.530916	M
-4.18912	4	LC-Reps	29	OP-EC	1	1	-0.530916	M
-2.82212	5	LC-Reps	29	OP-PRC	1	1	-0.530916	M
-9.11068	6	LC-Reps	29	EC-OP	1	1	-0.530916	M
-4.42204	1	LC-Reps	29	LOC-OP	1	2	-0.530916	M
-0.529515	2	LC-Reps	29	OP-LOC	1	2	-0.530916	M
-6.94582	3	LC-Reps	29	PRC-OP	1	2	-0.530916	M
0.995539	4	LC-Reps	29	OP-EC	1	2	-0.530916	M
-1.90501	5	LC-Reps	29	OP-PRC	1	2	-0.530916	M
3.63805	6	LC-Reps	29	EC-OP	1	2	-0.530916	M
-5.84029	1	LC-Reps	30	LOC-OP	1	1	-1.4195	M
-0.212811	2	LC-Reps	30	OP-LOC	1	1	-1.4195	M
-3.529	3	LC-Reps	30	PRC-OP	1	1	-1.4195	M
-2.62708	4	LC-Reps	30	OP-EC	1	1	-1.4195	M
-1.1189	5	LC-Reps	30	OP-PRC	1	1	-1.4195	M
-7.24505	6	LC-Reps	30	EC-OP	1	1	-1.4195	M
7.57293	1	LC-Reps	30	LOC-OP	1	2	-1.4195	M
1.87254	2	LC-Reps	30	OP-LOC	1	2	-1.4195	M
2.63064	3	LC-Reps	30	PRC-OP	1	2	-1.4195	M
0.443652	4	LC-Reps	30	OP-EC	1	2	-1.4195	M
0.818258	5	LC-Reps	30	OP-PRC	1	2	-1.4195	M
1.10381	6	LC-Reps	30	EC-OP	1	2	-1.4195	M
-3.6626	1	LC-Reps	31	LOC-OP	0	1	-0.827111	M
-2.69201	2	LC-Reps	31	OP-LOC	0	1	-0.827111	M
-6.01045	3	LC-Reps	31	PRC-OP	0	1	-0.827111	M
-4.1317	4	LC-Reps	31	OP-EC	0	1	-0.827111	M
-3.94284	5	LC-Reps	31	OP-PRC	0	1	-0.827111	M
-3.6178	6	LC-Reps	31	EC-OP	0	1	-0.827111	M
2.92793	1	LC-Reps	31	LOC-OP	0	2	-0.827111	M
-1.3414	2	LC-Reps	31	OP-LOC	0	2	-0.827111	M
-3.48497	3	LC-Reps	31	PRC-OP	0	2	-0.827111	M
-7.85657	4	LC-Reps	31	OP-EC	0	2	-0.827111	M
-4.28616	5	LC-Reps	31	OP-PRC	0	2	-0.827111	M
-7.72344	6	LC-Reps	31	EC-OP	0	2	-0.827111	M
-0.855501	1	LC-Reps	32	LOC-OP	0	1	-0.530916	F
-0.331152	2	LC-Reps	32	OP-LOC	0	1	-0.530916	F
1.55822	3	LC-Reps	32	PRC-OP	0	1	-0.530916	F
-2.90849	4	LC-Reps	32	OP-EC	0	1	-0.530916	F
2.1798	5	LC-Reps	32	OP-PRC	0	1	-0.530916	F
-1.75589	6	LC-Reps	32	EC-OP	0	1	-0.530916	F
-0.575801	1	LC-Reps	32	LOC-OP	0	2	-0.530916	F
-1.93924	2	LC-Reps	32	OP-LOC	0	2	-0.530916	F
-3.23872	3	LC-Reps	32	PRC-OP	0	2	-0.530916	F
0.553747	4	LC-Reps	32	OP-EC	0	2	-0.530916	F
-2.74046	5	LC-Reps	32	OP-PRC	0	2	-0.530916	F
-0.144707	6	LC-Reps	32	EC-OP	0	2	-0.530916	F
-0.678219	1	LC-Reps	33	LOC-OP	0	1	-0.827111	F
-1.27155	2	LC-Reps	33	OP-LOC	0	1	-0.827111	F
-3.98647	3	LC-Reps	33	PRC-OP	0	1	-0.827111	F
-1.62273	4	LC-Reps	33	OP-EC	0	1	-0.827111	F
-3.59987	5	LC-Reps	33	OP-PRC	0	1	-0.827111	F
-2.06108	6	LC-Reps	33	EC-OP	0	1	-0.827111	F
6.97573	1	LC-Reps	33	LOC-OP	0	2	-0.827111	F
1.40394	2	LC-Reps	33	OP-LOC	0	2	-0.827111	F
9.14892	3	LC-Reps	33	PRC-OP	0	2	-0.827111	F
3.9296	4	LC-Reps	33	OP-EC	0	2	-0.827111	F
8.7079	5	LC-Reps	33	OP-PRC	0	2	-0.827111	F
6.42901	6	LC-Reps	33	EC-OP	0	2	-0.827111	F
-12.3132	1	LC-Reps	34	LOC-OP	1	1	0.653865	M
-3.46187	2	LC-Reps	34	OP-LOC	1	1	0.653865	M
-3.87973	3	LC-Reps	34	PRC-OP	1	1	0.653865	M
-0.0206919	4	LC-Reps	34	OP-EC	1	1	0.653865	M
0.0520122	5	LC-Reps	34	OP-PRC	1	1	0.653865	M
-2.44739	6	LC-Reps	34	EC-OP	1	1	0.653865	M
9.24379	1	LC-Reps	34	LOC-OP	1	2	0.653865	M
0.660417	2	LC-Reps	34	OP-LOC	1	2	0.653865	M
8.55888	3	LC-Reps	34	PRC-OP	1	2	0.653865	M
0.318935	4	LC-Reps	34	OP-EC	1	2	0.653865	M
2.1358	5	LC-Reps	34	OP-PRC	1	2	0.653865	M
0.309536	6	LC-Reps	34	EC-OP	1	2	0.653865	M
-0.977094	1	LC-Reps	35	LOC-OP	0	1	0.653865	M
-2.53224	2	LC-Reps	35	OP-LOC	0	1	0.653865	M
6.583	3	LC-Reps	35	PRC-OP	0	1	0.653865	M
3.56079	4	LC-Reps	35	OP-EC	0	1	0.653865	M
3.54987	5	LC-Reps	35	OP-PRC	0	1	0.653865	M
7.17091	6	LC-Reps	35	EC-OP	0	1	0.653865	M
5.53039	1	LC-Reps	35	LOC-OP	0	2	0.653865	M
0.199117	2	LC-Reps	35	OP-LOC	0	2	0.653865	M
4.47461	3	LC-Reps	35	PRC-OP	0	2	0.653865	M
0.704139	4	LC-Reps	35	OP-EC	0	2	0.653865	M
3.08743	5	LC-Reps	35	OP-PRC	0	2	0.653865	M
0.131593	6	LC-Reps	35	EC-OP	0	2	0.653865	M
-12.5333	1	LC-Reps	36	LOC-OP	1	1	-1.7157	F
0.757908	2	LC-Reps	36	OP-LOC	1	1	-1.7157	F
1.95257	3	LC-Reps	36	PRC-OP	1	1	-1.7157	F
4.61376	4	LC-Reps	36	OP-EC	1	1	-1.7157	F
5.6319	5	LC-Reps	36	OP-PRC	1	1	-1.7157	F
1.98086	6	LC-Reps	36	EC-OP	1	1	-1.7157	F
-2.2441	1	LC-Reps	36	LOC-OP	1	2	-1.7157	F
3.13367	2	LC-Reps	36	OP-LOC	1	2	-1.7157	F
-5.40926	3	LC-Reps	36	PRC-OP	1	2	-1.7157	F
0.126125	4	LC-Reps	36	OP-EC	1	2	-1.7157	F
-3.32705	5	LC-Reps	36	OP-PRC	1	2	-1.7157	F
0.0583634	6	LC-Reps	36	EC-OP	1	2	-1.7157	F
-14.2363	1	LC-Reps	37	LOC-OP	0	1	-1.4195	F
-1.1038	2	LC-Reps	37	OP-LOC	0	1	-1.4195	F
-5.39837	3	LC-Reps	37	PRC-OP	0	1	-1.4195	F
-5.05872	4	LC-Reps	37	OP-EC	0	1	-1.4195	F
-3.40496	5	LC-Reps	37	OP-PRC	0	1	-1.4195	F
-8.2366	6	LC-Reps	37	EC-OP	0	1	-1.4195	F
-8.66201	1	LC-Reps	37	LOC-OP	0	2	-1.4195	F
0.0545058	2	LC-Reps	37	OP-LOC	0	2	-1.4195	F
-2.46496	3	LC-Reps	37	PRC-OP	0	2	-1.4195	F
0.505566	4	LC-Reps	37	OP-EC	0	2	-1.4195	F
-0.831367	5	LC-Reps	37	OP-PRC	0	2	-1.4195	F
-1.63244	6	LC-Reps	37	EC-OP	0	2	-1.4195	F
-1.38655	1	LC-Reps	38	LOC-OP	0	1	-1.12331	F
-1.44749	2	LC-Reps	38	OP-LOC	0	1	-1.12331	F
-7.8074	3	LC-Reps	38	PRC-OP	0	1	-1.12331	F
0.242064	4	LC-Reps	38	OP-EC	0	1	-1.12331	F
-7.64357	5	LC-Reps	38	OP-PRC	0	1	-1.12331	F
-0.221614	6	LC-Reps	38	EC-OP	0	1	-1.12331	F
-5.22485	1	LC-Reps	38	LOC-OP	0	2	-1.12331	F
-2.458	2	LC-Reps	38	OP-LOC	0	2	-1.12331	F
1.12399	3	LC-Reps	38	PRC-OP	0	2	-1.12331	F
2.35821	4	LC-Reps	38	OP-EC	0	2	-1.12331	F
0.990046	5	LC-Reps	38	OP-PRC	0	2	-1.12331	F
2.23865	6	LC-Reps	38	EC-OP	0	2	-1.12331	F
-3.76811	1	LC-Reps	39	LOC-OP	0	1	1.54245	F
0.204615	2	LC-Reps	39	OP-LOC	0	1	1.54245	F
-1.95864	3	LC-Reps	39	PRC-OP	0	1	1.54245	F
-1.11822	4	LC-Reps	39	OP-EC	0	1	1.54245	F
-5.61006	5	LC-Reps	39	OP-PRC	0	1	1.54245	F
-0.704405	6	LC-Reps	39	EC-OP	0	1	1.54245	F
-3.56082	1	LC-Reps	39	LOC-OP	0	2	1.54245	F
-1.45818	2	LC-Reps	39	OP-LOC	0	2	1.54245	F
-3.76087	3	LC-Reps	39	PRC-OP	0	2	1.54245	F
-6.49979	4	LC-Reps	39	OP-EC	0	2	1.54245	F
-6.86941	5	LC-Reps	39	OP-PRC	0	2	1.54245	F
-2.53119	6	LC-Reps	39	EC-OP	0	2	1.54245	F
-2.64746	1	LC-Reps	40	LOC-OP	1	1	1.24626	F
-3.46808	2	LC-Reps	40	OP-LOC	1	1	1.24626	F
1.50664	3	LC-Reps	40	PRC-OP	1	1	1.24626	F
-6.94738	4	LC-Reps	40	OP-EC	1	1	1.24626	F
7.97185	5	LC-Reps	40	OP-PRC	1	1	1.24626	F
-4.20067	6	LC-Reps	40	EC-OP	1	1	1.24626	F
-1.91141	1	LC-Reps	40	LOC-OP	1	2	1.24626	F
3.27599	2	LC-Reps	40	OP-LOC	1	2	1.24626	F
-0.813347	3	LC-Reps	40	PRC-OP	1	2	1.24626	F
-7.03673	4	LC-Reps	40	OP-EC	1	2	1.24626	F
-0.819089	5	LC-Reps	40	OP-PRC	1	2	1.24626	F
-4.02936	6	LC-Reps	40	EC-OP	1	2	1.24626	F
-13.1432	1	LC-Reps	41	LOC-OP	1	1	1.54245	F
-3.66821	2	LC-Reps	41	OP-LOC	1	1	1.54245	F
-1.43144	3	LC-Reps	41	PRC-OP	1	1	1.54245	F
-0.996705	4	LC-Reps	41	OP-EC	1	1	1.54245	F
3.59528	5	LC-Reps	41	OP-PRC	1	1	1.54245	F
-3.92197	6	LC-Reps	41	EC-OP	1	1	1.54245	F
2.15147	1	LC-Reps	41	LOC-OP	1	2	1.54245	F
-1.53268	2	LC-Reps	41	OP-LOC	1	2	1.54245	F
-1.4266	3	LC-Reps	41	PRC-OP	1	2	1.54245	F
-0.596566	4	LC-Reps	41	OP-EC	1	2	1.54245	F
-2.89239	5	LC-Reps	41	OP-PRC	1	2	1.54245	F
-0.495762	6	LC-Reps	41	EC-OP	1	2	1.54245	F
-5.56675	1	LC-Reps	42	LOC-OP	1	1	-0.234721	F
0.620301	2	LC-Reps	42	OP-LOC	1	1	-0.234721	F
-1.27847	3	LC-Reps	42	PRC-OP	1	1	-0.234721	F
2.7098	4	LC-Reps	42	OP-EC	1	1	-0.234721	F
0.325905	5	LC-Reps	42	OP-PRC	1	1	-0.234721	F
3.3623	6	LC-Reps	42	EC-OP	1	1	-0.234721	F
6.77915	1	LC-Reps	42	LOC-OP	1	2	-0.234721	F
-0.42461	2	LC-Reps	42	OP-LOC	1	2	-0.234721	F
1.61354	3	LC-Reps	42	PRC-OP	1	2	-0.234721	F
-0.610568	4	LC-Reps	42	OP-EC	1	2	-0.234721	F
-0.18054	5	LC-Reps	42	OP-PRC	1	2	-0.234721	F
-0.802388	6	LC-Reps	42	EC-OP	1	2	-0.234721	F
-1.92429	1	LC-Reps	43	LOC-OP	0	1	-0.234721	M
-1.79561	2	LC-Reps	43	OP-LOC	0	1	-0.234721	M
-2.81364	3	LC-Reps	43	PRC-OP	0	1	-0.234721	M
-2.35315	4	LC-Reps	43	OP-EC	0	1	-0.234721	M
-4.53538	5	LC-Reps	43	OP-PRC	0	1	-0.234721	M
-2.42954	6	LC-Reps	43	EC-OP	0	1	-0.234721	M
-3.54694	1	LC-Reps	43	LOC-OP	0	2	-0.234721	M
3.61309	2	LC-Reps	43	OP-LOC	0	2	-0.234721	M
1.51782	3	LC-Reps	43	PRC-OP	0	2	-0.234721	M
1.53129	4	LC-Reps	43	OP-EC	0	2	-0.234721	M
6.96424	5	LC-Reps	43	OP-PRC	0	2	-0.234721	M
1.80607	6	LC-Reps	43	EC-OP	0	2	-0.234721	M
2.03034	1	LC-Reps	44	LOC-OP	0	1	0.0614745	M
-0.255133	2	LC-Reps	44	OP-LOC	0	1	0.0614745	M
-3.81923	3	LC-Reps	44	PRC-OP	0	1	0.0614745	M
-3.70918	4	LC-Reps	44	OP-EC	0	1	0.0614745	M
-4.64651	5	LC-Reps	44	OP-PRC	0	1	0.0614745	M
-3.52098	6	LC-Reps	44	EC-OP	0	1	0.0614745	M
0.262609	1	LC-Reps	44	LOC-OP	0	2	0.0614745	M
1.93853	2	LC-Reps	44	OP-LOC	0	2	0.0614745	M
1.1434	3	LC-Reps	44	PRC-OP	0	2	0.0614745	M
3.30441	4	LC-Reps	44	OP-EC	0	2	0.0614745	M
2.28736	5	LC-Reps	44	OP-PRC	0	2	0.0614745	M
3.09525	6	LC-Reps	44	EC-OP	0	2	0.0614745	M
2.66104	1	LC-Reps	45	LOC-OP	1	1	0.35767	F
1.37987	2	LC-Reps	45	OP-LOC	1	1	0.35767	F
-5.38561	3	LC-Reps	45	PRC-OP	1	1	0.35767	F
-3.46201	4	LC-Reps	45	OP-EC	1	1	0.35767	F
-3.11886	5	LC-Reps	45	OP-PRC	1	1	0.35767	F
-11.6711	6	LC-Reps	45	EC-OP	1	1	0.35767	F
-3.70412	1	LC-Reps	45	LOC-OP	1	2	0.35767	F
-0.622056	2	LC-Reps	45	OP-LOC	1	2	0.35767	F
-1.42023	3	LC-Reps	45	PRC-OP	1	2	0.35767	F
-2.11583	4	LC-Reps	45	OP-EC	1	2	0.35767	F
-1.16948	5	LC-Reps	45	OP-PRC	1	2	0.35767	F
-7.06843	6	LC-Reps	45	EC-OP	1	2	0.35767	F
-4.50389	1	LC-Reps	46	LOC-OP	1	1	0.95006	F
-2.65202	2	LC-Reps	46	OP-LOC	1	1	0.95006	F
-1.18483	3	LC-Reps	46	PRC-OP	1	1	0.95006	F
2.50869	4	LC-Reps	46	OP-EC	1	1	0.95006	F
-0.814449	5	LC-Reps	46	OP-PRC	1	1	0.95006	F
2.63671	6	LC-Reps	46	EC-OP	1	1	0.95006	F
0.827338	1	LC-Reps	46	LOC-OP	1	2	0.95006	F
-1.21351	2	LC-Reps	46	OP-LOC	1	2	0.95006	F
-0.796133	3	LC-Reps	46	PRC-OP	1	2	0.95006	F
1.39147	4	LC-Reps	46	OP-EC	1	2	0.95006	F
-2.29162	5	LC-Reps	46	OP-PRC	1	2	0.95006	F
0.745256	6	LC-Reps	46	EC-OP	1	2	0.95006	F
-0.802292	1	LC-Reps	47	LOC-OP	0	1	-1.12331	M
0.0923364	2	LC-Reps	47	OP-LOC	0	1	-1.12331	M
-4.07442	3	LC-Reps	47	PRC-OP	0	1	-1.12331	M
-0.606133	4	LC-Reps	47	OP-EC	0	1	-1.12331	M
-8.97281	5	LC-Reps	47	OP-PRC	0	1	-1.12331	M
-0.408182	6	LC-Reps	47	EC-OP	0	1	-1.12331	M
1.30076	1	LC-Reps	47	LOC-OP	0	2	-1.12331	M
-0.357973	2	LC-Reps	47	OP-LOC	0	2	-1.12331	M
1.51444	3	LC-Reps	47	PRC-OP	0	2	-1.12331	M
-2.90939	4	LC-Reps	47	OP-EC	0	2	-1.12331	M
-0.0171452	5	LC-Reps	47	OP-PRC	0	2	-1.12331	M
-3.0528	6	LC-Reps	47	EC-OP	0	2	-1.12331	M
4.24623	1	LC-Reps	48	LOC-OP	0	1	0.95006	M
0.616767	2	LC-Reps	48	OP-LOC	0	1	0.95006	M
4.56724	3	LC-Reps	48	PRC-OP	0	1	0.95006	M
0.328015	4	LC-Reps	48	OP-EC	0	1	0.95006	M
4.57043	5	LC-Reps	48	OP-PRC	0	1	0.95006	M
0.484224	6	LC-Reps	48	EC-OP	0	1	0.95006	M
-12.329	1	LC-Reps	48	LOC-OP	0	2	0.95006	M
-2.64701	2	LC-Reps	48	OP-LOC	0	2	0.95006	M
3.90475	3	LC-Reps	48	PRC-OP	0	2	0.95006	M
0.686899	4	LC-Reps	48	OP-EC	0	2	0.95006	M
3.94631	5	LC-Reps	48	OP-PRC	0	2	0.95006	M
1.13882	6	LC-Reps	48	EC-OP	0	2	0.95006	M
-6.83309	1	LC-Reps	49	LOC-OP	1	1	1.24626	F
1.6211	2	LC-Reps	49	OP-LOC	1	1	1.24626	F
1.01326	3	LC-Reps	49	PRC-OP	1	1	1.24626	F
1.55648	4	LC-Reps	49	OP-EC	1	1	1.24626	F
2.95539	5	LC-Reps	49	OP-PRC	1	1	1.24626	F
1.47946	6	LC-Reps	49	EC-OP	1	1	1.24626	F
-4.26949	1	LC-Reps	49	LOC-OP	1	2	1.24626	F
-1.23739	2	LC-Reps	49	OP-LOC	1	2	1.24626	F
2.82259	3	LC-Reps	49	PRC-OP	1	2	1.24626	F
10.8973	4	LC-Reps	49	OP-EC	1	2	1.24626	F
9.2278	5	LC-Reps	49	OP-PRC	1	2	1.24626	F
7.3686	6	LC-Reps	49	EC-OP	1	2	1.24626	F
-3.08105	1	LC-Reps	50	LOC-OP	1	1	0.653865	F
-1.31352	2	LC-Reps	50	OP-LOC	1	1	0.653865	F
-2.76299	3	LC-Reps	50	PRC-OP	1	1	0.653865	F
-2.57888	4	LC-Reps	50	OP-EC	1	1	0.653865	F
1.20054	5	LC-Reps	50	OP-PRC	1	1	0.653865	F
-3.04883	6	LC-Reps	50	EC-OP	1	1	0.653865	F
5.51469	1	LC-Reps	50	LOC-OP	1	2	0.653865	F
-0.714713	2	LC-Reps	50	OP-LOC	1	2	0.653865	F
0.942169	3	LC-Reps	50	PRC-OP	1	2	0.653865	F
0.245073	4	LC-Reps	50	OP-EC	1	2	0.653865	F
0.200352	5	LC-Reps	50	OP-PRC	1	2	0.653865	F
0.423131	6	LC-Reps	50	EC-OP	1	2	0.653865	F
-2.47478	1	LC-Reps	51	LOC-OP	0	1	-1.12331	F
-0.708353	2	LC-Reps	51	OP-LOC	0	1	-1.12331	F
-3.21796	3	LC-Reps	51	PRC-OP	0	1	-1.12331	F
-4.63831	4	LC-Reps	51	OP-EC	0	1	-1.12331	F
-4.25926	5	LC-Reps	51	OP-PRC	0	1	-1.12331	F
-3.82901	6	LC-Reps	51	EC-OP	0	1	-1.12331	F
1.27416	1	LC-Reps	51	LOC-OP	0	2	-1.12331	F
2.31298	2	LC-Reps	51	OP-LOC	0	2	-1.12331	F
3.30785	3	LC-Reps	51	PRC-OP	0	2	-1.12331	F
1.59835	4	LC-Reps	51	OP-EC	0	2	-1.12331	F
4.13311	5	LC-Reps	51	OP-PRC	0	2	-1.12331	F
4.86215	6	LC-Reps	51	EC-OP	0	2	-1.12331	F
-2.7037	1	LC-Reps	52	LOC-OP	0	1	1.54245	M
-4.00326	2	LC-Reps	52	OP-LOC	0	1	1.54245	M
0.428809	3	LC-Reps	52	PRC-OP	0	1	1.54245	M
-9.42977	4	LC-Reps	52	OP-EC	0	1	1.54245	M
-0.573739	5	LC-Reps	52	OP-PRC	0	1	1.54245	M
-3.77012	6	LC-Reps	52	EC-OP	0	1	1.54245	M
-6.22715	1	LC-Reps	52	LOC-OP	0	2	1.54245	M
-0.0223391	2	LC-Reps	52	OP-LOC	0	2	1.54245	M
1.34309	3	LC-Reps	52	PRC-OP	0	2	1.54245	M
6.25994	4	LC-Reps	52	OP-EC	0	2	1.54245	M
2.6894	5	LC-Reps	52	OP-PRC	0	2	1.54245	M
2.75932	6	LC-Reps	52	EC-OP	0	2	1.54245	M
-1.94382	1	LC-Reps	53	LOC-OP	0	1	-0.530916	F
-4.37698	2	LC-Reps	53	OP-LOC	0	1	-0.530916	F
-1.6724	3	LC-Reps	53	PRC-OP	0	1	-0.530916	F
-0.349432	4	LC-Reps	53	OP-EC	0	1	-0.530916	F
-0.290387	5	LC-Reps	53	OP-PRC	0	1	-0.530916	F
0.438368	6	LC-Reps	53	EC-OP	0	1	-0.530916	F
-3.81049	1	LC-Reps	53	LOC-OP	0	2	-0.530916	F
-5.52149	2	LC-Reps	53	OP-LOC	0	2	-0.530916	F
-1.05732	3	LC-Reps	53	PRC-OP	0	2	-0.530916	F
1.12906	4	LC-Reps	53	OP-EC	0	2	-0.530916	F
-0.417346	5	LC-Reps	53	OP-PRC	0	2	-0.530916	F
0.510207	6	LC-Reps	53	EC-OP	0	2	-0.530916	F
-3.34945	7	LC-Reps	1	LOC-IFG tri	0	1	1.83865	M
-3.59039	8	LC-Reps	1	LOC-SFG	0	1	1.83865	M
-4.61099	9	LC-Reps	1	LOC-IFG oper	0	1	1.83865	M
-2.19991	10	LC-Reps	1	IFG tri-LOC	0	1	1.83865	M
-4.61269	11	LC-Reps	1	SFG-LOC	0	1	1.83865	M
-1.85023	12	LC-Reps	1	LOC-HIPP	0	1	1.83865	M
1.57518	13	LC-Reps	1	IFG tri-EC	0	1	1.83865	M
-0.901647	14	LC-Reps	1	PRC-IFG tri	0	1	1.83865	M
5.49099	7	LC-Reps	1	LOC-IFG tri	0	2	1.83865	M
2.82642	8	LC-Reps	1	LOC-SFG	0	2	1.83865	M
2.1724	9	LC-Reps	1	LOC-IFG oper	0	2	1.83865	M
7.03801	10	LC-Reps	1	IFG tri-LOC	0	2	1.83865	M
2.23388	11	LC-Reps	1	SFG-LOC	0	2	1.83865	M
4.68199	12	LC-Reps	1	LOC-HIPP	0	2	1.83865	M
-6.30749	13	LC-Reps	1	IFG tri-EC	0	2	1.83865	M
1.27844	14	LC-Reps	1	PRC-IFG tri	0	2	1.83865	M
-0.0174495	7	LC-Reps	2	LOC-IFG tri	1	1	0.0614745	F
-0.662321	8	LC-Reps	2	LOC-SFG	1	1	0.0614745	F
-1.95659	9	LC-Reps	2	LOC-IFG oper	1	1	0.0614745	F
-0.34089	10	LC-Reps	2	IFG tri-LOC	1	1	0.0614745	F
-2.40923	11	LC-Reps	2	SFG-LOC	1	1	0.0614745	F
0.123867	12	LC-Reps	2	LOC-HIPP	1	1	0.0614745	F
-0.158158	13	LC-Reps	2	IFG tri-EC	1	1	0.0614745	F
0.231642	14	LC-Reps	2	PRC-IFG tri	1	1	0.0614745	F
2.20078	7	LC-Reps	2	LOC-IFG tri	1	2	0.0614745	F
0.875983	8	LC-Reps	2	LOC-SFG	1	2	0.0614745	F
-0.600864	9	LC-Reps	2	LOC-IFG oper	1	2	0.0614745	F
2.0478	10	LC-Reps	2	IFG tri-LOC	1	2	0.0614745	F
1.87562	11	LC-Reps	2	SFG-LOC	1	2	0.0614745	F
-1.8624	12	LC-Reps	2	LOC-HIPP	1	2	0.0614745	F
-0.753869	13	LC-Reps	2	IFG tri-EC	1	2	0.0614745	F
-3.99405	14	LC-Reps	2	PRC-IFG tri	1	2	0.0614745	F
2.80724	7	LC-Reps	3	LOC-IFG tri	1	1	-0.530916	F
3.7899	8	LC-Reps	3	LOC-SFG	1	1	-0.530916	F
11.0312	9	LC-Reps	3	LOC-IFG oper	1	1	-0.530916	F
1.04112	10	LC-Reps	3	IFG tri-LOC	1	1	-0.530916	F
4.79468	11	LC-Reps	3	SFG-LOC	1	1	-0.530916	F
1.60613	12	LC-Reps	3	LOC-HIPP	1	1	-0.530916	F
10.6992	13	LC-Reps	3	IFG tri-EC	1	1	-0.530916	F
-0.640118	14	LC-Reps	3	PRC-IFG tri	1	1	-0.530916	F
-3.28718	7	LC-Reps	3	LOC-IFG tri	1	2	-0.530916	F
-0.143983	8	LC-Reps	3	LOC-SFG	1	2	-0.530916	F
1.08951	9	LC-Reps	3	LOC-IFG oper	1	2	-0.530916	F
-2.82229	10	LC-Reps	3	IFG tri-LOC	1	2	-0.530916	F
3.37388	11	LC-Reps	3	SFG-LOC	1	2	-0.530916	F
-4.7562	12	LC-Reps	3	LOC-HIPP	1	2	-0.530916	F
-4.63523	13	LC-Reps	3	IFG tri-EC	1	2	-0.530916	F
-0.685261	14	LC-Reps	3	PRC-IFG tri	1	2	-0.530916	F
1.92912	7	LC-Reps	4	LOC-IFG tri	0	1	-1.12331	F
-0.203155	8	LC-Reps	4	LOC-SFG	0	1	-1.12331	F
-1.79547	9	LC-Reps	4	LOC-IFG oper	0	1	-1.12331	F
7.18013	10	LC-Reps	4	IFG tri-LOC	0	1	-1.12331	F
-0.508328	11	LC-Reps	4	SFG-LOC	0	1	-1.12331	F
5.6079	12	LC-Reps	4	LOC-HIPP	0	1	-1.12331	F
3.38966	13	LC-Reps	4	IFG tri-EC	0	1	-1.12331	F
-1.21599	14	LC-Reps	4	PRC-IFG tri	0	1	-1.12331	F
0.412575	7	LC-Reps	4	LOC-IFG tri	0	2	-1.12331	F
-3.28184	8	LC-Reps	4	LOC-SFG	0	2	-1.12331	F
2.17616	9	LC-Reps	4	LOC-IFG oper	0	2	-1.12331	F
3.49296	10	LC-Reps	4	IFG tri-LOC	0	2	-1.12331	F
-4.59845	11	LC-Reps	4	SFG-LOC	0	2	-1.12331	F
3.34486	12	LC-Reps	4	LOC-HIPP	0	2	-1.12331	F
4.4019	13	LC-Reps	4	IFG tri-EC	0	2	-1.12331	F
0.760143	14	LC-Reps	4	PRC-IFG tri	0	2	-1.12331	F
10.6588	7	LC-Reps	5	LOC-IFG tri	0	1	-0.827111	F
12.0676	8	LC-Reps	5	LOC-SFG	0	1	-0.827111	F
0.745669	9	LC-Reps	5	LOC-IFG oper	0	1	-0.827111	F
12.3716	10	LC-Reps	5	IFG tri-LOC	0	1	-0.827111	F
13.6861	11	LC-Reps	5	SFG-LOC	0	1	-0.827111	F
1.68492	12	LC-Reps	5	LOC-HIPP	0	1	-0.827111	F
4.64893	13	LC-Reps	5	IFG tri-EC	0	1	-0.827111	F
3.00244	14	LC-Reps	5	PRC-IFG tri	0	1	-0.827111	F
-8.08355	7	LC-Reps	5	LOC-IFG tri	0	2	-0.827111	F
-3.97167	8	LC-Reps	5	LOC-SFG	0	2	-0.827111	F
-8.25978	9	LC-Reps	5	LOC-IFG oper	0	2	-0.827111	F
-8.11958	10	LC-Reps	5	IFG tri-LOC	0	2	-0.827111	F
-1.63823	11	LC-Reps	5	SFG-LOC	0	2	-0.827111	F
-5.68569	12	LC-Reps	5	LOC-HIPP	0	2	-0.827111	F
-12.1151	13	LC-Reps	5	IFG tri-EC	0	2	-0.827111	F
-0.972927	14	LC-Reps	5	PRC-IFG tri	0	2	-0.827111	F
-3.30171	7	LC-Reps	6	LOC-IFG tri	1	1	0.35767	M
-2.6879	8	LC-Reps	6	LOC-SFG	1	1	0.35767	M
-2.60187	9	LC-Reps	6	LOC-IFG oper	1	1	0.35767	M
-0.324646	10	LC-Reps	6	IFG tri-LOC	1	1	0.35767	M
-0.645898	11	LC-Reps	6	SFG-LOC	1	1	0.35767	M
5.39383	12	LC-Reps	6	LOC-HIPP	1	1	0.35767	M
2.8429	13	LC-Reps	6	IFG tri-EC	1	1	0.35767	M
-2.29289	14	LC-Reps	6	PRC-IFG tri	1	1	0.35767	M
-2.20033	7	LC-Reps	6	LOC-IFG tri	1	2	0.35767	M
0.561312	8	LC-Reps	6	LOC-SFG	1	2	0.35767	M
2.19737	9	LC-Reps	6	LOC-IFG oper	1	2	0.35767	M
-2.41587	10	LC-Reps	6	IFG tri-LOC	1	2	0.35767	M
-1.84589	11	LC-Reps	6	SFG-LOC	1	2	0.35767	M
-1.43613	12	LC-Reps	6	LOC-HIPP	1	2	0.35767	M
-0.933307	13	LC-Reps	6	IFG tri-EC	1	2	0.35767	M
-1.60431	14	LC-Reps	6	PRC-IFG tri	1	2	0.35767	M
3.80785	7	LC-Reps	7	LOC-IFG tri	0	1	0.35767	M
4.88263	8	LC-Reps	7	LOC-SFG	0	1	0.35767	M
4.2928	9	LC-Reps	7	LOC-IFG oper	0	1	0.35767	M
-2.38901	10	LC-Reps	7	IFG tri-LOC	0	1	0.35767	M
6.50778	11	LC-Reps	7	SFG-LOC	0	1	0.35767	M
3.11306	12	LC-Reps	7	LOC-HIPP	0	1	0.35767	M
-8.30731	13	LC-Reps	7	IFG tri-EC	0	1	0.35767	M
1.28872	14	LC-Reps	7	PRC-IFG tri	0	1	0.35767	M
0.980313	7	LC-Reps	7	LOC-IFG tri	0	2	0.35767	M
-1.47802	8	LC-Reps	7	LOC-SFG	0	2	0.35767	M
1.03498	9	LC-Reps	7	LOC-IFG oper	0	2	0.35767	M
3.10664	10	LC-Reps	7	IFG tri-LOC	0	2	0.35767	M
-0.80459	11	LC-Reps	7	SFG-LOC	0	2	0.35767	M
1.94713	12	LC-Reps	7	LOC-HIPP	0	2	0.35767	M
0.618656	13	LC-Reps	7	IFG tri-EC	0	2	0.35767	M
1.64234	14	LC-Reps	7	PRC-IFG tri	0	2	0.35767	M
4.33191	7	LC-Reps	8	LOC-IFG tri	1	1	-0.530916	F
2.90321	8	LC-Reps	8	LOC-SFG	1	1	-0.530916	F
5.90928	9	LC-Reps	8	LOC-IFG oper	1	1	-0.530916	F
5.36943	10	LC-Reps	8	IFG tri-LOC	1	1	-0.530916	F
13.306	11	LC-Reps	8	SFG-LOC	1	1	-0.530916	F
1.84395	12	LC-Reps	8	LOC-HIPP	1	1	-0.530916	F
-5.55828	13	LC-Reps	8	IFG tri-EC	1	1	-0.530916	F
2.19391	14	LC-Reps	8	PRC-IFG tri	1	1	-0.530916	F
2.8486	7	LC-Reps	8	LOC-IFG tri	1	2	-0.530916	F
1.44726	8	LC-Reps	8	LOC-SFG	1	2	-0.530916	F
-1.74968	9	LC-Reps	8	LOC-IFG oper	1	2	-0.530916	F
4.79489	10	LC-Reps	8	IFG tri-LOC	1	2	-0.530916	F
4.93987	11	LC-Reps	8	SFG-LOC	1	2	-0.530916	F
-1.16298	12	LC-Reps	8	LOC-HIPP	1	2	-0.530916	F
-5.90482	13	LC-Reps	8	IFG tri-EC	1	2	-0.530916	F
0.430138	14	LC-Reps	8	PRC-IFG tri	1	2	-0.530916	F
0.755098	7	LC-Reps	9	LOC-IFG tri	1	1	0.0614745	M
2.54422	8	LC-Reps	9	LOC-SFG	1	1	0.0614745	M
2.29792	9	LC-Reps	9	LOC-IFG oper	1	1	0.0614745	M
3.60471	10	LC-Reps	9	IFG tri-LOC	1	1	0.0614745	M
6.31085	11	LC-Reps	9	SFG-LOC	1	1	0.0614745	M
-4.43689	12	LC-Reps	9	LOC-HIPP	1	1	0.0614745	M
-0.654784	13	LC-Reps	9	IFG tri-EC	1	1	0.0614745	M
-0.451963	14	LC-Reps	9	PRC-IFG tri	1	1	0.0614745	M
3.39285	7	LC-Reps	9	LOC-IFG tri	1	2	0.0614745	M
1.54122	8	LC-Reps	9	LOC-SFG	1	2	0.0614745	M
3.9144	9	LC-Reps	9	LOC-IFG oper	1	2	0.0614745	M
2.29852	10	LC-Reps	9	IFG tri-LOC	1	2	0.0614745	M
1.69512	11	LC-Reps	9	SFG-LOC	1	2	0.0614745	M
3.2158	12	LC-Reps	9	LOC-HIPP	1	2	0.0614745	M
1.66341	13	LC-Reps	9	IFG tri-EC	1	2	0.0614745	M
0.812118	14	LC-Reps	9	PRC-IFG tri	1	2	0.0614745	M
2.60328	7	LC-Reps	10	LOC-IFG tri	1	1	1.24626	M
-0.306174	8	LC-Reps	10	LOC-SFG	1	1	1.24626	M
1.2607	9	LC-Reps	10	LOC-IFG oper	1	1	1.24626	M
2.15907	10	LC-Reps	10	IFG tri-LOC	1	1	1.24626	M
0.455544	11	LC-Reps	10	SFG-LOC	1	1	1.24626	M
0.000914238	12	LC-Reps	10	LOC-HIPP	1	1	1.24626	M
1.67604	13	LC-Reps	10	IFG tri-EC	1	1	1.24626	M
-0.228824	14	LC-Reps	10	PRC-IFG tri	1	1	1.24626	M
-1.38122	7	LC-Reps	10	LOC-IFG tri	1	2	1.24626	M
-1.37677	8	LC-Reps	10	LOC-SFG	1	2	1.24626	M
-4.36171	9	LC-Reps	10	LOC-IFG oper	1	2	1.24626	M
-0.188676	10	LC-Reps	10	IFG tri-LOC	1	2	1.24626	M
-4.85379	11	LC-Reps	10	SFG-LOC	1	2	1.24626	M
5.53584	12	LC-Reps	10	LOC-HIPP	1	2	1.24626	M
1.56565	13	LC-Reps	10	IFG tri-EC	1	2	1.24626	M
0.19038	14	LC-Reps	10	PRC-IFG tri	1	2	1.24626	M
-1.52569	7	LC-Reps	11	LOC-IFG tri	0	1	0.95006	M
-2.92977	8	LC-Reps	11	LOC-SFG	0	1	0.95006	M
0.331345	9	LC-Reps	11	LOC-IFG oper	0	1	0.95006	M
-1.32587	10	LC-Reps	11	IFG tri-LOC	0	1	0.95006	M
1.61763	11	LC-Reps	11	SFG-LOC	0	1	0.95006	M
0.217143	12	LC-Reps	11	LOC-HIPP	0	1	0.95006	M
-10.2907	13	LC-Reps	11	IFG tri-EC	0	1	0.95006	M
-1.76104	14	LC-Reps	11	PRC-IFG tri	0	1	0.95006	M
5.79124	7	LC-Reps	11	LOC-IFG tri	0	2	0.95006	M
6.8177	8	LC-Reps	11	LOC-SFG	0	2	0.95006	M
4.03128	9	LC-Reps	11	LOC-IFG oper	0	2	0.95006	M
1.85162	10	LC-Reps	11	IFG tri-LOC	0	2	0.95006	M
1.82527	11	LC-Reps	11	SFG-LOC	0	2	0.95006	M
1.8562	12	LC-Reps	11	LOC-HIPP	0	2	0.95006	M
1.41375	13	LC-Reps	11	IFG tri-EC	0	2	0.95006	M
3.30732	14	LC-Reps	11	PRC-IFG tri	0	2	0.95006	M
-3.55489	7	LC-Reps	12	LOC-IFG tri	1	1	1.83865	F
-5.99004	8	LC-Reps	12	LOC-SFG	1	1	1.83865	F
-0.351766	9	LC-Reps	12	LOC-IFG oper	1	1	1.83865	F
-2.25871	10	LC-Reps	12	IFG tri-LOC	1	1	1.83865	F
-6.7574	11	LC-Reps	12	SFG-LOC	1	1	1.83865	F
-4.01094	12	LC-Reps	12	LOC-HIPP	1	1	1.83865	F
-9.49446	13	LC-Reps	12	IFG tri-EC	1	1	1.83865	F
-0.842919	14	LC-Reps	12	PRC-IFG tri	1	1	1.83865	F
4.27753	7	LC-Reps	12	LOC-IFG tri	1	2	1.83865	F
2.56305	8	LC-Reps	12	LOC-SFG	1	2	1.83865	F
4.83595	9	LC-Reps	12	LOC-IFG oper	1	2	1.83865	F
3.27591	10	LC-Reps	12	IFG tri-LOC	1	2	1.83865	F
5.29864	11	LC-Reps	12	SFG-LOC	1	2	1.83865	F
1.32489	12	LC-Reps	12	LOC-HIPP	1	2	1.83865	F
1.04665	13	LC-Reps	12	IFG tri-EC	1	2	1.83865	F
2.15918	14	LC-Reps	12	PRC-IFG tri	1	2	1.83865	F
11.1419	7	LC-Reps	13	LOC-IFG tri	1	1	0.95006	F
11.4797	8	LC-Reps	13	LOC-SFG	1	1	0.95006	F
4.00076	9	LC-Reps	13	LOC-IFG oper	1	1	0.95006	F
3.97531	10	LC-Reps	13	IFG tri-LOC	1	1	0.95006	F
9.07424	11	LC-Reps	13	SFG-LOC	1	1	0.95006	F
-0.036892	12	LC-Reps	13	LOC-HIPP	1	1	0.95006	F
7.22465	13	LC-Reps	13	IFG tri-EC	1	1	0.95006	F
4.59037	14	LC-Reps	13	PRC-IFG tri	1	1	0.95006	F
-6.2489	7	LC-Reps	13	LOC-IFG tri	1	2	0.95006	F
-2.12684	8	LC-Reps	13	LOC-SFG	1	2	0.95006	F
-1.73737	9	LC-Reps	13	LOC-IFG oper	1	2	0.95006	F
-2.85476	10	LC-Reps	13	IFG tri-LOC	1	2	0.95006	F
-2.14498	11	LC-Reps	13	SFG-LOC	1	2	0.95006	F
-3.86704	12	LC-Reps	13	LOC-HIPP	1	2	0.95006	F
3.01598	13	LC-Reps	13	IFG tri-EC	1	2	0.95006	F
2.4876	14	LC-Reps	13	PRC-IFG tri	1	2	0.95006	F
1.92805	7	LC-Reps	14	LOC-IFG tri	0	1	1.24626	F
4.82246	8	LC-Reps	14	LOC-SFG	0	1	1.24626	F
1.03911	9	LC-Reps	14	LOC-IFG oper	0	1	1.24626	F
0.173737	10	LC-Reps	14	IFG tri-LOC	0	1	1.24626	F
3.64827	11	LC-Reps	14	SFG-LOC	0	1	1.24626	F
6.54818	12	LC-Reps	14	LOC-HIPP	0	1	1.24626	F
16.2132	13	LC-Reps	14	IFG tri-EC	0	1	1.24626	F
-1.21084	14	LC-Reps	14	PRC-IFG tri	0	1	1.24626	F
-0.708075	7	LC-Reps	14	LOC-IFG tri	0	2	1.24626	F
-0.187394	8	LC-Reps	14	LOC-SFG	0	2	1.24626	F
-1.30638	9	LC-Reps	14	LOC-IFG oper	0	2	1.24626	F
-5.53488	10	LC-Reps	14	IFG tri-LOC	0	2	1.24626	F
0.561573	11	LC-Reps	14	SFG-LOC	0	2	1.24626	F
7.56461	12	LC-Reps	14	LOC-HIPP	0	2	1.24626	F
-2.40602	13	LC-Reps	14	IFG tri-EC	0	2	1.24626	F
-2.15514	14	LC-Reps	14	PRC-IFG tri	0	2	1.24626	F
1.75991	7	LC-Reps	15	LOC-IFG tri	1	1	-1.12331	F
0.3384	8	LC-Reps	15	LOC-SFG	1	1	-1.12331	F
-1.42332	9	LC-Reps	15	LOC-IFG oper	1	1	-1.12331	F
4.24308	10	LC-Reps	15	IFG tri-LOC	1	1	-1.12331	F
0.241568	11	LC-Reps	15	SFG-LOC	1	1	-1.12331	F
0.0468247	12	LC-Reps	15	LOC-HIPP	1	1	-1.12331	F
2.23092	13	LC-Reps	15	IFG tri-EC	1	1	-1.12331	F
2.33276	14	LC-Reps	15	PRC-IFG tri	1	1	-1.12331	F
0.246589	7	LC-Reps	15	LOC-IFG tri	1	2	-1.12331	F
0.647103	8	LC-Reps	15	LOC-SFG	1	2	-1.12331	F
1.94834	9	LC-Reps	15	LOC-IFG oper	1	2	-1.12331	F
1.14656	10	LC-Reps	15	IFG tri-LOC	1	2	-1.12331	F
5.62977	11	LC-Reps	15	SFG-LOC	1	2	-1.12331	F
-0.847067	12	LC-Reps	15	LOC-HIPP	1	2	-1.12331	F
-3.44125	13	LC-Reps	15	IFG tri-EC	1	2	-1.12331	F
-2.39742	14	LC-Reps	15	PRC-IFG tri	1	2	-1.12331	F
7.16583	7	LC-Reps	16	LOC-IFG tri	0	1	-0.827111	F
7.78685	8	LC-Reps	16	LOC-SFG	0	1	-0.827111	F
1.85341	9	LC-Reps	16	LOC-IFG oper	0	1	-0.827111	F
2.58225	10	LC-Reps	16	IFG tri-LOC	0	1	-0.827111	F
9.58522	11	LC-Reps	16	SFG-LOC	0	1	-0.827111	F
1.8428	12	LC-Reps	16	LOC-HIPP	0	1	-0.827111	F
6.56353	13	LC-Reps	16	IFG tri-EC	0	1	-0.827111	F
4.37485	14	LC-Reps	16	PRC-IFG tri	0	1	-0.827111	F
-12.786	7	LC-Reps	16	LOC-IFG tri	0	2	-0.827111	F
-1.37552	8	LC-Reps	16	LOC-SFG	0	2	-0.827111	F
-4.91113	9	LC-Reps	16	LOC-IFG oper	0	2	-0.827111	F
-6.75309	10	LC-Reps	16	IFG tri-LOC	0	2	-0.827111	F
-2.73287	11	LC-Reps	16	SFG-LOC	0	2	-0.827111	F
3.87996	12	LC-Reps	16	LOC-HIPP	0	2	-0.827111	F
-0.537396	13	LC-Reps	16	IFG tri-EC	0	2	-0.827111	F
-0.946558	14	LC-Reps	16	PRC-IFG tri	0	2	-0.827111	F
0.429215	7	LC-Reps	17	LOC-IFG tri	1	1	0.0614745	M
-0.385458	8	LC-Reps	17	LOC-SFG	1	1	0.0614745	M
4.48598	9	LC-Reps	17	LOC-IFG oper	1	1	0.0614745	M
0.911468	10	LC-Reps	17	IFG tri-LOC	1	1	0.0614745	M
-0.955409	11	LC-Reps	17	SFG-LOC	1	1	0.0614745	M
-2.25511	12	LC-Reps	17	LOC-HIPP	1	1	0.0614745	M
-5.32926	13	LC-Reps	17	IFG tri-EC	1	1	0.0614745	M
-2.2294	14	LC-Reps	17	PRC-IFG tri	1	1	0.0614745	M
4.5283	7	LC-Reps	17	LOC-IFG tri	1	2	0.0614745	M
-0.895576	8	LC-Reps	17	LOC-SFG	1	2	0.0614745	M
-1.63433	9	LC-Reps	17	LOC-IFG oper	1	2	0.0614745	M
7.60513	10	LC-Reps	17	IFG tri-LOC	1	2	0.0614745	M
-0.36122	11	LC-Reps	17	SFG-LOC	1	2	0.0614745	M
2.37977	12	LC-Reps	17	LOC-HIPP	1	2	0.0614745	M
-2.46557	13	LC-Reps	17	IFG tri-EC	1	2	0.0614745	M
-1.23727	14	LC-Reps	17	PRC-IFG tri	1	2	0.0614745	M
5.52015	7	LC-Reps	18	LOC-IFG tri	0	1	-1.12331	F
5.98136	8	LC-Reps	18	LOC-SFG	0	1	-1.12331	F
-1.47989	9	LC-Reps	18	LOC-IFG oper	0	1	-1.12331	F
3.86791	10	LC-Reps	18	IFG tri-LOC	0	1	-1.12331	F
8.29829	11	LC-Reps	18	SFG-LOC	0	1	-1.12331	F
2.6267	12	LC-Reps	18	LOC-HIPP	0	1	-1.12331	F
-6.88455	13	LC-Reps	18	IFG tri-EC	0	1	-1.12331	F
-5.16073	14	LC-Reps	18	PRC-IFG tri	0	1	-1.12331	F
-2.21242	7	LC-Reps	18	LOC-IFG tri	0	2	-1.12331	F
2.74002	8	LC-Reps	18	LOC-SFG	0	2	-1.12331	F
-2.3223	9	LC-Reps	18	LOC-IFG oper	0	2	-1.12331	F
-0.691289	10	LC-Reps	18	IFG tri-LOC	0	2	-1.12331	F
4.82786	11	LC-Reps	18	SFG-LOC	0	2	-1.12331	F
1.42611	12	LC-Reps	18	LOC-HIPP	0	2	-1.12331	F
2.95549	13	LC-Reps	18	IFG tri-EC	0	2	-1.12331	F
-3.71655	14	LC-Reps	18	PRC-IFG tri	0	2	-1.12331	F
3.07534	7	LC-Reps	19	LOC-IFG tri	0	1	0.95006	M
1.50488	8	LC-Reps	19	LOC-SFG	0	1	0.95006	M
-4.28083	9	LC-Reps	19	LOC-IFG oper	0	1	0.95006	M
2.52901	10	LC-Reps	19	IFG tri-LOC	0	1	0.95006	M
1.92754	11	LC-Reps	19	SFG-LOC	0	1	0.95006	M
-2.49124	12	LC-Reps	19	LOC-HIPP	0	1	0.95006	M
6.02653	13	LC-Reps	19	IFG tri-EC	0	1	0.95006	M
0.379519	14	LC-Reps	19	PRC-IFG tri	0	1	0.95006	M
6.16078	7	LC-Reps	19	LOC-IFG tri	0	2	0.95006	M
3.65704	8	LC-Reps	19	LOC-SFG	0	2	0.95006	M
0.769442	9	LC-Reps	19	LOC-IFG oper	0	2	0.95006	M
5.92915	10	LC-Reps	19	IFG tri-LOC	0	2	0.95006	M
14.293	11	LC-Reps	19	SFG-LOC	0	2	0.95006	M
2.97052	12	LC-Reps	19	LOC-HIPP	0	2	0.95006	M
7.20601	13	LC-Reps	19	IFG tri-EC	0	2	0.95006	M
2.32879	14	LC-Reps	19	PRC-IFG tri	0	2	0.95006	M
-0.936655	7	LC-Reps	20	LOC-IFG tri	0	1	-0.827111	M
-1.89881	8	LC-Reps	20	LOC-SFG	0	1	-0.827111	M
-3.76984	9	LC-Reps	20	LOC-IFG oper	0	1	-0.827111	M
0.22822	10	LC-Reps	20	IFG tri-LOC	0	1	-0.827111	M
-5.57059	11	LC-Reps	20	SFG-LOC	0	1	-0.827111	M
0.93462	12	LC-Reps	20	LOC-HIPP	0	1	-0.827111	M
-11.4534	13	LC-Reps	20	IFG tri-EC	0	1	-0.827111	M
-4.03795	14	LC-Reps	20	PRC-IFG tri	0	1	-0.827111	M
-1.91	7	LC-Reps	20	LOC-IFG tri	0	2	-0.827111	M
0.519552	8	LC-Reps	20	LOC-SFG	0	2	-0.827111	M
3.29653	9	LC-Reps	20	LOC-IFG oper	0	2	-0.827111	M
0.671718	10	LC-Reps	20	IFG tri-LOC	0	2	-0.827111	M
2.41202	11	LC-Reps	20	SFG-LOC	0	2	-0.827111	M
1.78065	12	LC-Reps	20	LOC-HIPP	0	2	-0.827111	M
8.45983	13	LC-Reps	20	IFG tri-EC	0	2	-0.827111	M
3.20537	14	LC-Reps	20	PRC-IFG tri	0	2	-0.827111	M
-6.34583	7	LC-Reps	21	LOC-IFG tri	1	1	1.24626	F
-4.27765	8	LC-Reps	21	LOC-SFG	1	1	1.24626	F
-3.77163	9	LC-Reps	21	LOC-IFG oper	1	1	1.24626	F
-4.42584	10	LC-Reps	21	IFG tri-LOC	1	1	1.24626	F
-2.52919	11	LC-Reps	21	SFG-LOC	1	1	1.24626	F
2.05834	12	LC-Reps	21	LOC-HIPP	1	1	1.24626	F
4.20999	13	LC-Reps	21	IFG tri-EC	1	1	1.24626	F
1.72274	14	LC-Reps	21	PRC-IFG tri	1	1	1.24626	F
-2.50172	7	LC-Reps	21	LOC-IFG tri	1	2	1.24626	F
-0.804235	8	LC-Reps	21	LOC-SFG	1	2	1.24626	F
2.77915	9	LC-Reps	21	LOC-IFG oper	1	2	1.24626	F
1.06473	10	LC-Reps	21	IFG tri-LOC	1	2	1.24626	F
1.8873	11	LC-Reps	21	SFG-LOC	1	2	1.24626	F
2.39508	12	LC-Reps	21	LOC-HIPP	1	2	1.24626	F
3.03323	13	LC-Reps	21	IFG tri-EC	1	2	1.24626	F
-1.02236	14	LC-Reps	21	PRC-IFG tri	1	2	1.24626	F
-1.74202	7	LC-Reps	22	LOC-IFG tri	0	1	-1.4195	F
-3.09883	8	LC-Reps	22	LOC-SFG	0	1	-1.4195	F
0.20476	9	LC-Reps	22	LOC-IFG oper	0	1	-1.4195	F
-1.79029	10	LC-Reps	22	IFG tri-LOC	0	1	-1.4195	F
-3.04698	11	LC-Reps	22	SFG-LOC	0	1	-1.4195	F
-8.92131	12	LC-Reps	22	LOC-HIPP	0	1	-1.4195	F
-3.97862	13	LC-Reps	22	IFG tri-EC	0	1	-1.4195	F
1.11157	14	LC-Reps	22	PRC-IFG tri	0	1	-1.4195	F
2.87243	7	LC-Reps	22	LOC-IFG tri	0	2	-1.4195	F
2.03277	8	LC-Reps	22	LOC-SFG	0	2	-1.4195	F
1.99252	9	LC-Reps	22	LOC-IFG oper	0	2	-1.4195	F
4.49361	10	LC-Reps	22	IFG tri-LOC	0	2	-1.4195	F
1.92612	11	LC-Reps	22	SFG-LOC	0	2	-1.4195	F
5.94968	12	LC-Reps	22	LOC-HIPP	0	2	-1.4195	F
4.54733	13	LC-Reps	22	IFG tri-EC	0	2	-1.4195	F
0.492776	14	LC-Reps	22	PRC-IFG tri	0	2	-1.4195	F
6.47664	7	LC-Reps	23	LOC-IFG tri	1	1	-0.530916	F
2.47542	8	LC-Reps	23	LOC-SFG	1	1	-0.530916	F
1.14198	9	LC-Reps	23	LOC-IFG oper	1	1	-0.530916	F
6.46356	10	LC-Reps	23	IFG tri-LOC	1	1	-0.530916	F
4.70576	11	LC-Reps	23	SFG-LOC	1	1	-0.530916	F
0.479946	12	LC-Reps	23	LOC-HIPP	1	1	-0.530916	F
-1.87937	13	LC-Reps	23	IFG tri-EC	1	1	-0.530916	F
-0.347464	14	LC-Reps	23	PRC-IFG tri	1	1	-0.530916	F
2.94026	7	LC-Reps	23	LOC-IFG tri	1	2	-0.530916	F
2.02136	8	LC-Reps	23	LOC-SFG	1	2	-0.530916	F
-6.10089	9	LC-Reps	23	LOC-IFG oper	1	2	-0.530916	F
2.85614	10	LC-Reps	23	IFG tri-LOC	1	2	-0.530916	F
3.56619	11	LC-Reps	23	SFG-LOC	1	2	-0.530916	F
3.79125	12	LC-Reps	23	LOC-HIPP	1	2	-0.530916	F
2.91505	13	LC-Reps	23	IFG tri-EC	1	2	-0.530916	F
4.51318	14	LC-Reps	23	PRC-IFG tri	1	2	-0.530916	F
-2.11319	7	LC-Reps	24	LOC-IFG tri	0	1	0.0614745	F
4.9907	8	LC-Reps	24	LOC-SFG	0	1	0.0614745	F
-2.63684	9	LC-Reps	24	LOC-IFG oper	0	1	0.0614745	F
-0.200438	10	LC-Reps	24	IFG tri-LOC	0	1	0.0614745	F
4.08211	11	LC-Reps	24	SFG-LOC	0	1	0.0614745	F
1.63515	12	LC-Reps	24	LOC-HIPP	0	1	0.0614745	F
1.12646	13	LC-Reps	24	IFG tri-EC	0	1	0.0614745	F
-1.15951	14	LC-Reps	24	PRC-IFG tri	0	1	0.0614745	F
4.21272	7	LC-Reps	24	LOC-IFG tri	0	2	0.0614745	F
3.13559	8	LC-Reps	24	LOC-SFG	0	2	0.0614745	F
2.06629	9	LC-Reps	24	LOC-IFG oper	0	2	0.0614745	F
1.62309	10	LC-Reps	24	IFG tri-LOC	0	2	0.0614745	F
2.70033	11	LC-Reps	24	SFG-LOC	0	2	0.0614745	F
4.21671	12	LC-Reps	24	LOC-HIPP	0	2	0.0614745	F
3.35227	13	LC-Reps	24	IFG tri-EC	0	2	0.0614745	F
0.0712221	14	LC-Reps	24	PRC-IFG tri	0	2	0.0614745	F
1.89251	7	LC-Reps	25	LOC-IFG tri	1	1	-0.234721	F
3.93518	8	LC-Reps	25	LOC-SFG	1	1	-0.234721	F
5.55801	9	LC-Reps	25	LOC-IFG oper	1	1	-0.234721	F
4.89372	10	LC-Reps	25	IFG tri-LOC	1	1	-0.234721	F
9.42952	11	LC-Reps	25	SFG-LOC	1	1	-0.234721	F
-2.43555	12	LC-Reps	25	LOC-HIPP	1	1	-0.234721	F
19.4697	13	LC-Reps	25	IFG tri-EC	1	1	-0.234721	F
3.08219	14	LC-Reps	25	PRC-IFG tri	1	1	-0.234721	F
0.250456	7	LC-Reps	25	LOC-IFG tri	1	2	-0.234721	F
0.188274	8	LC-Reps	25	LOC-SFG	1	2	-0.234721	F
-1.6215	9	LC-Reps	25	LOC-IFG oper	1	2	-0.234721	F
-0.776322	10	LC-Reps	25	IFG tri-LOC	1	2	-0.234721	F
2.11956	11	LC-Reps	25	SFG-LOC	1	2	-0.234721	F
-8.44724	12	LC-Reps	25	LOC-HIPP	1	2	-0.234721	F
5.61739	13	LC-Reps	25	IFG tri-EC	1	2	-0.234721	F
1.93548	14	LC-Reps	25	PRC-IFG tri	1	2	-0.234721	F
3.28858	7	LC-Reps	26	LOC-IFG tri	1	1	0.0614745	M
2.58579	8	LC-Reps	26	LOC-SFG	1	1	0.0614745	M
8.39778	9	LC-Reps	26	LOC-IFG oper	1	1	0.0614745	M
-0.610899	10	LC-Reps	26	IFG tri-LOC	1	1	0.0614745	M
4.23629	11	LC-Reps	26	SFG-LOC	1	1	0.0614745	M
10.4178	12	LC-Reps	26	LOC-HIPP	1	1	0.0614745	M
2.10055	13	LC-Reps	26	IFG tri-EC	1	1	0.0614745	M
3.0229	14	LC-Reps	26	PRC-IFG tri	1	1	0.0614745	M
1.36298	7	LC-Reps	26	LOC-IFG tri	1	2	0.0614745	M
0.414553	8	LC-Reps	26	LOC-SFG	1	2	0.0614745	M
2.98647	9	LC-Reps	26	LOC-IFG oper	1	2	0.0614745	M
-1.12004	10	LC-Reps	26	IFG tri-LOC	1	2	0.0614745	M
-1.45559	11	LC-Reps	26	SFG-LOC	1	2	0.0614745	M
-3.60151	12	LC-Reps	26	LOC-HIPP	1	2	0.0614745	M
-0.811775	13	LC-Reps	26	IFG tri-EC	1	2	0.0614745	M
-1.36531	14	LC-Reps	26	PRC-IFG tri	1	2	0.0614745	M
2.18848	7	LC-Reps	27	LOC-IFG tri	0	1	-0.530916	F
3.74761	8	LC-Reps	27	LOC-SFG	0	1	-0.530916	F
0.0703628	9	LC-Reps	27	LOC-IFG oper	0	1	-0.530916	F
-0.0743237	10	LC-Reps	27	IFG tri-LOC	0	1	-0.530916	F
3.22077	11	LC-Reps	27	SFG-LOC	0	1	-0.530916	F
1.84414	12	LC-Reps	27	LOC-HIPP	0	1	-0.530916	F
0.566751	13	LC-Reps	27	IFG tri-EC	0	1	-0.530916	F
-2.08724	14	LC-Reps	27	PRC-IFG tri	0	1	-0.530916	F
-3.7706	7	LC-Reps	27	LOC-IFG tri	0	2	-0.530916	F
1.19179	8	LC-Reps	27	LOC-SFG	0	2	-0.530916	F
-6.90008	9	LC-Reps	27	LOC-IFG oper	0	2	-0.530916	F
-4.46943	10	LC-Reps	27	IFG tri-LOC	0	2	-0.530916	F
0.9703	11	LC-Reps	27	SFG-LOC	0	2	-0.530916	F
2.52587	12	LC-Reps	27	LOC-HIPP	0	2	-0.530916	F
5.40317	13	LC-Reps	27	IFG tri-EC	0	2	-0.530916	F
0.473872	14	LC-Reps	27	PRC-IFG tri	0	2	-0.530916	F
7.8522	7	LC-Reps	28	LOC-IFG tri	1	1	-1.4195	M
4.51329	8	LC-Reps	28	LOC-SFG	1	1	-1.4195	M
8.22664	9	LC-Reps	28	LOC-IFG oper	1	1	-1.4195	M
1.41686	10	LC-Reps	28	IFG tri-LOC	1	1	-1.4195	M
3.04773	11	LC-Reps	28	SFG-LOC	1	1	-1.4195	M
-1.85163	12	LC-Reps	28	LOC-HIPP	1	1	-1.4195	M
5.22491	13	LC-Reps	28	IFG tri-EC	1	1	-1.4195	M
2.96068	14	LC-Reps	28	PRC-IFG tri	1	1	-1.4195	M
1.31041	7	LC-Reps	28	LOC-IFG tri	1	2	-1.4195	M
3.79782	8	LC-Reps	28	LOC-SFG	1	2	-1.4195	M
0.596517	9	LC-Reps	28	LOC-IFG oper	1	2	-1.4195	M
1.81597	10	LC-Reps	28	IFG tri-LOC	1	2	-1.4195	M
6.9961	11	LC-Reps	28	SFG-LOC	1	2	-1.4195	M
-0.509403	12	LC-Reps	28	LOC-HIPP	1	2	-1.4195	M
1.72801	13	LC-Reps	28	IFG tri-EC	1	2	-1.4195	M
0.0250162	14	LC-Reps	28	PRC-IFG tri	1	2	-1.4195	M
-1.35424	7	LC-Reps	29	LOC-IFG tri	1	1	-0.530916	M
-0.234992	8	LC-Reps	29	LOC-SFG	1	1	-0.530916	M
-5.60376	9	LC-Reps	29	LOC-IFG oper	1	1	-0.530916	M
-1.11425	10	LC-Reps	29	IFG tri-LOC	1	1	-0.530916	M
-1.07057	11	LC-Reps	29	SFG-LOC	1	1	-0.530916	M
8.13607	12	LC-Reps	29	LOC-HIPP	1	1	-0.530916	M
7.36813	13	LC-Reps	29	IFG tri-EC	1	1	-0.530916	M
3.13765	14	LC-Reps	29	PRC-IFG tri	1	1	-0.530916	M
1.50201	7	LC-Reps	29	LOC-IFG tri	1	2	-0.530916	M
4.37282	8	LC-Reps	29	LOC-SFG	1	2	-0.530916	M
-4.19103	9	LC-Reps	29	LOC-IFG oper	1	2	-0.530916	M
2.58206	10	LC-Reps	29	IFG tri-LOC	1	2	-0.530916	M
5.01099	11	LC-Reps	29	SFG-LOC	1	2	-0.530916	M
5.01509	12	LC-Reps	29	LOC-HIPP	1	2	-0.530916	M
-1.29364	13	LC-Reps	29	IFG tri-EC	1	2	-0.530916	M
-8.13805	14	LC-Reps	29	PRC-IFG tri	1	2	-0.530916	M
7.57647	7	LC-Reps	30	LOC-IFG tri	1	1	-1.4195	M
4.4611	8	LC-Reps	30	LOC-SFG	1	1	-1.4195	M
1.69513	9	LC-Reps	30	LOC-IFG oper	1	1	-1.4195	M
6.98869	10	LC-Reps	30	IFG tri-LOC	1	1	-1.4195	M
5.00892	11	LC-Reps	30	SFG-LOC	1	1	-1.4195	M
1.25667	12	LC-Reps	30	LOC-HIPP	1	1	-1.4195	M
1.32792	13	LC-Reps	30	IFG tri-EC	1	1	-1.4195	M
1.48288	14	LC-Reps	30	PRC-IFG tri	1	1	-1.4195	M
-1.48767	7	LC-Reps	30	LOC-IFG tri	1	2	-1.4195	M
-0.974099	8	LC-Reps	30	LOC-SFG	1	2	-1.4195	M
-0.698142	9	LC-Reps	30	LOC-IFG oper	1	2	-1.4195	M
0.659895	10	LC-Reps	30	IFG tri-LOC	1	2	-1.4195	M
-1.33742	11	LC-Reps	30	SFG-LOC	1	2	-1.4195	M
-4.2742	12	LC-Reps	30	LOC-HIPP	1	2	-1.4195	M
3.94402	13	LC-Reps	30	IFG tri-EC	1	2	-1.4195	M
0.169567	14	LC-Reps	30	PRC-IFG tri	1	2	-1.4195	M
3.88653	7	LC-Reps	31	LOC-IFG tri	0	1	-0.827111	M
0.683211	8	LC-Reps	31	LOC-SFG	0	1	-0.827111	M
5.8814	9	LC-Reps	31	LOC-IFG oper	0	1	-0.827111	M
5.6541	10	LC-Reps	31	IFG tri-LOC	0	1	-0.827111	M
3.27945	11	LC-Reps	31	SFG-LOC	0	1	-0.827111	M
3.39647	12	LC-Reps	31	LOC-HIPP	0	1	-0.827111	M
1.80508	13	LC-Reps	31	IFG tri-EC	0	1	-0.827111	M
-0.533713	14	LC-Reps	31	PRC-IFG tri	0	1	-0.827111	M
-11.1954	7	LC-Reps	31	LOC-IFG tri	0	2	-0.827111	M
-9.75474	8	LC-Reps	31	LOC-SFG	0	2	-0.827111	M
-14.1433	9	LC-Reps	31	LOC-IFG oper	0	2	-0.827111	M
-6.12162	10	LC-Reps	31	IFG tri-LOC	0	2	-0.827111	M
-9.04962	11	LC-Reps	31	SFG-LOC	0	2	-0.827111	M
-13.0717	12	LC-Reps	31	LOC-HIPP	0	2	-0.827111	M
-8.21174	13	LC-Reps	31	IFG tri-EC	0	2	-0.827111	M
-5.13146	14	LC-Reps	31	PRC-IFG tri	0	2	-0.827111	M
3.21289	7	LC-Reps	32	LOC-IFG tri	0	1	-0.530916	F
-4.50649	8	LC-Reps	32	LOC-SFG	0	1	-0.530916	F
3.61952	9	LC-Reps	32	LOC-IFG oper	0	1	-0.530916	F
1.25812	10	LC-Reps	32	IFG tri-LOC	0	1	-0.530916	F
-5.79873	11	LC-Reps	32	SFG-LOC	0	1	-0.530916	F
-4.06686	12	LC-Reps	32	LOC-HIPP	0	1	-0.530916	F
-1.79202	13	LC-Reps	32	IFG tri-EC	0	1	-0.530916	F
4.9207	14	LC-Reps	32	PRC-IFG tri	0	1	-0.530916	F
-0.962558	7	LC-Reps	32	LOC-IFG tri	0	2	-0.530916	F
-0.970907	8	LC-Reps	32	LOC-SFG	0	2	-0.530916	F
-0.74491	9	LC-Reps	32	LOC-IFG oper	0	2	-0.530916	F
-1.20933	10	LC-Reps	32	IFG tri-LOC	0	2	-0.530916	F
-2.07168	11	LC-Reps	32	SFG-LOC	0	2	-0.530916	F
-5.03459	12	LC-Reps	32	LOC-HIPP	0	2	-0.530916	F
-0.346175	13	LC-Reps	32	IFG tri-EC	0	2	-0.530916	F
1.49264	14	LC-Reps	32	PRC-IFG tri	0	2	-0.530916	F
5.34013	7	LC-Reps	33	LOC-IFG tri	0	1	-0.827111	F
0.168965	8	LC-Reps	33	LOC-SFG	0	1	-0.827111	F
2.35791	9	LC-Reps	33	LOC-IFG oper	0	1	-0.827111	F
8.58536	10	LC-Reps	33	IFG tri-LOC	0	1	-0.827111	F
-0.113683	11	LC-Reps	33	SFG-LOC	0	1	-0.827111	F
-1.76308	12	LC-Reps	33	LOC-HIPP	0	1	-0.827111	F
11.1888	13	LC-Reps	33	IFG tri-EC	0	1	-0.827111	F
2.06846	14	LC-Reps	33	PRC-IFG tri	0	1	-0.827111	F
-4.05941	7	LC-Reps	33	LOC-IFG tri	0	2	-0.827111	F
-1.54283	8	LC-Reps	33	LOC-SFG	0	2	-0.827111	F
-5.68979	9	LC-Reps	33	LOC-IFG oper	0	2	-0.827111	F
-7.39566	10	LC-Reps	33	IFG tri-LOC	0	2	-0.827111	F
-6.16766	11	LC-Reps	33	SFG-LOC	0	2	-0.827111	F
-7.48355	12	LC-Reps	33	LOC-HIPP	0	2	-0.827111	F
-5.87908	13	LC-Reps	33	IFG tri-EC	0	2	-0.827111	F
-0.588313	14	LC-Reps	33	PRC-IFG tri	0	2	-0.827111	F
7.99283	7	LC-Reps	34	LOC-IFG tri	1	1	0.653865	M
3.09246	8	LC-Reps	34	LOC-SFG	1	1	0.653865	M
3.71694	9	LC-Reps	34	LOC-IFG oper	1	1	0.653865	M
8.707	10	LC-Reps	34	IFG tri-LOC	1	1	0.653865	M
10.6981	11	LC-Reps	34	SFG-LOC	1	1	0.653865	M
2.20519	12	LC-Reps	34	LOC-HIPP	1	1	0.653865	M
-6.54741	13	LC-Reps	34	IFG tri-EC	1	1	0.653865	M
2.22416	14	LC-Reps	34	PRC-IFG tri	1	1	0.653865	M
0.260714	7	LC-Reps	34	LOC-IFG tri	1	2	0.653865	M
-2.33498	8	LC-Reps	34	LOC-SFG	1	2	0.653865	M
-0.56985	9	LC-Reps	34	LOC-IFG oper	1	2	0.653865	M
0.845698	10	LC-Reps	34	IFG tri-LOC	1	2	0.653865	M
-4.91374	11	LC-Reps	34	SFG-LOC	1	2	0.653865	M
-0.425963	12	LC-Reps	34	LOC-HIPP	1	2	0.653865	M
2.95396	13	LC-Reps	34	IFG tri-EC	1	2	0.653865	M
-0.00729076	14	LC-Reps	34	PRC-IFG tri	1	2	0.653865	M
-0.862663	7	LC-Reps	35	LOC-IFG tri	0	1	0.653865	M
1.97434	8	LC-Reps	35	LOC-SFG	0	1	0.653865	M
0.780984	9	LC-Reps	35	LOC-IFG oper	0	1	0.653865	M
-1.52315	10	LC-Reps	35	IFG tri-LOC	0	1	0.653865	M
1.89302	11	LC-Reps	35	SFG-LOC	0	1	0.653865	M
1.88058	12	LC-Reps	35	LOC-HIPP	0	1	0.653865	M
1.43189	13	LC-Reps	35	IFG tri-EC	0	1	0.653865	M
-4.18638	14	LC-Reps	35	PRC-IFG tri	0	1	0.653865	M
-1.49314	7	LC-Reps	35	LOC-IFG tri	0	2	0.653865	M
2.22293	8	LC-Reps	35	LOC-SFG	0	2	0.653865	M
1.37666	9	LC-Reps	35	LOC-IFG oper	0	2	0.653865	M
-0.944358	10	LC-Reps	35	IFG tri-LOC	0	2	0.653865	M
3.64852	11	LC-Reps	35	SFG-LOC	0	2	0.653865	M
4.4312	12	LC-Reps	35	LOC-HIPP	0	2	0.653865	M
-4.4	13	LC-Reps	35	IFG tri-EC	0	2	0.653865	M
0.908771	14	LC-Reps	35	PRC-IFG tri	0	2	0.653865	M
-3.97156	7	LC-Reps	36	LOC-IFG tri	1	1	-1.7157	F
-0.116759	8	LC-Reps	36	LOC-SFG	1	1	-1.7157	F
-1.53821	9	LC-Reps	36	LOC-IFG oper	1	1	-1.7157	F
-2.74114	10	LC-Reps	36	IFG tri-LOC	1	1	-1.7157	F
-1.14574	11	LC-Reps	36	SFG-LOC	1	1	-1.7157	F
4.46825	12	LC-Reps	36	LOC-HIPP	1	1	-1.7157	F
1.57751	13	LC-Reps	36	IFG tri-EC	1	1	-1.7157	F
-0.526804	14	LC-Reps	36	PRC-IFG tri	1	1	-1.7157	F
-2.79327	7	LC-Reps	36	LOC-IFG tri	1	2	-1.7157	F
0.248514	8	LC-Reps	36	LOC-SFG	1	2	-1.7157	F
-2.20782	9	LC-Reps	36	LOC-IFG oper	1	2	-1.7157	F
1.32811	10	LC-Reps	36	IFG tri-LOC	1	2	-1.7157	F
7.1297	11	LC-Reps	36	SFG-LOC	1	2	-1.7157	F
-2.3098	12	LC-Reps	36	LOC-HIPP	1	2	-1.7157	F
-1.19806	13	LC-Reps	36	IFG tri-EC	1	2	-1.7157	F
1.42625	14	LC-Reps	36	PRC-IFG tri	1	2	-1.7157	F
7.59411	7	LC-Reps	37	LOC-IFG tri	0	1	-1.4195	F
7.05146	8	LC-Reps	37	LOC-SFG	0	1	-1.4195	F
5.20039	9	LC-Reps	37	LOC-IFG oper	0	1	-1.4195	F
4.16416	10	LC-Reps	37	IFG tri-LOC	0	1	-1.4195	F
9.31385	11	LC-Reps	37	SFG-LOC	0	1	-1.4195	F
6.27094	12	LC-Reps	37	LOC-HIPP	0	1	-1.4195	F
3.27345	13	LC-Reps	37	IFG tri-EC	0	1	-1.4195	F
2.74148	14	LC-Reps	37	PRC-IFG tri	0	1	-1.4195	F
1.21861	7	LC-Reps	37	LOC-IFG tri	0	2	-1.4195	F
-0.606781	8	LC-Reps	37	LOC-SFG	0	2	-1.4195	F
-3.68276	9	LC-Reps	37	LOC-IFG oper	0	2	-1.4195	F
0.0130856	10	LC-Reps	37	IFG tri-LOC	0	2	-1.4195	F
-2.3299	11	LC-Reps	37	SFG-LOC	0	2	-1.4195	F
0.138086	12	LC-Reps	37	LOC-HIPP	0	2	-1.4195	F
-4.99818	13	LC-Reps	37	IFG tri-EC	0	2	-1.4195	F
0.819159	14	LC-Reps	37	PRC-IFG tri	0	2	-1.4195	F
5.77832	7	LC-Reps	38	LOC-IFG tri	0	1	-1.12331	F
1.15656	8	LC-Reps	38	LOC-SFG	0	1	-1.12331	F
1.13425	9	LC-Reps	38	LOC-IFG oper	0	1	-1.12331	F
6.76684	10	LC-Reps	38	IFG tri-LOC	0	1	-1.12331	F
6.8253	11	LC-Reps	38	SFG-LOC	0	1	-1.12331	F
5.52426	12	LC-Reps	38	LOC-HIPP	0	1	-1.12331	F
6.99032	13	LC-Reps	38	IFG tri-EC	0	1	-1.12331	F
-0.271204	14	LC-Reps	38	PRC-IFG tri	0	1	-1.12331	F
3.39367	7	LC-Reps	38	LOC-IFG tri	0	2	-1.12331	F
3.47695	8	LC-Reps	38	LOC-SFG	0	2	-1.12331	F
2.33177	9	LC-Reps	38	LOC-IFG oper	0	2	-1.12331	F
5.22865	10	LC-Reps	38	IFG tri-LOC	0	2	-1.12331	F
6.94836	11	LC-Reps	38	SFG-LOC	0	2	-1.12331	F
-1.73216	12	LC-Reps	38	LOC-HIPP	0	2	-1.12331	F
1.5447	13	LC-Reps	38	IFG tri-EC	0	2	-1.12331	F
-0.0690192	14	LC-Reps	38	PRC-IFG tri	0	2	-1.12331	F
3.32951	7	LC-Reps	39	LOC-IFG tri	0	1	1.54245	F
3.15222	8	LC-Reps	39	LOC-SFG	0	1	1.54245	F
-2.3391	9	LC-Reps	39	LOC-IFG oper	0	1	1.54245	F
1.96949	10	LC-Reps	39	IFG tri-LOC	0	1	1.54245	F
5.51084	11	LC-Reps	39	SFG-LOC	0	1	1.54245	F
0.522001	12	LC-Reps	39	LOC-HIPP	0	1	1.54245	F
6.70135	13	LC-Reps	39	IFG tri-EC	0	1	1.54245	F
0.545158	14	LC-Reps	39	PRC-IFG tri	0	1	1.54245	F
4.50998	7	LC-Reps	39	LOC-IFG tri	0	2	1.54245	F
3.89429	8	LC-Reps	39	LOC-SFG	0	2	1.54245	F
-0.510406	9	LC-Reps	39	LOC-IFG oper	0	2	1.54245	F
1.95629	10	LC-Reps	39	IFG tri-LOC	0	2	1.54245	F
5.81798	11	LC-Reps	39	SFG-LOC	0	2	1.54245	F
5.76902	12	LC-Reps	39	LOC-HIPP	0	2	1.54245	F
3.65536	13	LC-Reps	39	IFG tri-EC	0	2	1.54245	F
-0.409101	14	LC-Reps	39	PRC-IFG tri	0	2	1.54245	F
5.79937	7	LC-Reps	40	LOC-IFG tri	1	1	1.24626	F
3.93818	8	LC-Reps	40	LOC-SFG	1	1	1.24626	F
2.364	9	LC-Reps	40	LOC-IFG oper	1	1	1.24626	F
-2.28376	10	LC-Reps	40	IFG tri-LOC	1	1	1.24626	F
-5.00422	11	LC-Reps	40	SFG-LOC	1	1	1.24626	F
17.9061	12	LC-Reps	40	LOC-HIPP	1	1	1.24626	F
-1.54359	13	LC-Reps	40	IFG tri-EC	1	1	1.24626	F
0.183686	14	LC-Reps	40	PRC-IFG tri	1	1	1.24626	F
2.43184	7	LC-Reps	40	LOC-IFG tri	1	2	1.24626	F
-0.712957	8	LC-Reps	40	LOC-SFG	1	2	1.24626	F
-0.00624757	9	LC-Reps	40	LOC-IFG oper	1	2	1.24626	F
2.36146	10	LC-Reps	40	IFG tri-LOC	1	2	1.24626	F
-4.4649	11	LC-Reps	40	SFG-LOC	1	2	1.24626	F
-1.72805	12	LC-Reps	40	LOC-HIPP	1	2	1.24626	F
1.72703	13	LC-Reps	40	IFG tri-EC	1	2	1.24626	F
1.57244	14	LC-Reps	40	PRC-IFG tri	1	2	1.24626	F
6.19983	7	LC-Reps	41	LOC-IFG tri	1	1	1.54245	F
4.30906	8	LC-Reps	41	LOC-SFG	1	1	1.54245	F
4.74614	9	LC-Reps	41	LOC-IFG oper	1	1	1.54245	F
-2.64173	10	LC-Reps	41	IFG tri-LOC	1	1	1.54245	F
2.49071	11	LC-Reps	41	SFG-LOC	1	1	1.54245	F
7.53981	12	LC-Reps	41	LOC-HIPP	1	1	1.54245	F
-0.863395	13	LC-Reps	41	IFG tri-EC	1	1	1.54245	F
1.83901	14	LC-Reps	41	PRC-IFG tri	1	1	1.54245	F
0.388599	7	LC-Reps	41	LOC-IFG tri	1	2	1.54245	F
1.64892	8	LC-Reps	41	LOC-SFG	1	2	1.54245	F
-1.96949	9	LC-Reps	41	LOC-IFG oper	1	2	1.54245	F
-0.879507	10	LC-Reps	41	IFG tri-LOC	1	2	1.54245	F
2.6406	11	LC-Reps	41	SFG-LOC	1	2	1.54245	F
2.84961	12	LC-Reps	41	LOC-HIPP	1	2	1.54245	F
4.05835	13	LC-Reps	41	IFG tri-EC	1	2	1.54245	F
1.00895	14	LC-Reps	41	PRC-IFG tri	1	2	1.54245	F
3.99641	7	LC-Reps	42	LOC-IFG tri	1	1	-0.234721	F
3.14094	8	LC-Reps	42	LOC-SFG	1	1	-0.234721	F
-1.9436	9	LC-Reps	42	LOC-IFG oper	1	1	-0.234721	F
-0.402463	10	LC-Reps	42	IFG tri-LOC	1	1	-0.234721	F
-1.63967	11	LC-Reps	42	SFG-LOC	1	1	-0.234721	F
-0.433052	12	LC-Reps	42	LOC-HIPP	1	1	-0.234721	F
-2.1167	13	LC-Reps	42	IFG tri-EC	1	1	-0.234721	F
2.93085	14	LC-Reps	42	PRC-IFG tri	1	1	-0.234721	F
-2.92411	7	LC-Reps	42	LOC-IFG tri	1	2	-0.234721	F
-3.63257	8	LC-Reps	42	LOC-SFG	1	2	-0.234721	F
0.129059	9	LC-Reps	42	LOC-IFG oper	1	2	-0.234721	F
-2.79841	10	LC-Reps	42	IFG tri-LOC	1	2	-0.234721	F
-3.51882	11	LC-Reps	42	SFG-LOC	1	2	-0.234721	F
0.467144	12	LC-Reps	42	LOC-HIPP	1	2	-0.234721	F
-8.96152	13	LC-Reps	42	IFG tri-EC	1	2	-0.234721	F
-0.689383	14	LC-Reps	42	PRC-IFG tri	1	2	-0.234721	F
6.73545	7	LC-Reps	43	LOC-IFG tri	0	1	-0.234721	M
2.66494	8	LC-Reps	43	LOC-SFG	0	1	-0.234721	M
12.8257	9	LC-Reps	43	LOC-IFG oper	0	1	-0.234721	M
3.62874	10	LC-Reps	43	IFG tri-LOC	0	1	-0.234721	M
-5.41898	11	LC-Reps	43	SFG-LOC	0	1	-0.234721	M
4.18298	12	LC-Reps	43	LOC-HIPP	0	1	-0.234721	M
7.50399	13	LC-Reps	43	IFG tri-EC	0	1	-0.234721	M
3.88985	14	LC-Reps	43	PRC-IFG tri	0	1	-0.234721	M
-1.2639	7	LC-Reps	43	LOC-IFG tri	0	2	-0.234721	M
-3.52258	8	LC-Reps	43	LOC-SFG	0	2	-0.234721	M
0.731627	9	LC-Reps	43	LOC-IFG oper	0	2	-0.234721	M
2.65567	10	LC-Reps	43	IFG tri-LOC	0	2	-0.234721	M
-6.88782	11	LC-Reps	43	SFG-LOC	0	2	-0.234721	M
-3.55052	12	LC-Reps	43	LOC-HIPP	0	2	-0.234721	M
-1.60037	13	LC-Reps	43	IFG tri-EC	0	2	-0.234721	M
-1.51006	14	LC-Reps	43	PRC-IFG tri	0	2	-0.234721	M
2.89121	7	LC-Reps	44	LOC-IFG tri	0	1	0.0614745	M
5.81844	8	LC-Reps	44	LOC-SFG	0	1	0.0614745	M
1.26289	9	LC-Reps	44	LOC-IFG oper	0	1	0.0614745	M
1.84164	10	LC-Reps	44	IFG tri-LOC	0	1	0.0614745	M
1.55598	11	LC-Reps	44	SFG-LOC	0	1	0.0614745	M
-0.90936	12	LC-Reps	44	LOC-HIPP	0	1	0.0614745	M
-5.99527	13	LC-Reps	44	IFG tri-EC	0	1	0.0614745	M
1.47399	14	LC-Reps	44	PRC-IFG tri	0	1	0.0614745	M
0.492703	7	LC-Reps	44	LOC-IFG tri	0	2	0.0614745	M
1.11504	8	LC-Reps	44	LOC-SFG	0	2	0.0614745	M
4.2324	9	LC-Reps	44	LOC-IFG oper	0	2	0.0614745	M
-0.76985	10	LC-Reps	44	IFG tri-LOC	0	2	0.0614745	M
3.4095	11	LC-Reps	44	SFG-LOC	0	2	0.0614745	M
3.52155	12	LC-Reps	44	LOC-HIPP	0	2	0.0614745	M
4.17389	13	LC-Reps	44	IFG tri-EC	0	2	0.0614745	M
0.204613	14	LC-Reps	44	PRC-IFG tri	0	2	0.0614745	M
1.15052	7	LC-Reps	45	LOC-IFG tri	1	1	0.35767	F
2.94858	8	LC-Reps	45	LOC-SFG	1	1	0.35767	F
2.98318	9	LC-Reps	45	LOC-IFG oper	1	1	0.35767	F
1.57307	10	LC-Reps	45	IFG tri-LOC	1	1	0.35767	F
2.29776	11	LC-Reps	45	SFG-LOC	1	1	0.35767	F
-5.99399	12	LC-Reps	45	LOC-HIPP	1	1	0.35767	F
11.5333	13	LC-Reps	45	IFG tri-EC	1	1	0.35767	F
4.09275	14	LC-Reps	45	PRC-IFG tri	1	1	0.35767	F
1.36245	7	LC-Reps	45	LOC-IFG tri	1	2	0.35767	F
-0.610877	8	LC-Reps	45	LOC-SFG	1	2	0.35767	F
0.308485	9	LC-Reps	45	LOC-IFG oper	1	2	0.35767	F
2.06805	10	LC-Reps	45	IFG tri-LOC	1	2	0.35767	F
-4.06047	11	LC-Reps	45	SFG-LOC	1	2	0.35767	F
-5.66792	12	LC-Reps	45	LOC-HIPP	1	2	0.35767	F
2.84009	13	LC-Reps	45	IFG tri-EC	1	2	0.35767	F
-1.62811	14	LC-Reps	45	PRC-IFG tri	1	2	0.35767	F
6.63346	7	LC-Reps	46	LOC-IFG tri	1	1	0.95006	F
3.83724	8	LC-Reps	46	LOC-SFG	1	1	0.95006	F
6.05174	9	LC-Reps	46	LOC-IFG oper	1	1	0.95006	F
5.89619	10	LC-Reps	46	IFG tri-LOC	1	1	0.95006	F
11.7161	11	LC-Reps	46	SFG-LOC	1	1	0.95006	F
7.50436	12	LC-Reps	46	LOC-HIPP	1	1	0.95006	F
15.047	13	LC-Reps	46	IFG tri-EC	1	1	0.95006	F
6.43319	14	LC-Reps	46	PRC-IFG tri	1	1	0.95006	F
-4.49282	7	LC-Reps	46	LOC-IFG tri	1	2	0.95006	F
0.0207315	8	LC-Reps	46	LOC-SFG	1	2	0.95006	F
-4.37578	9	LC-Reps	46	LOC-IFG oper	1	2	0.95006	F
-5.68568	10	LC-Reps	46	IFG tri-LOC	1	2	0.95006	F
0.911903	11	LC-Reps	46	SFG-LOC	1	2	0.95006	F
-2.76192	12	LC-Reps	46	LOC-HIPP	1	2	0.95006	F
0.264798	13	LC-Reps	46	IFG tri-EC	1	2	0.95006	F
-0.137763	14	LC-Reps	46	PRC-IFG tri	1	2	0.95006	F
-3.48994	7	LC-Reps	47	LOC-IFG tri	0	1	-1.12331	M
-0.710917	8	LC-Reps	47	LOC-SFG	0	1	-1.12331	M
-0.417123	9	LC-Reps	47	LOC-IFG oper	0	1	-1.12331	M
-1.61516	10	LC-Reps	47	IFG tri-LOC	0	1	-1.12331	M
-2.63734	11	LC-Reps	47	SFG-LOC	0	1	-1.12331	M
-1.34514	12	LC-Reps	47	LOC-HIPP	0	1	-1.12331	M
-4.86713	13	LC-Reps	47	IFG tri-EC	0	1	-1.12331	M
2.16876	14	LC-Reps	47	PRC-IFG tri	0	1	-1.12331	M
-1.78449	7	LC-Reps	47	LOC-IFG tri	0	2	-1.12331	M
-1.01879	8	LC-Reps	47	LOC-SFG	0	2	-1.12331	M
-0.939093	9	LC-Reps	47	LOC-IFG oper	0	2	-1.12331	M
-1.18403	10	LC-Reps	47	IFG tri-LOC	0	2	-1.12331	M
0.530592	11	LC-Reps	47	SFG-LOC	0	2	-1.12331	M
-0.875271	12	LC-Reps	47	LOC-HIPP	0	2	-1.12331	M
2.81801	13	LC-Reps	47	IFG tri-EC	0	2	-1.12331	M
3.73793	14	LC-Reps	47	PRC-IFG tri	0	2	-1.12331	M
-0.577528	7	LC-Reps	48	LOC-IFG tri	0	1	0.95006	M
-0.213435	8	LC-Reps	48	LOC-SFG	0	1	0.95006	M
0.464938	9	LC-Reps	48	LOC-IFG oper	0	1	0.95006	M
1.40036	10	LC-Reps	48	IFG tri-LOC	0	1	0.95006	M
7.8351	11	LC-Reps	48	SFG-LOC	0	1	0.95006	M
0.526166	12	LC-Reps	48	LOC-HIPP	0	1	0.95006	M
0.124237	13	LC-Reps	48	IFG tri-EC	0	1	0.95006	M
0.650936	14	LC-Reps	48	PRC-IFG tri	0	1	0.95006	M
6.09571	7	LC-Reps	48	LOC-IFG tri	0	2	0.95006	M
3.19871	8	LC-Reps	48	LOC-SFG	0	2	0.95006	M
1.65446	9	LC-Reps	48	LOC-IFG oper	0	2	0.95006	M
8.35649	10	LC-Reps	48	IFG tri-LOC	0	2	0.95006	M
17.5194	11	LC-Reps	48	SFG-LOC	0	2	0.95006	M
0.781878	12	LC-Reps	48	LOC-HIPP	0	2	0.95006	M
13.3035	13	LC-Reps	48	IFG tri-EC	0	2	0.95006	M
4.64285	14	LC-Reps	48	PRC-IFG tri	0	2	0.95006	M
0.19042	7	LC-Reps	49	LOC-IFG tri	1	1	1.24626	F
-2.71095	8	LC-Reps	49	LOC-SFG	1	1	1.24626	F
2.89971	9	LC-Reps	49	LOC-IFG oper	1	1	1.24626	F
-0.471612	10	LC-Reps	49	IFG tri-LOC	1	1	1.24626	F
-2.77444	11	LC-Reps	49	SFG-LOC	1	1	1.24626	F
-3.65436	12	LC-Reps	49	LOC-HIPP	1	1	1.24626	F
0.916092	13	LC-Reps	49	IFG tri-EC	1	1	1.24626	F
-1.47075	14	LC-Reps	49	PRC-IFG tri	1	1	1.24626	F
4.19208	7	LC-Reps	49	LOC-IFG tri	1	2	1.24626	F
1.81148	8	LC-Reps	49	LOC-SFG	1	2	1.24626	F
-2.31174	9	LC-Reps	49	LOC-IFG oper	1	2	1.24626	F
3.57176	10	LC-Reps	49	IFG tri-LOC	1	2	1.24626	F
3.36772	11	LC-Reps	49	SFG-LOC	1	2	1.24626	F
3.52648	12	LC-Reps	49	LOC-HIPP	1	2	1.24626	F
2.1359	13	LC-Reps	49	IFG tri-EC	1	2	1.24626	F
1.14578	14	LC-Reps	49	PRC-IFG tri	1	2	1.24626	F
5.28121	7	LC-Reps	50	LOC-IFG tri	1	1	0.653865	F
0.265392	8	LC-Reps	50	LOC-SFG	1	1	0.653865	F
1.92294	9	LC-Reps	50	LOC-IFG oper	1	1	0.653865	F
2.15726	10	LC-Reps	50	IFG tri-LOC	1	1	0.653865	F
0.142555	11	LC-Reps	50	SFG-LOC	1	1	0.653865	F
-4.72475	12	LC-Reps	50	LOC-HIPP	1	1	0.653865	F
-3.92788	13	LC-Reps	50	IFG tri-EC	1	1	0.653865	F
2.15299	14	LC-Reps	50	PRC-IFG tri	1	1	0.653865	F
0.478184	7	LC-Reps	50	LOC-IFG tri	1	2	0.653865	F
-6.28841	8	LC-Reps	50	LOC-SFG	1	2	0.653865	F
-3.34906	9	LC-Reps	50	LOC-IFG oper	1	2	0.653865	F
2.50569	10	LC-Reps	50	IFG tri-LOC	1	2	0.653865	F
-7.4569	11	LC-Reps	50	SFG-LOC	1	2	0.653865	F
-2.62985	12	LC-Reps	50	LOC-HIPP	1	2	0.653865	F
0.984652	13	LC-Reps	50	IFG tri-EC	1	2	0.653865	F
1.47089	14	LC-Reps	50	PRC-IFG tri	1	2	0.653865	F
0.416335	7	LC-Reps	51	LOC-IFG tri	0	1	-1.12331	F
-1.05999	8	LC-Reps	51	LOC-SFG	0	1	-1.12331	F
1.31135	9	LC-Reps	51	LOC-IFG oper	0	1	-1.12331	F
-0.0949149	10	LC-Reps	51	IFG tri-LOC	0	1	-1.12331	F
-1.83044	11	LC-Reps	51	SFG-LOC	0	1	-1.12331	F
-2.89842	12	LC-Reps	51	LOC-HIPP	0	1	-1.12331	F
5.67286	13	LC-Reps	51	IFG tri-EC	0	1	-1.12331	F
2.1483	14	LC-Reps	51	PRC-IFG tri	0	1	-1.12331	F
0.362852	7	LC-Reps	51	LOC-IFG tri	0	2	-1.12331	F
-1.55378	8	LC-Reps	51	LOC-SFG	0	2	-1.12331	F
-0.680622	9	LC-Reps	51	LOC-IFG oper	0	2	-1.12331	F
5.08872	10	LC-Reps	51	IFG tri-LOC	0	2	-1.12331	F
-2.86316	11	LC-Reps	51	SFG-LOC	0	2	-1.12331	F
3.63739	12	LC-Reps	51	LOC-HIPP	0	2	-1.12331	F
0.963296	13	LC-Reps	51	IFG tri-EC	0	2	-1.12331	F
1.87345	14	LC-Reps	51	PRC-IFG tri	0	2	-1.12331	F
2.65844	7	LC-Reps	52	LOC-IFG tri	0	1	1.54245	M
1.59107	8	LC-Reps	52	LOC-SFG	0	1	1.54245	M
0.0719293	9	LC-Reps	52	LOC-IFG oper	0	1	1.54245	M
-0.867242	10	LC-Reps	52	IFG tri-LOC	0	1	1.54245	M
-3.92466	11	LC-Reps	52	SFG-LOC	0	1	1.54245	M
5.7771	12	LC-Reps	52	LOC-HIPP	0	1	1.54245	M
8.26337	13	LC-Reps	52	IFG tri-EC	0	1	1.54245	M
1.99845	14	LC-Reps	52	PRC-IFG tri	0	1	1.54245	M
6.87628	7	LC-Reps	52	LOC-IFG tri	0	2	1.54245	M
-3.42237	8	LC-Reps	52	LOC-SFG	0	2	1.54245	M
4.19474	9	LC-Reps	52	LOC-IFG oper	0	2	1.54245	M
3.92094	10	LC-Reps	52	IFG tri-LOC	0	2	1.54245	M
0.475538	11	LC-Reps	52	SFG-LOC	0	2	1.54245	M
1.26354	12	LC-Reps	52	LOC-HIPP	0	2	1.54245	M
-5.42464	13	LC-Reps	52	IFG tri-EC	0	2	1.54245	M
1.93114	14	LC-Reps	52	PRC-IFG tri	0	2	1.54245	M
-5.57987	7	LC-Reps	53	LOC-IFG tri	0	1	-0.530916	F
-5.07235	8	LC-Reps	53	LOC-SFG	0	1	-0.530916	F
-5.605	9	LC-Reps	53	LOC-IFG oper	0	1	-0.530916	F
-7.81837	10	LC-Reps	53	IFG tri-LOC	0	1	-0.530916	F
-17.9032	11	LC-Reps	53	SFG-LOC	0	1	-0.530916	F
-1.34596	12	LC-Reps	53	LOC-HIPP	0	1	-0.530916	F
-2.19382	13	LC-Reps	53	IFG tri-EC	0	1	-0.530916	F
-2.20732	14	LC-Reps	53	PRC-IFG tri	0	1	-0.530916	F
-0.302607	7	LC-Reps	53	LOC-IFG tri	0	2	-0.530916	F
-0.340593	8	LC-Reps	53	LOC-SFG	0	2	-0.530916	F
0.974382	9	LC-Reps	53	LOC-IFG oper	0	2	-0.530916	F
-2.11857	10	LC-Reps	53	IFG tri-LOC	0	2	-0.530916	F
-2.5249	11	LC-Reps	53	SFG-LOC	0	2	-0.530916	F
6.44771	12	LC-Reps	53	LOC-HIPP	0	2	-0.530916	F
3.69579	13	LC-Reps	53	IFG tri-EC	0	2	-0.530916	F
-0.599155	14	LC-Reps	53	PRC-IFG tri	0	2	-0.530916	F
-5.40937	15	LC-Reps	1	SFG-HIPP	0	1	1.83865	M
-3.97959	16	LC-Reps	1	IFG oper-HIPP	0	1	1.83865	M
-6.60886	17	LC-Reps	1	HIPP-IFG oper	0	1	1.83865	M
-1.99144	18	LC-Reps	1	IFG tri-HIPP	0	1	1.83865	M
-6.5558	19	LC-Reps	1	HIPP-SFG	0	1	1.83865	M
-4.44782	20	LC-Reps	1	HIPP-IFG tri	0	1	1.83865	M
-5.15215	21	LC-Reps	1	IFG tri-IFG oper	0	1	1.83865	M
0.400473	15	LC-Reps	1	SFG-HIPP	0	2	1.83865	M
5.43421	16	LC-Reps	1	IFG oper-HIPP	0	2	1.83865	M
9.11778	17	LC-Reps	1	HIPP-IFG oper	0	2	1.83865	M
2.7453	18	LC-Reps	1	IFG tri-HIPP	0	2	1.83865	M
1.16551	19	LC-Reps	1	HIPP-SFG	0	2	1.83865	M
2.69952	20	LC-Reps	1	HIPP-IFG tri	0	2	1.83865	M
2.23207	21	LC-Reps	1	IFG tri-IFG oper	0	2	1.83865	M
4.66626	15	LC-Reps	2	SFG-HIPP	1	1	0.0614745	F
5.25046	16	LC-Reps	2	IFG oper-HIPP	1	1	0.0614745	F
6.64689	17	LC-Reps	2	HIPP-IFG oper	1	1	0.0614745	F
4.14218	18	LC-Reps	2	IFG tri-HIPP	1	1	0.0614745	F
3.67503	19	LC-Reps	2	HIPP-SFG	1	1	0.0614745	F
6.95624	20	LC-Reps	2	HIPP-IFG tri	1	1	0.0614745	F
0.149922	21	LC-Reps	2	IFG tri-IFG oper	1	1	0.0614745	F
2.53698	15	LC-Reps	2	SFG-HIPP	1	2	0.0614745	F
-0.77379	16	LC-Reps	2	IFG oper-HIPP	1	2	0.0614745	F
-3.9499	17	LC-Reps	2	HIPP-IFG oper	1	2	0.0614745	F
1.84639	18	LC-Reps	2	IFG tri-HIPP	1	2	0.0614745	F
0.405503	19	LC-Reps	2	HIPP-SFG	1	2	0.0614745	F
1.08758	20	LC-Reps	2	HIPP-IFG tri	1	2	0.0614745	F
-4.9761	21	LC-Reps	2	IFG tri-IFG oper	1	2	0.0614745	F
5.32259	15	LC-Reps	3	SFG-HIPP	1	1	-0.530916	F
-0.91571	16	LC-Reps	3	IFG oper-HIPP	1	1	-0.530916	F
-0.656317	17	LC-Reps	3	HIPP-IFG oper	1	1	-0.530916	F
5.75617	18	LC-Reps	3	IFG tri-HIPP	1	1	-0.530916	F
3.28713	19	LC-Reps	3	HIPP-SFG	1	1	-0.530916	F
6.06929	20	LC-Reps	3	HIPP-IFG tri	1	1	-0.530916	F
1.14799	21	LC-Reps	3	IFG tri-IFG oper	1	1	-0.530916	F
-14.9328	15	LC-Reps	3	SFG-HIPP	1	2	-0.530916	F
-12.4742	16	LC-Reps	3	IFG oper-HIPP	1	2	-0.530916	F
-7.0229	17	LC-Reps	3	HIPP-IFG oper	1	2	-0.530916	F
-3.95949	18	LC-Reps	3	IFG tri-HIPP	1	2	-0.530916	F
-6.00311	19	LC-Reps	3	HIPP-SFG	1	2	-0.530916	F
-3.20869	20	LC-Reps	3	HIPP-IFG tri	1	2	-0.530916	F
-0.633703	21	LC-Reps	3	IFG tri-IFG oper	1	2	-0.530916	F
2.9288	15	LC-Reps	4	SFG-HIPP	0	1	-1.12331	F
3.25949	16	LC-Reps	4	IFG oper-HIPP	0	1	-1.12331	F
6.54909	17	LC-Reps	4	HIPP-IFG oper	0	1	-1.12331	F
-7.85489	18	LC-Reps	4	IFG tri-HIPP	0	1	-1.12331	F
2.62952	19	LC-Reps	4	HIPP-SFG	0	1	-1.12331	F
-4.94423	20	LC-Reps	4	HIPP-IFG tri	0	1	-1.12331	F
9.3024	21	LC-Reps	4	IFG tri-IFG oper	0	1	-1.12331	F
-2.64783	15	LC-Reps	4	SFG-HIPP	0	2	-1.12331	F
-1.48063	16	LC-Reps	4	IFG oper-HIPP	0	2	-1.12331	F
-1.64837	17	LC-Reps	4	HIPP-IFG oper	0	2	-1.12331	F
4.59415	18	LC-Reps	4	IFG tri-HIPP	0	2	-1.12331	F
-2.22039	19	LC-Reps	4	HIPP-SFG	0	2	-1.12331	F
3.89357	20	LC-Reps	4	HIPP-IFG tri	0	2	-1.12331	F
0.836431	21	LC-Reps	4	IFG tri-IFG oper	0	2	-1.12331	F
7.99187	15	LC-Reps	5	SFG-HIPP	0	1	-0.827111	F
5.49501	16	LC-Reps	5	IFG oper-HIPP	0	1	-0.827111	F
11.3078	17	LC-Reps	5	HIPP-IFG oper	0	1	-0.827111	F
8.64722	18	LC-Reps	5	IFG tri-HIPP	0	1	-0.827111	F
15.0986	19	LC-Reps	5	HIPP-SFG	0	1	-0.827111	F
16.4605	20	LC-Reps	5	HIPP-IFG tri	0	1	-0.827111	F
-1.81651	21	LC-Reps	5	IFG tri-IFG oper	0	1	-0.827111	F
2.62376	15	LC-Reps	5	SFG-HIPP	0	2	-0.827111	F
2.00693	16	LC-Reps	5	IFG oper-HIPP	0	2	-0.827111	F
2.27542	17	LC-Reps	5	HIPP-IFG oper	0	2	-0.827111	F
4.49291	18	LC-Reps	5	IFG tri-HIPP	0	2	-0.827111	F
1.16072	19	LC-Reps	5	HIPP-SFG	0	2	-0.827111	F
8.05888	20	LC-Reps	5	HIPP-IFG tri	0	2	-0.827111	F
-5.5118	21	LC-Reps	5	IFG tri-IFG oper	0	2	-0.827111	F
1.16543	15	LC-Reps	6	SFG-HIPP	1	1	0.35767	M
1.60867	16	LC-Reps	6	IFG oper-HIPP	1	1	0.35767	M
8.09541	17	LC-Reps	6	HIPP-IFG oper	1	1	0.35767	M
0.844421	18	LC-Reps	6	IFG tri-HIPP	1	1	0.35767	M
1.94228	19	LC-Reps	6	HIPP-SFG	1	1	0.35767	M
0.878925	20	LC-Reps	6	HIPP-IFG tri	1	1	0.35767	M
6.32038	21	LC-Reps	6	IFG tri-IFG oper	1	1	0.35767	M
2.96871	15	LC-Reps	6	SFG-HIPP	1	2	0.35767	M
2.32336	16	LC-Reps	6	IFG oper-HIPP	1	2	0.35767	M
2.54153	17	LC-Reps	6	HIPP-IFG oper	1	2	0.35767	M
0.508576	18	LC-Reps	6	IFG tri-HIPP	1	2	0.35767	M
0.571505	19	LC-Reps	6	HIPP-SFG	1	2	0.35767	M
-2.55968	20	LC-Reps	6	HIPP-IFG tri	1	2	0.35767	M
-0.789436	21	LC-Reps	6	IFG tri-IFG oper	1	2	0.35767	M
2.39229	15	LC-Reps	7	SFG-HIPP	0	1	0.35767	M
-0.782099	16	LC-Reps	7	IFG oper-HIPP	0	1	0.35767	M
1.59495	17	LC-Reps	7	HIPP-IFG oper	0	1	0.35767	M
-1.86357	18	LC-Reps	7	IFG tri-HIPP	0	1	0.35767	M
-0.616019	19	LC-Reps	7	HIPP-SFG	0	1	0.35767	M
0.755098	20	LC-Reps	7	HIPP-IFG tri	0	1	0.35767	M
3.78105	21	LC-Reps	7	IFG tri-IFG oper	0	1	0.35767	M
-0.482034	15	LC-Reps	7	SFG-HIPP	0	2	0.35767	M
-2.73072	16	LC-Reps	7	IFG oper-HIPP	0	2	0.35767	M
-1.87107	17	LC-Reps	7	HIPP-IFG oper	0	2	0.35767	M
-3.02993	18	LC-Reps	7	IFG tri-HIPP	0	2	0.35767	M
1.20651	19	LC-Reps	7	HIPP-SFG	0	2	0.35767	M
-3.40164	20	LC-Reps	7	HIPP-IFG tri	0	2	0.35767	M
-1.6449	21	LC-Reps	7	IFG tri-IFG oper	0	2	0.35767	M
6.79093	15	LC-Reps	8	SFG-HIPP	1	1	-0.530916	F
-0.695289	16	LC-Reps	8	IFG oper-HIPP	1	1	-0.530916	F
-0.515598	17	LC-Reps	8	HIPP-IFG oper	1	1	-0.530916	F
0.759308	18	LC-Reps	8	IFG tri-HIPP	1	1	-0.530916	F
1.62953	19	LC-Reps	8	HIPP-SFG	1	1	-0.530916	F
0.213691	20	LC-Reps	8	HIPP-IFG tri	1	1	-0.530916	F
5.81817	21	LC-Reps	8	IFG tri-IFG oper	1	1	-0.530916	F
0.76874	15	LC-Reps	8	SFG-HIPP	1	2	-0.530916	F
1.41287	16	LC-Reps	8	IFG oper-HIPP	1	2	-0.530916	F
1.29743	17	LC-Reps	8	HIPP-IFG oper	1	2	-0.530916	F
3.34821	18	LC-Reps	8	IFG tri-HIPP	1	2	-0.530916	F
-0.00472161	19	LC-Reps	8	HIPP-SFG	1	2	-0.530916	F
2.42548	20	LC-Reps	8	HIPP-IFG tri	1	2	-0.530916	F
-2.35577	21	LC-Reps	8	IFG tri-IFG oper	1	2	-0.530916	F
-7.11568	15	LC-Reps	9	SFG-HIPP	1	1	0.0614745	M
-6.10661	16	LC-Reps	9	IFG oper-HIPP	1	1	0.0614745	M
-3.38248	17	LC-Reps	9	HIPP-IFG oper	1	1	0.0614745	M
-4.75737	18	LC-Reps	9	IFG tri-HIPP	1	1	0.0614745	M
-3.213	19	LC-Reps	9	HIPP-SFG	1	1	0.0614745	M
-4.6547	20	LC-Reps	9	HIPP-IFG tri	1	1	0.0614745	M
-2.58613	21	LC-Reps	9	IFG tri-IFG oper	1	1	0.0614745	M
2.99375	15	LC-Reps	9	SFG-HIPP	1	2	0.0614745	M
7.85603	16	LC-Reps	9	IFG oper-HIPP	1	2	0.0614745	M
3.49234	17	LC-Reps	9	HIPP-IFG oper	1	2	0.0614745	M
1.93276	18	LC-Reps	9	IFG tri-HIPP	1	2	0.0614745	M
-0.0928672	19	LC-Reps	9	HIPP-SFG	1	2	0.0614745	M
0.408681	20	LC-Reps	9	HIPP-IFG tri	1	2	0.0614745	M
1.91837	21	LC-Reps	9	IFG tri-IFG oper	1	2	0.0614745	M
11.2864	15	LC-Reps	10	SFG-HIPP	1	1	1.24626	M
0.7817	16	LC-Reps	10	IFG oper-HIPP	1	1	1.24626	M
0.259858	17	LC-Reps	10	HIPP-IFG oper	1	1	1.24626	M
5.4546	18	LC-Reps	10	IFG tri-HIPP	1	1	1.24626	M
2.63053	19	LC-Reps	10	HIPP-SFG	1	1	1.24626	M
6.06537	20	LC-Reps	10	HIPP-IFG tri	1	1	1.24626	M
-2.84433	21	LC-Reps	10	IFG tri-IFG oper	1	1	1.24626	M
8.9616	15	LC-Reps	10	SFG-HIPP	1	2	1.24626	M
2.36255	16	LC-Reps	10	IFG oper-HIPP	1	2	1.24626	M
2.10104	17	LC-Reps	10	HIPP-IFG oper	1	2	1.24626	M
1.66463	18	LC-Reps	10	IFG tri-HIPP	1	2	1.24626	M
0.832024	19	LC-Reps	10	HIPP-SFG	1	2	1.24626	M
-1.29341	20	LC-Reps	10	HIPP-IFG tri	1	2	1.24626	M
-2.02982	21	LC-Reps	10	IFG tri-IFG oper	1	2	1.24626	M
3.21367	15	LC-Reps	11	SFG-HIPP	0	1	0.95006	M
0.251952	16	LC-Reps	11	IFG oper-HIPP	0	1	0.95006	M
-2.12653	17	LC-Reps	11	HIPP-IFG oper	0	1	0.95006	M
1.53164	18	LC-Reps	11	IFG tri-HIPP	0	1	0.95006	M
0.757186	19	LC-Reps	11	HIPP-SFG	0	1	0.95006	M
1.71432	20	LC-Reps	11	HIPP-IFG tri	0	1	0.95006	M
-6.18311	21	LC-Reps	11	IFG tri-IFG oper	0	1	0.95006	M
1.20997	15	LC-Reps	11	SFG-HIPP	0	2	0.95006	M
1.01838	16	LC-Reps	11	IFG oper-HIPP	0	2	0.95006	M
-0.719295	17	LC-Reps	11	HIPP-IFG oper	0	2	0.95006	M
-0.866301	18	LC-Reps	11	IFG tri-HIPP	0	2	0.95006	M
1.16937	19	LC-Reps	11	HIPP-SFG	0	2	0.95006	M
-0.1082	20	LC-Reps	11	HIPP-IFG tri	0	2	0.95006	M
1.53267	21	LC-Reps	11	IFG tri-IFG oper	0	2	0.95006	M
2.76023	15	LC-Reps	12	SFG-HIPP	1	1	1.83865	F
-6.48412	16	LC-Reps	12	IFG oper-HIPP	1	1	1.83865	F
-7.56274	17	LC-Reps	12	HIPP-IFG oper	1	1	1.83865	F
-4.83368	18	LC-Reps	12	IFG tri-HIPP	1	1	1.83865	F
3.18159	19	LC-Reps	12	HIPP-SFG	1	1	1.83865	F
-7.84441	20	LC-Reps	12	HIPP-IFG tri	1	1	1.83865	F
-0.5435	21	LC-Reps	12	IFG tri-IFG oper	1	1	1.83865	F
-1.991	15	LC-Reps	12	SFG-HIPP	1	2	1.83865	F
-3.13425	16	LC-Reps	12	IFG oper-HIPP	1	2	1.83865	F
-9.4602	17	LC-Reps	12	HIPP-IFG oper	1	2	1.83865	F
-3.60042	18	LC-Reps	12	IFG tri-HIPP	1	2	1.83865	F
-2.77679	19	LC-Reps	12	HIPP-SFG	1	2	1.83865	F
-10.2998	20	LC-Reps	12	HIPP-IFG tri	1	2	1.83865	F
1.4313	21	LC-Reps	12	IFG tri-IFG oper	1	2	1.83865	F
13.3184	15	LC-Reps	13	SFG-HIPP	1	1	0.95006	F
2.29889	16	LC-Reps	13	IFG oper-HIPP	1	1	0.95006	F
-0.462407	17	LC-Reps	13	HIPP-IFG oper	1	1	0.95006	F
10.2733	18	LC-Reps	13	IFG tri-HIPP	1	1	0.95006	F
5.84002	19	LC-Reps	13	HIPP-SFG	1	1	0.95006	F
8.96276	20	LC-Reps	13	HIPP-IFG tri	1	1	0.95006	F
-3.83538	21	LC-Reps	13	IFG tri-IFG oper	1	1	0.95006	F
1.91317	15	LC-Reps	13	SFG-HIPP	1	2	0.95006	F
11.112	16	LC-Reps	13	IFG oper-HIPP	1	2	0.95006	F
6.7367	17	LC-Reps	13	HIPP-IFG oper	1	2	0.95006	F
3.25641	18	LC-Reps	13	IFG tri-HIPP	1	2	0.95006	F
0.307841	19	LC-Reps	13	HIPP-SFG	1	2	0.95006	F
3.33897	20	LC-Reps	13	HIPP-IFG tri	1	2	0.95006	F
1.81618	21	LC-Reps	13	IFG tri-IFG oper	1	2	0.95006	F
7.72276	15	LC-Reps	14	SFG-HIPP	0	1	1.24626	F
8.67374	16	LC-Reps	14	IFG oper-HIPP	0	1	1.24626	F
7.70014	17	LC-Reps	14	HIPP-IFG oper	0	1	1.24626	F
5.17908	18	LC-Reps	14	IFG tri-HIPP	0	1	1.24626	F
4.33889	19	LC-Reps	14	HIPP-SFG	0	1	1.24626	F
1.41225	20	LC-Reps	14	HIPP-IFG tri	0	1	1.24626	F
-0.773813	21	LC-Reps	14	IFG tri-IFG oper	0	1	1.24626	F
15.2708	15	LC-Reps	14	SFG-HIPP	0	2	1.24626	F
5.61428	16	LC-Reps	14	IFG oper-HIPP	0	2	1.24626	F
7.28956	17	LC-Reps	14	HIPP-IFG oper	0	2	1.24626	F
8.31822	18	LC-Reps	14	IFG tri-HIPP	0	2	1.24626	F
7.3072	19	LC-Reps	14	HIPP-SFG	0	2	1.24626	F
7.29878	20	LC-Reps	14	HIPP-IFG tri	0	2	1.24626	F
-2.04797	21	LC-Reps	14	IFG tri-IFG oper	0	2	1.24626	F
-0.635464	15	LC-Reps	15	SFG-HIPP	1	1	-1.12331	F
-2.13312	16	LC-Reps	15	IFG oper-HIPP	1	1	-1.12331	F
-2.08798	17	LC-Reps	15	HIPP-IFG oper	1	1	-1.12331	F
-3.8475	18	LC-Reps	15	IFG tri-HIPP	1	1	-1.12331	F
-0.853724	19	LC-Reps	15	HIPP-SFG	1	1	-1.12331	F
-4.12857	20	LC-Reps	15	HIPP-IFG tri	1	1	-1.12331	F
-4.06204	21	LC-Reps	15	IFG tri-IFG oper	1	1	-1.12331	F
3.30143	15	LC-Reps	15	SFG-HIPP	1	2	-1.12331	F
-2.30168	16	LC-Reps	15	IFG oper-HIPP	1	2	-1.12331	F
-2.56183	17	LC-Reps	15	HIPP-IFG oper	1	2	-1.12331	F
1.10331	18	LC-Reps	15	IFG tri-HIPP	1	2	-1.12331	F
1.80262	19	LC-Reps	15	HIPP-SFG	1	2	-1.12331	F
0.655297	20	LC-Reps	15	HIPP-IFG tri	1	2	-1.12331	F
-2.29454	21	LC-Reps	15	IFG tri-IFG oper	1	2	-1.12331	F
5.21656	15	LC-Reps	16	SFG-HIPP	0	1	-0.827111	F
0.80074	16	LC-Reps	16	IFG oper-HIPP	0	1	-0.827111	F
0.712945	17	LC-Reps	16	HIPP-IFG oper	0	1	-0.827111	F
0.205414	18	LC-Reps	16	IFG tri-HIPP	0	1	-0.827111	F
3.05485	19	LC-Reps	16	HIPP-SFG	0	1	-0.827111	F
0.648687	20	LC-Reps	16	HIPP-IFG tri	0	1	-0.827111	F
1.38306	21	LC-Reps	16	IFG tri-IFG oper	0	1	-0.827111	F
-2.52004	15	LC-Reps	16	SFG-HIPP	0	2	-0.827111	F
-3.73229	16	LC-Reps	16	IFG oper-HIPP	0	2	-0.827111	F
-4.6361	17	LC-Reps	16	HIPP-IFG oper	0	2	-0.827111	F
-3.46195	18	LC-Reps	16	IFG tri-HIPP	0	2	-0.827111	F
0.428412	19	LC-Reps	16	HIPP-SFG	0	2	-0.827111	F
-6.14666	20	LC-Reps	16	HIPP-IFG tri	0	2	-0.827111	F
-2.13862	21	LC-Reps	16	IFG tri-IFG oper	0	2	-0.827111	F
-3.17291	15	LC-Reps	17	SFG-HIPP	1	1	0.0614745	M
1.90802	16	LC-Reps	17	IFG oper-HIPP	1	1	0.0614745	M
5.04305	17	LC-Reps	17	HIPP-IFG oper	1	1	0.0614745	M
-1.37908	18	LC-Reps	17	IFG tri-HIPP	1	1	0.0614745	M
-0.773537	19	LC-Reps	17	HIPP-SFG	1	1	0.0614745	M
-1.3447	20	LC-Reps	17	HIPP-IFG tri	1	1	0.0614745	M
2.57472	21	LC-Reps	17	IFG tri-IFG oper	1	1	0.0614745	M
-4.29692	15	LC-Reps	17	SFG-HIPP	1	2	0.0614745	M
-1.98768	16	LC-Reps	17	IFG oper-HIPP	1	2	0.0614745	M
-2.55859	17	LC-Reps	17	HIPP-IFG oper	1	2	0.0614745	M
-3.00709	18	LC-Reps	17	IFG tri-HIPP	1	2	0.0614745	M
-1.62594	19	LC-Reps	17	HIPP-SFG	1	2	0.0614745	M
-2.74728	20	LC-Reps	17	HIPP-IFG tri	1	2	0.0614745	M
7.51134	21	LC-Reps	17	IFG tri-IFG oper	1	2	0.0614745	M
-6.66146	15	LC-Reps	18	SFG-HIPP	0	1	-1.12331	F
-1.41327	16	LC-Reps	18	IFG oper-HIPP	0	1	-1.12331	F
-0.841413	17	LC-Reps	18	HIPP-IFG oper	0	1	-1.12331	F
-0.159478	18	LC-Reps	18	IFG tri-HIPP	0	1	-1.12331	F
-2.36988	19	LC-Reps	18	HIPP-SFG	0	1	-1.12331	F
-0.214082	20	LC-Reps	18	HIPP-IFG tri	0	1	-1.12331	F
-1.60053	21	LC-Reps	18	IFG tri-IFG oper	0	1	-1.12331	F
0.595128	15	LC-Reps	18	SFG-HIPP	0	2	-1.12331	F
0.505367	16	LC-Reps	18	IFG oper-HIPP	0	2	-1.12331	F
-5.42602	17	LC-Reps	18	HIPP-IFG oper	0	2	-1.12331	F
0.280458	18	LC-Reps	18	IFG tri-HIPP	0	2	-1.12331	F
-2.40319	19	LC-Reps	18	HIPP-SFG	0	2	-1.12331	F
-3.42267	20	LC-Reps	18	HIPP-IFG tri	0	2	-1.12331	F
-4.07952	21	LC-Reps	18	IFG tri-IFG oper	0	2	-1.12331	F
-1.17213	15	LC-Reps	19	SFG-HIPP	0	1	0.95006	M
0.122578	16	LC-Reps	19	IFG oper-HIPP	0	1	0.95006	M
0.0874461	17	LC-Reps	19	HIPP-IFG oper	0	1	0.95006	M
-0.441376	18	LC-Reps	19	IFG tri-HIPP	0	1	0.95006	M
-0.411437	19	LC-Reps	19	HIPP-SFG	0	1	0.95006	M
-2.50134	20	LC-Reps	19	HIPP-IFG tri	0	1	0.95006	M
4.38812	21	LC-Reps	19	IFG tri-IFG oper	0	1	0.95006	M
4.36039	15	LC-Reps	19	SFG-HIPP	0	2	0.95006	M
-3.31116	16	LC-Reps	19	IFG oper-HIPP	0	2	0.95006	M
-3.49081	17	LC-Reps	19	HIPP-IFG oper	0	2	0.95006	M
1.98223	18	LC-Reps	19	IFG tri-HIPP	0	2	0.95006	M
2.24463	19	LC-Reps	19	HIPP-SFG	0	2	0.95006	M
5.1242	20	LC-Reps	19	HIPP-IFG tri	0	2	0.95006	M
0.932114	21	LC-Reps	19	IFG tri-IFG oper	0	2	0.95006	M
2.73694	15	LC-Reps	20	SFG-HIPP	0	1	-0.827111	M
-2.87002	16	LC-Reps	20	IFG oper-HIPP	0	1	-0.827111	M
-3.57362	17	LC-Reps	20	HIPP-IFG oper	0	1	-0.827111	M
-3.61415	18	LC-Reps	20	IFG tri-HIPP	0	1	-0.827111	M
0.363735	19	LC-Reps	20	HIPP-SFG	0	1	-0.827111	M
-7.51864	20	LC-Reps	20	HIPP-IFG tri	0	1	-0.827111	M
5.14945	21	LC-Reps	20	IFG tri-IFG oper	0	1	-0.827111	M
16.4662	15	LC-Reps	20	SFG-HIPP	0	2	-0.827111	M
9.25128	16	LC-Reps	20	IFG oper-HIPP	0	2	-0.827111	M
6.31689	17	LC-Reps	20	HIPP-IFG oper	0	2	-0.827111	M
0.803879	18	LC-Reps	20	IFG tri-HIPP	0	2	-0.827111	M
3.23413	19	LC-Reps	20	HIPP-SFG	0	2	-0.827111	M
1.13503	20	LC-Reps	20	HIPP-IFG tri	0	2	-0.827111	M
0.47598	21	LC-Reps	20	IFG tri-IFG oper	0	2	-0.827111	M
2.07759	15	LC-Reps	21	SFG-HIPP	1	1	1.24626	F
3.73318	16	LC-Reps	21	IFG oper-HIPP	1	1	1.24626	F
1.84771	17	LC-Reps	21	HIPP-IFG oper	1	1	1.24626	F
-1.11265	18	LC-Reps	21	IFG tri-HIPP	1	1	1.24626	F
-2.34346	19	LC-Reps	21	HIPP-SFG	1	1	1.24626	F
-4.70565	20	LC-Reps	21	HIPP-IFG tri	1	1	1.24626	F
0.244168	21	LC-Reps	21	IFG tri-IFG oper	1	1	1.24626	F
1.89937	15	LC-Reps	21	SFG-HIPP	1	2	1.24626	F
2.40851	16	LC-Reps	21	IFG oper-HIPP	1	2	1.24626	F
-4.60486	17	LC-Reps	21	HIPP-IFG oper	1	2	1.24626	F
2.46186	18	LC-Reps	21	IFG tri-HIPP	1	2	1.24626	F
-5.72709	19	LC-Reps	21	HIPP-SFG	1	2	1.24626	F
-6.5457	20	LC-Reps	21	HIPP-IFG tri	1	2	1.24626	F
-2.82311	21	LC-Reps	21	IFG tri-IFG oper	1	2	1.24626	F
-0.409443	15	LC-Reps	22	SFG-HIPP	0	1	-1.4195	F
0.565978	16	LC-Reps	22	IFG oper-HIPP	0	1	-1.4195	F
0.704528	17	LC-Reps	22	HIPP-IFG oper	0	1	-1.4195	F
-3.26607	18	LC-Reps	22	IFG tri-HIPP	0	1	-1.4195	F
-2.57376	19	LC-Reps	22	HIPP-SFG	0	1	-1.4195	F
-3.69832	20	LC-Reps	22	HIPP-IFG tri	0	1	-1.4195	F
1.28117	21	LC-Reps	22	IFG tri-IFG oper	0	1	-1.4195	F
-2.8154	15	LC-Reps	22	SFG-HIPP	0	2	-1.4195	F
-1.57718	16	LC-Reps	22	IFG oper-HIPP	0	2	-1.4195	F
-3.28351	17	LC-Reps	22	HIPP-IFG oper	0	2	-1.4195	F
-2.47187	18	LC-Reps	22	IFG tri-HIPP	0	2	-1.4195	F
-2.52656	19	LC-Reps	22	HIPP-SFG	0	2	-1.4195	F
-4.77215	20	LC-Reps	22	HIPP-IFG tri	0	2	-1.4195	F
3.2349	21	LC-Reps	22	IFG tri-IFG oper	0	2	-1.4195	F
1.4547	15	LC-Reps	23	SFG-HIPP	1	1	-0.530916	F
-1.09132	16	LC-Reps	23	IFG oper-HIPP	1	1	-0.530916	F
1.04759	17	LC-Reps	23	HIPP-IFG oper	1	1	-0.530916	F
-2.0904	18	LC-Reps	23	IFG tri-HIPP	1	1	-0.530916	F
0.447118	19	LC-Reps	23	HIPP-SFG	1	1	-0.530916	F
-3.46811	20	LC-Reps	23	HIPP-IFG tri	1	1	-0.530916	F
3.69386	21	LC-Reps	23	IFG tri-IFG oper	1	1	-0.530916	F
-5.77549	15	LC-Reps	23	SFG-HIPP	1	2	-0.530916	F
2.72069	16	LC-Reps	23	IFG oper-HIPP	1	2	-0.530916	F
4.74269	17	LC-Reps	23	HIPP-IFG oper	1	2	-0.530916	F
-0.269706	18	LC-Reps	23	IFG tri-HIPP	1	2	-0.530916	F
-1.8844	19	LC-Reps	23	HIPP-SFG	1	2	-0.530916	F
-0.266695	20	LC-Reps	23	HIPP-IFG tri	1	2	-0.530916	F
-0.072036	21	LC-Reps	23	IFG tri-IFG oper	1	2	-0.530916	F
3.91626	15	LC-Reps	24	SFG-HIPP	0	1	0.0614745	F
2.4816	16	LC-Reps	24	IFG oper-HIPP	0	1	0.0614745	F
0.736112	17	LC-Reps	24	HIPP-IFG oper	0	1	0.0614745	F
1.72717	18	LC-Reps	24	IFG tri-HIPP	0	1	0.0614745	F
6.39046	19	LC-Reps	24	HIPP-SFG	0	1	0.0614745	F
0.940711	20	LC-Reps	24	HIPP-IFG tri	0	1	0.0614745	F
0.363331	21	LC-Reps	24	IFG tri-IFG oper	0	1	0.0614745	F
-0.241785	15	LC-Reps	24	SFG-HIPP	0	2	0.0614745	F
-2.89097	16	LC-Reps	24	IFG oper-HIPP	0	2	0.0614745	F
-1.20112	17	LC-Reps	24	HIPP-IFG oper	0	2	0.0614745	F
-0.0186829	18	LC-Reps	24	IFG tri-HIPP	0	2	0.0614745	F
-1.03113	19	LC-Reps	24	HIPP-SFG	0	2	0.0614745	F
-1.46376	20	LC-Reps	24	HIPP-IFG tri	0	2	0.0614745	F
0.742424	21	LC-Reps	24	IFG tri-IFG oper	0	2	0.0614745	F
-0.28781	15	LC-Reps	25	SFG-HIPP	1	1	-0.234721	F
-0.0991546	16	LC-Reps	25	IFG oper-HIPP	1	1	-0.234721	F
-1.11526	17	LC-Reps	25	HIPP-IFG oper	1	1	-0.234721	F
6.9397	18	LC-Reps	25	IFG tri-HIPP	1	1	-0.234721	F
-0.847634	19	LC-Reps	25	HIPP-SFG	1	1	-0.234721	F
1.43697	20	LC-Reps	25	HIPP-IFG tri	1	1	-0.234721	F
-1.79194	21	LC-Reps	25	IFG tri-IFG oper	1	1	-0.234721	F
-3.42515	15	LC-Reps	25	SFG-HIPP	1	2	-0.234721	F
0.306454	16	LC-Reps	25	IFG oper-HIPP	1	2	-0.234721	F
0.815871	17	LC-Reps	25	HIPP-IFG oper	1	2	-0.234721	F
-1.37884	18	LC-Reps	25	IFG tri-HIPP	1	2	-0.234721	F
-1.51717	19	LC-Reps	25	HIPP-SFG	1	2	-0.234721	F
1.95219	20	LC-Reps	25	HIPP-IFG tri	1	2	-0.234721	F
-2.9975	21	LC-Reps	25	IFG tri-IFG oper	1	2	-0.234721	F
8.55013	15	LC-Reps	26	SFG-HIPP	1	1	0.0614745	M
6.32133	16	LC-Reps	26	IFG oper-HIPP	1	1	0.0614745	M
2.95668	17	LC-Reps	26	HIPP-IFG oper	1	1	0.0614745	M
0.834239	18	LC-Reps	26	IFG tri-HIPP	1	1	0.0614745	M
0.137877	19	LC-Reps	26	HIPP-SFG	1	1	0.0614745	M
-2.31165	20	LC-Reps	26	HIPP-IFG tri	1	1	0.0614745	M
-0.0949044	21	LC-Reps	26	IFG tri-IFG oper	1	1	0.0614745	M
-11.4476	15	LC-Reps	26	SFG-HIPP	1	2	0.0614745	M
-1.6541	16	LC-Reps	26	IFG oper-HIPP	1	2	0.0614745	M
-1.99729	17	LC-Reps	26	HIPP-IFG oper	1	2	0.0614745	M
-1.90254	18	LC-Reps	26	IFG tri-HIPP	1	2	0.0614745	M
-2.70044	19	LC-Reps	26	HIPP-SFG	1	2	0.0614745	M
-0.644496	20	LC-Reps	26	HIPP-IFG tri	1	2	0.0614745	M
-1.06721	21	LC-Reps	26	IFG tri-IFG oper	1	2	0.0614745	M
0.427492	15	LC-Reps	27	SFG-HIPP	0	1	-0.530916	F
-3.05803	16	LC-Reps	27	IFG oper-HIPP	0	1	-0.530916	F
-4.95072	17	LC-Reps	27	HIPP-IFG oper	0	1	-0.530916	F
-4.42128	18	LC-Reps	27	IFG tri-HIPP	0	1	-0.530916	F
1.03896	19	LC-Reps	27	HIPP-SFG	0	1	-0.530916	F
-7.24562	20	LC-Reps	27	HIPP-IFG tri	0	1	-0.530916	F
-1.47138	21	LC-Reps	27	IFG tri-IFG oper	0	1	-0.530916	F
-0.179291	15	LC-Reps	27	SFG-HIPP	0	2	-0.530916	F
-2.88957	16	LC-Reps	27	IFG oper-HIPP	0	2	-0.530916	F
-3.53527	17	LC-Reps	27	HIPP-IFG oper	0	2	-0.530916	F
-3.958	18	LC-Reps	27	IFG tri-HIPP	0	2	-0.530916	F
-0.33431	19	LC-Reps	27	HIPP-SFG	0	2	-0.530916	F
-3.69705	20	LC-Reps	27	HIPP-IFG tri	0	2	-0.530916	F
0.333148	21	LC-Reps	27	IFG tri-IFG oper	0	2	-0.530916	F
2.90462	15	LC-Reps	28	SFG-HIPP	1	1	-1.4195	M
0.046699	16	LC-Reps	28	IFG oper-HIPP	1	1	-1.4195	M
1.21412	17	LC-Reps	28	HIPP-IFG oper	1	1	-1.4195	M
-0.415042	18	LC-Reps	28	IFG tri-HIPP	1	1	-1.4195	M
3.96818	19	LC-Reps	28	HIPP-SFG	1	1	-1.4195	M
1.65207	20	LC-Reps	28	HIPP-IFG tri	1	1	-1.4195	M
0.0780416	21	LC-Reps	28	IFG tri-IFG oper	1	1	-1.4195	M
4.29482	15	LC-Reps	28	SFG-HIPP	1	2	-1.4195	M
0.741672	16	LC-Reps	28	IFG oper-HIPP	1	2	-1.4195	M
0.580257	17	LC-Reps	28	HIPP-IFG oper	1	2	-1.4195	M
0.388969	18	LC-Reps	28	IFG tri-HIPP	1	2	-1.4195	M
2.48989	19	LC-Reps	28	HIPP-SFG	1	2	-1.4195	M
-1.80016	20	LC-Reps	28	HIPP-IFG tri	1	2	-1.4195	M
0.463488	21	LC-Reps	28	IFG tri-IFG oper	1	2	-1.4195	M
5.89116	15	LC-Reps	29	SFG-HIPP	1	1	-0.530916	M
1.55376	16	LC-Reps	29	IFG oper-HIPP	1	1	-0.530916	M
2.07829	17	LC-Reps	29	HIPP-IFG oper	1	1	-0.530916	M
11.6851	18	LC-Reps	29	IFG tri-HIPP	1	1	-0.530916	M
4.06419	19	LC-Reps	29	HIPP-SFG	1	1	-0.530916	M
15.0588	20	LC-Reps	29	HIPP-IFG tri	1	1	-0.530916	M
-3.80668	21	LC-Reps	29	IFG tri-IFG oper	1	1	-0.530916	M
-0.317632	15	LC-Reps	29	SFG-HIPP	1	2	-0.530916	M
-2.09904	16	LC-Reps	29	IFG oper-HIPP	1	2	-0.530916	M
-1.17949	17	LC-Reps	29	HIPP-IFG oper	1	2	-0.530916	M
-2.15305	18	LC-Reps	29	IFG tri-HIPP	1	2	-0.530916	M
-2.48038	19	LC-Reps	29	HIPP-SFG	1	2	-0.530916	M
-4.43153	20	LC-Reps	29	HIPP-IFG tri	1	2	-0.530916	M
0.023156	21	LC-Reps	29	IFG tri-IFG oper	1	2	-0.530916	M
-0.142458	15	LC-Reps	30	SFG-HIPP	1	1	-1.4195	M
4.0591	16	LC-Reps	30	IFG oper-HIPP	1	1	-1.4195	M
1.77018	17	LC-Reps	30	HIPP-IFG oper	1	1	-1.4195	M
-1.90667	18	LC-Reps	30	IFG tri-HIPP	1	1	-1.4195	M
-4.24005	19	LC-Reps	30	HIPP-SFG	1	1	-1.4195	M
-6.30924	20	LC-Reps	30	HIPP-IFG tri	1	1	-1.4195	M
1.62698	21	LC-Reps	30	IFG tri-IFG oper	1	1	-1.4195	M
-1.2436	15	LC-Reps	30	SFG-HIPP	1	2	-1.4195	M
-4.33744	16	LC-Reps	30	IFG oper-HIPP	1	2	-1.4195	M
-4.10517	17	LC-Reps	30	HIPP-IFG oper	1	2	-1.4195	M
0.259693	18	LC-Reps	30	IFG tri-HIPP	1	2	-1.4195	M
-0.472357	19	LC-Reps	30	HIPP-SFG	1	2	-1.4195	M
-1.31407	20	LC-Reps	30	HIPP-IFG tri	1	2	-1.4195	M
-0.141388	21	LC-Reps	30	IFG tri-IFG oper	1	2	-1.4195	M
-1.04965	15	LC-Reps	31	SFG-HIPP	0	1	-0.827111	M
3.88741	16	LC-Reps	31	IFG oper-HIPP	0	1	-0.827111	M
4.35707	17	LC-Reps	31	HIPP-IFG oper	0	1	-0.827111	M
6.78734	18	LC-Reps	31	IFG tri-HIPP	0	1	-0.827111	M
-2.69276	19	LC-Reps	31	HIPP-SFG	0	1	-0.827111	M
4.8955	20	LC-Reps	31	HIPP-IFG tri	0	1	-0.827111	M
0.674948	21	LC-Reps	31	IFG tri-IFG oper	0	1	-0.827111	M
3.51153	15	LC-Reps	31	SFG-HIPP	0	2	-0.827111	M
1.87187	16	LC-Reps	31	IFG oper-HIPP	0	2	-0.827111	M
1.59262	17	LC-Reps	31	HIPP-IFG oper	0	2	-0.827111	M
2.65521	18	LC-Reps	31	IFG tri-HIPP	0	2	-0.827111	M
1.89841	19	LC-Reps	31	HIPP-SFG	0	2	-0.827111	M
1.73486	20	LC-Reps	31	HIPP-IFG tri	0	2	-0.827111	M
0.192224	21	LC-Reps	31	IFG tri-IFG oper	0	2	-0.827111	M
-2.70863	15	LC-Reps	32	SFG-HIPP	0	1	-0.530916	F
7.70903	16	LC-Reps	32	IFG oper-HIPP	0	1	-0.530916	F
5.73821	17	LC-Reps	32	HIPP-IFG oper	0	1	-0.530916	F
2.23065	18	LC-Reps	32	IFG tri-HIPP	0	1	-0.530916	F
-0.911782	19	LC-Reps	32	HIPP-SFG	0	1	-0.530916	F
1.59227	20	LC-Reps	32	HIPP-IFG tri	0	1	-0.530916	F
6.55736	21	LC-Reps	32	IFG tri-IFG oper	0	1	-0.530916	F
-4.29069	15	LC-Reps	32	SFG-HIPP	0	2	-0.530916	F
5.91368	16	LC-Reps	32	IFG oper-HIPP	0	2	-0.530916	F
2.94256	17	LC-Reps	32	HIPP-IFG oper	0	2	-0.530916	F
9.11936	18	LC-Reps	32	IFG tri-HIPP	0	2	-0.530916	F
-2.19038	19	LC-Reps	32	HIPP-SFG	0	2	-0.530916	F
5.90022	20	LC-Reps	32	HIPP-IFG tri	0	2	-0.530916	F
-1.91873	21	LC-Reps	32	IFG tri-IFG oper	0	2	-0.530916	F
5.79899	15	LC-Reps	33	SFG-HIPP	0	1	-0.827111	F
-3.66952	16	LC-Reps	33	IFG oper-HIPP	0	1	-0.827111	F
-1.79294	17	LC-Reps	33	HIPP-IFG oper	0	1	-0.827111	F
1.23895	18	LC-Reps	33	IFG tri-HIPP	0	1	-0.827111	F
2.78125	19	LC-Reps	33	HIPP-SFG	0	1	-0.827111	F
0.980053	20	LC-Reps	33	HIPP-IFG tri	0	1	-0.827111	F
5.47302	21	LC-Reps	33	IFG tri-IFG oper	0	1	-0.827111	F
-14.9772	15	LC-Reps	33	SFG-HIPP	0	2	-0.827111	F
-11.0396	16	LC-Reps	33	IFG oper-HIPP	0	2	-0.827111	F
-13.0321	17	LC-Reps	33	HIPP-IFG oper	0	2	-0.827111	F
-10.1889	18	LC-Reps	33	IFG tri-HIPP	0	2	-0.827111	F
-6.72378	19	LC-Reps	33	HIPP-SFG	0	2	-0.827111	F
-8.52007	20	LC-Reps	33	HIPP-IFG tri	0	2	-0.827111	F
-4.3929	21	LC-Reps	33	IFG tri-IFG oper	0	2	-0.827111	F
0.780716	15	LC-Reps	34	SFG-HIPP	1	1	0.653865	M
1.85266	16	LC-Reps	34	IFG oper-HIPP	1	1	0.653865	M
0.943143	17	LC-Reps	34	HIPP-IFG oper	1	1	0.653865	M
1.24139	18	LC-Reps	34	IFG tri-HIPP	1	1	0.653865	M
-0.620834	19	LC-Reps	34	HIPP-SFG	1	1	0.653865	M
0.523764	20	LC-Reps	34	HIPP-IFG tri	1	1	0.653865	M
6.25466	21	LC-Reps	34	IFG tri-IFG oper	1	1	0.653865	M
-0.834438	15	LC-Reps	34	SFG-HIPP	1	2	0.653865	M
3.78227	16	LC-Reps	34	IFG oper-HIPP	1	2	0.653865	M
4.69051	17	LC-Reps	34	HIPP-IFG oper	1	2	0.653865	M
-0.00033264	18	LC-Reps	34	IFG tri-HIPP	1	2	0.653865	M
-0.933938	19	LC-Reps	34	HIPP-SFG	1	2	0.653865	M
0.370722	20	LC-Reps	34	HIPP-IFG tri	1	2	0.653865	M
0.0238542	21	LC-Reps	34	IFG tri-IFG oper	1	2	0.653865	M
4.21773	15	LC-Reps	35	SFG-HIPP	0	1	0.653865	M
3.24718	16	LC-Reps	35	IFG oper-HIPP	0	1	0.653865	M
3.25328	17	LC-Reps	35	HIPP-IFG oper	0	1	0.653865	M
4.66617	18	LC-Reps	35	IFG tri-HIPP	0	1	0.653865	M
3.821	19	LC-Reps	35	HIPP-SFG	0	1	0.653865	M
6.4874	20	LC-Reps	35	HIPP-IFG tri	0	1	0.653865	M
2.23851	21	LC-Reps	35	IFG tri-IFG oper	0	1	0.653865	M
5.65883	15	LC-Reps	35	SFG-HIPP	0	2	0.653865	M
4.03473	16	LC-Reps	35	IFG oper-HIPP	0	2	0.653865	M
3.4918	17	LC-Reps	35	HIPP-IFG oper	0	2	0.653865	M
2.63034	18	LC-Reps	35	IFG tri-HIPP	0	2	0.653865	M
3.55209	19	LC-Reps	35	HIPP-SFG	0	2	0.653865	M
4.69315	20	LC-Reps	35	HIPP-IFG tri	0	2	0.653865	M
0.801264	21	LC-Reps	35	IFG tri-IFG oper	0	2	0.653865	M
4.16981	15	LC-Reps	36	SFG-HIPP	1	1	-1.7157	F
-2.20684	16	LC-Reps	36	IFG oper-HIPP	1	1	-1.7157	F
-1.80751	17	LC-Reps	36	HIPP-IFG oper	1	1	-1.7157	F
2.24916	18	LC-Reps	36	IFG tri-HIPP	1	1	-1.7157	F
1.61853	19	LC-Reps	36	HIPP-SFG	1	1	-1.7157	F
1.97859	20	LC-Reps	36	HIPP-IFG tri	1	1	-1.7157	F
-3.85696	21	LC-Reps	36	IFG tri-IFG oper	1	1	-1.7157	F
-3.6032	15	LC-Reps	36	SFG-HIPP	1	2	-1.7157	F
-1.47527	16	LC-Reps	36	IFG oper-HIPP	1	2	-1.7157	F
-0.146286	17	LC-Reps	36	HIPP-IFG oper	1	2	-1.7157	F
-3.63664	18	LC-Reps	36	IFG tri-HIPP	1	2	-1.7157	F
-0.662265	19	LC-Reps	36	HIPP-SFG	1	2	-1.7157	F
-4.9149	20	LC-Reps	36	HIPP-IFG tri	1	2	-1.7157	F
1.25748	21	LC-Reps	36	IFG tri-IFG oper	1	2	-1.7157	F
5.88383	15	LC-Reps	37	SFG-HIPP	0	1	-1.4195	F
4.63453	16	LC-Reps	37	IFG oper-HIPP	0	1	-1.4195	F
7.77858	17	LC-Reps	37	HIPP-IFG oper	0	1	-1.4195	F
3.56817	18	LC-Reps	37	IFG tri-HIPP	0	1	-1.4195	F
6.70649	19	LC-Reps	37	HIPP-SFG	0	1	-1.4195	F
10.7525	20	LC-Reps	37	HIPP-IFG tri	0	1	-1.4195	F
0.200298	21	LC-Reps	37	IFG tri-IFG oper	0	1	-1.4195	F
2.71688	15	LC-Reps	37	SFG-HIPP	0	2	-1.4195	F
-2.46779	16	LC-Reps	37	IFG oper-HIPP	0	2	-1.4195	F
-2.41501	17	LC-Reps	37	HIPP-IFG oper	0	2	-1.4195	F
-0.403221	18	LC-Reps	37	IFG tri-HIPP	0	2	-1.4195	F
[truncated: 227 more rows]

## Sheet: Fig_7A
val	cond	label	subj	A	age	sex	train_group
1.41996	LC-Reps	LOC-OP	2	0.149444	0.0614745	F	1
17.5087	LC-Reps	LOC-OP	3	0.182874	-0.530916	F	1
-10.0888	LC-Reps	LOC-OP	6	0.00183616	0.35767	M	1
16.0498	LC-Reps	LOC-OP	8	0.0437994	-0.530916	F	1
2.66395	LC-Reps	LOC-OP	9	-0.0288889	0.0614745	M	1
5.52612	LC-Reps	LOC-OP	10	0.0361111	1.24626	M	1
1.76865	LC-Reps	LOC-OP	12	0.0677778	1.83865	F	1
6.39128	LC-Reps	LOC-OP	13	0.0925377	0.95006	F	1
7.09685	LC-Reps	LOC-OP	15	0.126111	-1.12331	F	1
11.8033	LC-Reps	LOC-OP	17	0.0444444	0.0614745	M	1
-4.10558	LC-Reps	LOC-OP	21	0.103611	1.24626	F	1
1.58962	LC-Reps	LOC-OP	23	0.091892	-0.530916	F	1
4.98272	LC-Reps	LOC-OP	25	0.101944	-0.234721	F	1
6.07448	LC-Reps	LOC-OP	26	0.0931121	0.0614745	M	1
14.6452	LC-Reps	LOC-OP	28	0.0786111	-1.4195	M	1
10.186	LC-Reps	LOC-OP	29	0.079588	-0.530916	M	1
13.4132	LC-Reps	LOC-OP	30	0.0446045	-1.4195	M	1
21.557	LC-Reps	LOC-OP	34	0.0322034	0.653865	M	1
10.2892	LC-Reps	LOC-OP	36	0.0667514	-1.7157	F	1
0.736056	LC-Reps	LOC-OP	40	0.150855	1.24626	F	1
15.2946	LC-Reps	LOC-OP	41	0.0226852	1.54245	F	1
12.3459	LC-Reps	LOC-OP	42	0.1675	-0.234721	F	1
-6.36515	LC-Reps	LOC-OP	45	0.08	0.35767	F	1
5.33122	LC-Reps	LOC-OP	46	0.085	0.95006	F	1
2.56361	LC-Reps	LOC-OP	49	0.0672222	1.24626	F	1
8.59573	LC-Reps	LOC-OP	50	0.0716667	0.653865	F	1

## Sheet: Fig_7B
cond	subj	A	age	sex	train_group	composite_conn_z
LC-Reps	2	0.149444	0.0614745	F	1	-0.498245
LC-Reps	3	0.182874	-0.530916	F	1	-1.48661
LC-Reps	6	0.00183616	0.35767	M	1	0.112813
LC-Reps	8	0.0437994	-0.530916	F	1	0.380001
LC-Reps	9	-0.0288889	0.0614745	M	1	1.60193
LC-Reps	10	0.0361111	1.24626	M	1	0.0374316
LC-Reps	12	0.0677778	1.83865	F	1	0.0145987
LC-Reps	13	0.0925377	0.95006	F	1	-0.0119337
LC-Reps	15	0.126111	-1.12331	F	1	0.781657
LC-Reps	17	0.0444444	0.0614745	M	1	-0.10525
LC-Reps	21	0.103611	1.24626	F	1	0.044093
LC-Reps	23	0.091892	-0.530916	F	1	0.427636
LC-Reps	25	0.101944	-0.234721	F	1	0.106892
LC-Reps	26	0.0931121	0.0614745	M	1	-0.615633
LC-Reps	28	0.0786111	-1.4195	M	1	0.260464
LC-Reps	29	0.079588	-0.530916	M	1	-1.10205
LC-Reps	30	0.0446045	-1.4195	M	1	0.260903
LC-Reps	34	0.0322034	0.653865	M	1	0.421166
LC-Reps	36	0.0667514	-1.7157	F	1	-0.179476
LC-Reps	40	0.150855	1.24626	F	1	-0.133677
LC-Reps	41	0.0226852	1.54245	F	1	0.441196
LC-Reps	42	0.1675	-0.234721	F	1	-0.260178
LC-Reps	45	0.08	0.35767	F	1	1.10115
LC-Reps	46	0.085	0.95006	F	1	-1.28072
LC-Reps	49	0.0672222	1.24626	F	1	-0.966872
LC-Reps	50	0.0716667	0.653865	F	1	-0.291196

## Sheet: Fig_S1
subj	CR_Percent	Hits_Percent
1	50	96.6667
2	63.3333	61.6667
3	47.4576	85
4	45	88.3333
5	18.3333	95
6	76.6667	94.9153
7	57.6271	93.3333
8	73.3333	88.1356
9	71.6667	91.6667
10	65	81.6667
11	66.6667	96.6667
12	51.6667	96.6667
13	55.9322	86.6667
14	33.3333	93.3333
15	58.3333	93.3333
16	68.3333	93.3333
17	68.3333	91.6667
18	71.1864	85
19	43.3333	86.6667
20	71.6667	93.3333
21	66.6667	78.3333
22	66.6667	86.6667
23	65	94.9153
24	57.8947	84.4828
25	66.1017	95
26	51.6667	91.6667
27	57.6271	96.6667
28	64.4068	91.6667
29	63.3333	90
30	71.1864	88.3333
31	70	96.6667
32	60	88.3333
33	64.8148	94.5455
34	70	93.3333
35	67.7966	98.3333
36	55	78.3333
37	68.3333	93.2203
38	51.6667	100
39	73.3333	98.3333
40	51.6667	95
41	43.3333	91.6667
42	45	96.6667
43	66.6667	80
44	53.7037	69.8113
45	66.6667	91.6667
46	65	91.6667
47	50	91.6667
48	78.3333	80
49	51.6667	93.3333
50	65	88.3333
51	55	93.3333
52	66.6667	100
53	80	58.3333
54	56.6667	91.6667

## Sheet: Fig_S2
subj	A	LDI
1	0.85	0.28
2	0.671944	0.26
3	0.752126	0.25
4	0.768519	0.34
5	0.715152	0.13
6	0.91709	0.52
7	0.849153	0.28
8	0.872034	0.45
9	0.884722	0.38
10	0.8025	0.32
11	0.897222	0.49
12	0.854722	0.18
13	0.79774	0.41
14	0.766667	0.16
15	0.851389	0.56
16	0.883056	0.33
17	0.873611	0.47
18	0.847246	0.41
19	0.748077	0.35
20	0.893611	0.28
21	0.790278	0.56
22	0.838889	0.49
23	0.881992	0.3
24	0.790608	0.68
25	0.885805	0.15
26	0.818056	0.34
27	0.87161
28	0.860523	0.36
29	0.846667	0.52
30	0.865184	0.24
31	0.906667
32	0.824167
33	0.879209	0.55
34	0.888333	0.45
35	0.909958	0.23
36	0.735833	0.38
37	0.882415
38	0.879167	0.52
39	0.924722	0.35
40	0.8425	0.47
41	0.789423	0.43
42	0.835648	0.26
43	0.8	0.54
44	0.669025	0.07
45	0.868056	0.7
46	0.8625	0.26
47	0.8125	0.42
48	0.8525	0.04
49	0.830278
50	0.8425	0.26
51	0.840833	0.29
52	0.916667	0.46
53	0.7625	0.38
54	0.834722	0.47

## Sheet: Fig_S3
subj	val	cpair	cond	label	age	sex	A
1	-6.71556	17	LC-Reps	HPC-IFG oper	1.84797	M	0.85
1	-6.02562	15	LC-Reps	SFG-HPC	1.84797	M	0.85
1	-4.0123	16	LC-Reps	IFG oper-HPC	1.84797	M	0.85
1	-2.58307	18	LC-Reps	IFG tri-HPC	1.84797	M	0.85
1	-7.96441	19	LC-Reps	HPC-SFG	1.84797	M	0.85
1	-4.43533	20	LC-Reps	HPC-IFG tri	1.84797	M	0.85
2	3.54989	19	LC-Reps	HPC-SFG	0.0869631	F	0.671944
2	6.21533	20	LC-Reps	HPC-IFG tri	0.0869631	F	0.671944
2	3.71571	18	LC-Reps	IFG tri-HPC	0.0869631	F	0.671944
2	3.80179	15	LC-Reps	SFG-HPC	0.0869631	F	0.671944
2	4.57007	16	LC-Reps	IFG oper-HPC	0.0869631	F	0.671944
2	5.79545	17	LC-Reps	HPC-IFG oper	0.0869631	F	0.671944
3	5.68942	20	LC-Reps	HPC-IFG tri	-0.500038	F	0.752126
3	3.08518	19	LC-Reps	HPC-SFG	-0.500038	F	0.752126
3	-1.5522	16	LC-Reps	IFG oper-HPC	-0.500038	F	0.752126
3	5.85506	15	LC-Reps	SFG-HPC	-0.500038	F	0.752126
3	-1.19398	17	LC-Reps	HPC-IFG oper	-0.500038	F	0.752126
3	6.07216	18	LC-Reps	IFG tri-HPC	-0.500038	F	0.752126
4	2.69378	15	LC-Reps	SFG-HPC	-1.08704	F	0.768519
4	2.70146	16	LC-Reps	IFG oper-HPC	-1.08704	F	0.768519
4	6.04456	17	LC-Reps	HPC-IFG oper	-1.08704	F	0.768519
4	-8.10618	18	LC-Reps	IFG tri-HPC	-1.08704	F	0.768519
4	2.79175	19	LC-Reps	HPC-SFG	-1.08704	F	0.768519
4	-4.77362	20	LC-Reps	HPC-IFG tri	-1.08704	F	0.768519
5	14.8523	20	LC-Reps	HPC-IFG tri	-0.793538	F	0.715152
5	7.03781	15	LC-Reps	SFG-HPC	-0.793538	F	0.715152
5	5.11667	16	LC-Reps	IFG oper-HPC	-0.793538	F	0.715152
5	10.6509	17	LC-Reps	HPC-IFG oper	-0.793538	F	0.715152
5	7.74464	18	LC-Reps	IFG tri-HPC	-0.793538	F	0.715152
5	13.1004	19	LC-Reps	HPC-SFG	-0.793538	F	0.715152
6	9.18878	17	LC-Reps	HPC-IFG oper	0.380464	M	0.91709
6	2.37125	16	LC-Reps	IFG oper-HPC	0.380464	M	0.91709
6	1.65325	18	LC-Reps	IFG tri-HPC	0.380464	M	0.91709
6	2.10339	15	LC-Reps	SFG-HPC	0.380464	M	0.91709
6	2.74642	20	LC-Reps	HPC-IFG tri	0.380464	M	0.91709
6	3.59823	19	LC-Reps	HPC-SFG	0.380464	M	0.91709
7	-1.00204	19	LC-Reps	HPC-SFG	0.380464	M	0.849153
7	2.05654	15	LC-Reps	SFG-HPC	0.380464	M	0.849153
7	-1.28545	16	LC-Reps	IFG oper-HPC	0.380464	M	0.849153
7	1.37789	17	LC-Reps	HPC-IFG oper	0.380464	M	0.849153
7	-2.04156	18	LC-Reps	IFG tri-HPC	0.380464	M	0.849153
7	0.878166	20	LC-Reps	HPC-IFG tri	0.380464	M	0.849153
8	-0.369863	20	LC-Reps	HPC-IFG tri	-0.500038	F	0.872034
8	-1.48514	17	LC-Reps	HPC-IFG oper	-0.500038	F	0.872034
8	-1.28459	16	LC-Reps	IFG oper-HPC	-0.500038	F	0.872034
8	0.781102	18	LC-Reps	IFG tri-HPC	-0.500038	F	0.872034
8	0.659126	19	LC-Reps	HPC-SFG	-0.500038	F	0.872034
8	2.19129	15	LC-Reps	SFG-HPC	-0.500038	F	0.872034
9	-3.7636	19	LC-Reps	HPC-SFG	0.0869631	M	0.884722
9	-5.58336	20	LC-Reps	HPC-IFG tri	0.0869631	M	0.884722
9	-9.07667	15	LC-Reps	SFG-HPC	0.0869631	M	0.884722
9	-6.95043	16	LC-Reps	IFG oper-HPC	0.0869631	M	0.884722
9	-3.81789	17	LC-Reps	HPC-IFG oper	0.0869631	M	0.884722
9	-6.17566	18	LC-Reps	IFG tri-HPC	0.0869631	M	0.884722
10	4.82172	18	LC-Reps	IFG tri-HPC	1.26097	M	0.8025
10	1.41269	16	LC-Reps	IFG oper-HPC	1.26097	M	0.8025
10	1.52295	17	LC-Reps	HPC-IFG oper	1.26097	M	0.8025
10	2.18076	19	LC-Reps	HPC-SFG	1.26097	M	0.8025
10	5.86519	20	LC-Reps	HPC-IFG tri	1.26097	M	0.8025
10	7.72683	15	LC-Reps	SFG-HPC	1.26097	M	0.8025
11	2.83271	15	LC-Reps	SFG-HPC	0.967465	M	0.897222
11	0.276332	16	LC-Reps	IFG oper-HPC	0.967465	M	0.897222
11	2.02122	20	LC-Reps	HPC-IFG tri	0.967465	M	0.897222
11	-2.36795	17	LC-Reps	HPC-IFG oper	0.967465	M	0.897222
11	0.523629	19	LC-Reps	HPC-SFG	0.967465	M	0.897222
11	1.61329	18	LC-Reps	IFG tri-HPC	0.967465	M	0.897222
12	-3.78015	18	LC-Reps	IFG tri-HPC	1.84797	F	0.854722
12	2.98018	19	LC-Reps	HPC-SFG	1.84797	F	0.854722
12	-6.80327	20	LC-Reps	HPC-IFG tri	1.84797	F	0.854722
12	-6.6297	17	LC-Reps	HPC-IFG oper	1.84797	F	0.854722
12	3.85668	15	LC-Reps	SFG-HPC	1.84797	F	0.854722
12	-5.33476	16	LC-Reps	IFG oper-HPC	1.84797	F	0.854722
13	1.30025	16	LC-Reps	IFG oper-HPC	0.967465	F	0.79774
13	-0.851466	17	LC-Reps	HPC-IFG oper	0.967465	F	0.79774
13	11.9748	15	LC-Reps	SFG-HPC	0.967465	F	0.79774
13	10.312	18	LC-Reps	IFG tri-HPC	0.967465	F	0.79774
13	5.00294	19	LC-Reps	HPC-SFG	0.967465	F	0.79774
13	7.99773	20	LC-Reps	HPC-IFG tri	0.967465	F	0.79774
14	1.36847	20	LC-Reps	HPC-IFG tri	1.26097	F	0.766667
14	6.97643	15	LC-Reps	SFG-HPC	1.26097	F	0.766667
14	8.48271	16	LC-Reps	IFG oper-HPC	1.26097	F	0.766667
14	8.047	17	LC-Reps	HPC-IFG oper	1.26097	F	0.766667
14	5.46342	18	LC-Reps	IFG tri-HPC	1.26097	F	0.766667
14	4.16021	19	LC-Reps	HPC-SFG	1.26097	F	0.766667
15	-0.428553	15	LC-Reps	SFG-HPC	-1.08704	F	0.851389
15	-1.34419	16	LC-Reps	IFG oper-HPC	-1.08704	F	0.851389
15	-1.26762	17	LC-Reps	HPC-IFG oper	-1.08704	F	0.851389
15	-3.427	20	LC-Reps	HPC-IFG tri	-1.08704	F	0.851389
15	-3.57572	18	LC-Reps	IFG tri-HPC	-1.08704	F	0.851389
15	-0.137909	19	LC-Reps	HPC-SFG	-1.08704	F	0.851389
16	2.61301	15	LC-Reps	SFG-HPC	-0.793538	F	0.883056
16	0.96483	16	LC-Reps	IFG oper-HPC	-0.793538	F	0.883056
16	0.92832	17	LC-Reps	HPC-IFG oper	-0.793538	F	0.883056
16	-0.176446	18	LC-Reps	IFG tri-HPC	-0.793538	F	0.883056
16	2.06118	19	LC-Reps	HPC-SFG	-0.793538	F	0.883056
16	0.451807	20	LC-Reps	HPC-IFG tri	-0.793538	F	0.883056
17	-1.4605	18	LC-Reps	IFG tri-HPC	0.0869631	M	0.873611
17	-1.29884	19	LC-Reps	HPC-SFG	0.0869631	M	0.873611
17	-3.30457	15	LC-Reps	SFG-HPC	0.0869631	M	0.873611
17	-1.95535	20	LC-Reps	HPC-IFG tri	0.0869631	M	0.873611
17	2.50575	16	LC-Reps	IFG oper-HPC	0.0869631	M	0.873611
17	5.50392	17	LC-Reps	HPC-IFG oper	0.0869631	M	0.873611
18	1.73996	20	LC-Reps	HPC-IFG tri	-1.08704	F	0.847246
18	-3.82888	15	LC-Reps	SFG-HPC	-1.08704	F	0.847246
18	-0.0854947	16	LC-Reps	IFG oper-HPC	-1.08704	F	0.847246
18	1.11425	18	LC-Reps	IFG tri-HPC	-1.08704	F	0.847246
18	-0.920805	19	LC-Reps	HPC-SFG	-1.08704	F	0.847246
18	0.504639	17	LC-Reps	HPC-IFG oper	-1.08704	F	0.847246
19	5.0544	20	LC-Reps	HPC-IFG tri	-1.38054	F	0.748077
19	4.01541	18	LC-Reps	IFG tri-HPC	-1.38054	F	0.748077
19	1.04595	19	LC-Reps	HPC-SFG	-1.38054	F	0.748077
19	1.25262	15	LC-Reps	SFG-HPC	-1.38054	F	0.748077
19	4.39339	16	LC-Reps	IFG oper-HPC	-1.38054	F	0.748077
19	4.4307	17	LC-Reps	HPC-IFG oper	-1.38054	F	0.748077
20	1.59693	17	LC-Reps	HPC-IFG oper	0.967465	M	0.893611
20	0.126775	18	LC-Reps	IFG tri-HPC	0.967465	M	0.893611
20	-0.602733	19	LC-Reps	HPC-SFG	0.967465	M	0.893611
20	-2.14935	20	LC-Reps	HPC-IFG tri	0.967465	M	0.893611
20	-1.1975	15	LC-Reps	SFG-HPC	0.967465	M	0.893611
20	1.47857	16	LC-Reps	IFG oper-HPC	0.967465	M	0.893611
21	-3.44887	18	LC-Reps	IFG tri-HPC	-0.793538	M	0.790278
21	1.01753	19	LC-Reps	HPC-SFG	-0.793538	M	0.790278
21	-6.52174	20	LC-Reps	HPC-IFG tri	-0.793538	M	0.790278
21	4.65829	15	LC-Reps	SFG-HPC	-0.793538	M	0.790278
21	-3.43714	16	LC-Reps	IFG oper-HPC	-0.793538	M	0.790278
21	-3.81628	17	LC-Reps	HPC-IFG oper	-0.793538	M	0.790278
22	-1.54949	19	LC-Reps	HPC-SFG	1.26097	F	0.838889
22	-2.96294	20	LC-Reps	HPC-IFG tri	1.26097	F	0.838889
22	-0.183581	18	LC-Reps	IFG tri-HPC	1.26097	F	0.838889
22	3.70216	17	LC-Reps	HPC-IFG oper	1.26097	F	0.838889
22	2.32277	15	LC-Reps	SFG-HPC	1.26097	F	0.838889
22	4.51675	16	LC-Reps	IFG oper-HPC	1.26097	F	0.838889
23	-3.05689	19	LC-Reps	HPC-SFG	-1.38054	F	0.881992
23	-4.09808	20	LC-Reps	HPC-IFG tri	-1.38054	F	0.881992
23	-1.24347	15	LC-Reps	SFG-HPC	-1.38054	F	0.881992
23	0.247653	16	LC-Reps	IFG oper-HPC	-1.38054	F	0.881992
23	0.544155	17	LC-Reps	HPC-IFG oper	-1.38054	F	0.881992
23	-3.68321	18	LC-Reps	IFG tri-HPC	-1.38054	F	0.881992
24	-2.8923	20	LC-Reps	HPC-IFG tri	-0.500038	F	0.790608
24	0.612068	19	LC-Reps	HPC-SFG	-0.500038	F	0.790608
24	1.2486	17	LC-Reps	HPC-IFG oper	-0.500038	F	0.790608
24	2.51923	15	LC-Reps	SFG-HPC	-0.500038	F	0.790608
24	-1.3475	16	LC-Reps	IFG oper-HPC	-0.500038	F	0.790608
24	-1.38005	18	LC-Reps	IFG tri-HPC	-0.500038	F	0.790608
25	3.44273	15	LC-Reps	SFG-HPC	0.0869631	F	0.885805
25	2.32241	16	LC-Reps	IFG oper-HPC	0.0869631	F	0.885805
25	0.652931	17	LC-Reps	HPC-IFG oper	0.0869631	F	0.885805
25	1.60487	18	LC-Reps	IFG tri-HPC	0.0869631	F	0.885805
25	5.74483	19	LC-Reps	HPC-SFG	0.0869631	F	0.885805
25	0.458455	20	LC-Reps	HPC-IFG tri	0.0869631	F	0.885805
26	-0.45656	19	LC-Reps	HPC-SFG	-0.206537	F	0.818056
26	2.55431	20	LC-Reps	HPC-IFG tri	-0.206537	F	0.818056
26	0.0155205	15	LC-Reps	SFG-HPC	-0.206537	F	0.818056
26	1.4088	16	LC-Reps	IFG oper-HPC	-0.206537	F	0.818056
26	0.580946	17	LC-Reps	HPC-IFG oper	-0.206537	F	0.818056
26	8.25092	18	LC-Reps	IFG tri-HPC	-0.206537	F	0.818056
27	-0.760632	19	LC-Reps	HPC-SFG	0.0869631	M	0.87161
27	-4.46934	20	LC-Reps	HPC-IFG tri	0.0869631	M	0.87161
27	0.585242	17	LC-Reps	HPC-IFG oper	0.0869631	M	0.87161
27	-0.734304	18	LC-Reps	IFG tri-HPC	0.0869631	M	0.87161
27	4.40009	16	LC-Reps	IFG oper-HPC	0.0869631	M	0.87161
27	6.27933	15	LC-Reps	SFG-HPC	0.0869631	M	0.87161
28	-6.95504	20	LC-Reps	HPC-IFG tri	-0.500038	F	0.860523
28	0.187448	15	LC-Reps	SFG-HPC	-0.500038	F	0.860523
28	-2.9758	16	LC-Reps	IFG oper-HPC	-0.500038	F	0.860523
28	-4.497	17	LC-Reps	HPC-IFG oper	-0.500038	F	0.860523
28	-4.20917	18	LC-Reps	IFG tri-HPC	-0.500038	F	0.860523
28	0.773795	19	LC-Reps	HPC-SFG	-0.500038	F	0.860523
29	1.09463	17	LC-Reps	HPC-IFG oper	-1.38054	M	0.846667
29	-0.665679	18	LC-Reps	IFG tri-HPC	-1.38054	M	0.846667
29	3.74002	15	LC-Reps	SFG-HPC	-1.38054	M	0.846667
29	-0.290506	16	LC-Reps	IFG oper-HPC	-1.38054	M	0.846667
29	3.71661	19	LC-Reps	HPC-SFG	-1.38054	M	0.846667
29	1.09536	20	LC-Reps	HPC-IFG tri	-1.38054	M	0.846667
30	15.2383	20	LC-Reps	HPC-IFG tri	-0.500038	M	0.865184
30	12.5069	18	LC-Reps	IFG tri-HPC	-0.500038	M	0.865184
30	4.74749	19	LC-Reps	HPC-SFG	-0.500038	M	0.865184
30	6.46987	15	LC-Reps	SFG-HPC	-0.500038	M	0.865184
30	2.2224	16	LC-Reps	IFG oper-HPC	-0.500038	M	0.865184
30	1.91017	17	LC-Reps	HPC-IFG oper	-0.500038	M	0.865184
31	-0.342941	18	LC-Reps	IFG tri-HPC	-1.38054	M	0.906667
31	1.51356	15	LC-Reps	SFG-HPC	-1.38054	M	0.906667
31	5.92228	16	LC-Reps	IFG oper-HPC	-1.38054	M	0.906667
31	3.49124	17	LC-Reps	HPC-IFG oper	-1.38054	M	0.906667
31	-2.36882	19	LC-Reps	HPC-SFG	-1.38054	M	0.906667
31	-3.62482	20	LC-Reps	HPC-IFG tri	-1.38054	M	0.906667
32	5.43162	20	LC-Reps	HPC-IFG tri	-0.793538	M	0.824167
32	4.16559	16	LC-Reps	IFG oper-HPC	-0.793538	M	0.824167
32	4.45506	17	LC-Reps	HPC-IFG oper	-0.793538	M	0.824167
32	7.49951	18	LC-Reps	IFG tri-HPC	-0.793538	M	0.824167
32	-3.09249	19	LC-Reps	HPC-SFG	-0.793538	M	0.824167
32	-2.27254	15	LC-Reps	SFG-HPC	-0.793538	M	0.824167
33	-2.44885	15	LC-Reps	SFG-HPC	-0.500038	F	0.879209
33	7.74658	16	LC-Reps	IFG oper-HPC	-0.500038	F	0.879209
33	5.63764	17	LC-Reps	HPC-IFG oper	-0.500038	F	0.879209
33	-0.843548	19	LC-Reps	HPC-SFG	-0.500038	F	0.879209
33	2.11546	18	LC-Reps	IFG tri-HPC	-0.500038	F	0.879209
33	1.45423	20	LC-Reps	HPC-IFG tri	-0.500038	F	0.879209
34	1.96239	20	LC-Reps	HPC-IFG tri	-0.793538	F	0.888333
34	3.44487	19	LC-Reps	HPC-SFG	-0.793538	F	0.888333
34	2.24045	18	LC-Reps	IFG tri-HPC	-0.793538	F	0.888333
34	-3.38046	16	LC-Reps	IFG oper-HPC	-0.793538	F	0.888333
34	-1.91715	17	LC-Reps	HPC-IFG oper	-0.793538	F	0.888333
34	6.70369	15	LC-Reps	SFG-HPC	-0.793538	F	0.888333
35	1.78433	16	LC-Reps	IFG oper-HPC	0.673964	M	0.909958
35	0.931631	17	LC-Reps	HPC-IFG oper	0.673964	M	0.909958
35	1.46639	18	LC-Reps	IFG tri-HPC	0.673964	M	0.909958
35	1.64889	15	LC-Reps	SFG-HPC	0.673964	M	0.909958
35	1.21187	20	LC-Reps	HPC-IFG tri	0.673964	M	0.909958
35	0.145584	19	LC-Reps	HPC-SFG	0.673964	M	0.909958
36	7.56051	15	LC-Reps	SFG-HPC	0.673964	M	0.735833
36	6.18855	16	LC-Reps	IFG oper-HPC	0.673964	M	0.735833
36	6.12814	17	LC-Reps	HPC-IFG oper	0.673964	M	0.735833
36	7.58874	18	LC-Reps	IFG tri-HPC	0.673964	M	0.735833
36	5.71275	19	LC-Reps	HPC-SFG	0.673964	M	0.735833
36	9.91868	20	LC-Reps	HPC-IFG tri	0.673964	M	0.735833
37	4.09501	20	LC-Reps	HPC-IFG tri	-1.67404	F	0.882415
37	1.62989	19	LC-Reps	HPC-SFG	-1.67404	F	0.882415
37	3.24424	15	LC-Reps	SFG-HPC	-1.67404	F	0.882415
37	-1.13796	17	LC-Reps	HPC-IFG oper	-1.67404	F	0.882415
37	2.84803	18	LC-Reps	IFG tri-HPC	-1.67404	F	0.882415
37	0.143256	16	LC-Reps	IFG oper-HPC	-1.67404	F	0.882415
38	11.2623	20	LC-Reps	HPC-IFG tri	-1.38054	F	0.879167
38	4.68102	16	LC-Reps	IFG oper-HPC	-1.38054	F	0.879167
38	7.91548	17	LC-Reps	HPC-IFG oper	-1.38054	F	0.879167
38	3.86769	18	LC-Reps	IFG tri-HPC	-1.38054	F	0.879167
38	6.81276	19	LC-Reps	HPC-SFG	-1.38054	F	0.879167
38	6.29913	15	LC-Reps	SFG-HPC	-1.38054	F	0.879167
39	1.45204	15	LC-Reps	SFG-HPC	-1.08704	F	0.924722
39	5.94937	16	LC-Reps	IFG oper-HPC	-1.08704	F	0.924722
39	7.06277	17	LC-Reps	HPC-IFG oper	-1.08704	F	0.924722
39	7.61818	18	LC-Reps	IFG tri-HPC	-1.08704	F	0.924722
39	1.82854	19	LC-Reps	HPC-SFG	-1.08704	F	0.924722
39	9.86599	20	LC-Reps	HPC-IFG tri	-1.08704	F	0.924722
40	0.891114	19	LC-Reps	HPC-SFG	1.55447	F	0.8425
40	1.2928	20	LC-Reps	HPC-IFG tri	1.55447	F	0.8425
40	1.58118	15	LC-Reps	SFG-HPC	1.55447	F	0.8425
40	1.27035	16	LC-Reps	IFG oper-HPC	1.55447	F	0.8425
40	0.947825	18	LC-Reps	IFG tri-HPC	1.55447	F	0.8425
40	0.418052	17	LC-Reps	HPC-IFG oper	1.55447	F	0.8425
41	-2.49607	19	LC-Reps	HPC-SFG	1.26097	F	0.789423
41	-1.16744	18	LC-Reps	IFG tri-HPC	1.26097	F	0.789423
41	-7.48904	20	LC-Reps	HPC-IFG tri	1.26097	F	0.789423
41	3.69481	15	LC-Reps	SFG-HPC	1.26097	F	0.789423
41	2.56009	16	LC-Reps	IFG oper-HPC	1.26097	F	0.789423
41	-1.29996	17	LC-Reps	HPC-IFG oper	1.26097	F	0.789423
42	0.543425	20	LC-Reps	HPC-IFG tri	1.55447	F	0.835648
42	-1.38946	15	LC-Reps	SFG-HPC	1.55447	F	0.835648
42	1.03258	19	LC-Reps	HPC-SFG	1.55447	F	0.835648
42	7.12537	16	LC-Reps	IFG oper-HPC	1.55447	F	0.835648
42	9.54679	17	LC-Reps	HPC-IFG oper	1.55447	F	0.835648
42	-2.844	18	LC-Reps	IFG tri-HPC	1.55447	F	0.835648
43	-1.44889	15	LC-Reps	SFG-HPC	-0.206537	F	0.8
43	0.734569	16	LC-Reps	IFG oper-HPC	-0.206537	F	0.8
43	0.671204	17	LC-Reps	HPC-IFG oper	-0.206537	F	0.8
43	2.13639	18	LC-Reps	IFG tri-HPC	-0.206537	F	0.8
43	1.70579	19	LC-Reps	HPC-SFG	-0.206537	F	0.8
43	4.52424	20	LC-Reps	HPC-IFG tri	-0.206537	F	0.8
44	13.8398	17	LC-Reps	HPC-IFG oper	-0.206537	M	0.669025
44	5.44919	19	LC-Reps	HPC-SFG	-0.206537	M	0.669025
44	11.9835	20	LC-Reps	HPC-IFG tri	-0.206537	M	0.669025
44	9.43973	18	LC-Reps	IFG tri-HPC	-0.206537	M	0.669025
44	6.33274	15	LC-Reps	SFG-HPC	-0.206537	M	0.669025
44	8.0551	16	LC-Reps	IFG oper-HPC	-0.206537	M	0.669025
45	-2.62472	19	LC-Reps	HPC-SFG	0.0869631	M	0.868056
45	-2.02577	20	LC-Reps	HPC-IFG tri	0.0869631	M	0.868056
45	-2.38487	15	LC-Reps	SFG-HPC	0.0869631	M	0.868056
45	-1.03499	16	LC-Reps	IFG oper-HPC	0.0869631	M	0.868056
45	-2.71249	17	LC-Reps	HPC-IFG oper	0.0869631	M	0.868056
45	-0.159893	18	LC-Reps	IFG tri-HPC	0.0869631	M	0.868056
46	0.781431	19	LC-Reps	HPC-SFG	0.380464	F	0.8625
46	1.96789	20	LC-Reps	HPC-IFG tri	0.380464	F	0.8625
46	1.30723	18	LC-Reps	IFG tri-HPC	0.380464	F	0.8625
46	-1.39906	16	LC-Reps	IFG oper-HPC	0.380464	F	0.8625
46	-0.450029	17	LC-Reps	HPC-IFG oper	0.380464	F	0.8625
46	-3.21129	15	LC-Reps	SFG-HPC	0.380464	F	0.8625
47	8.43735	17	LC-Reps	HPC-IFG oper	0.967465	F	0.8125
47	12.5703	18	LC-Reps	IFG tri-HPC	0.967465	F	0.8125
47	4.55633	19	LC-Reps	HPC-SFG	0.967465	F	0.8125
47	9.80065	20	LC-Reps	HPC-IFG tri	0.967465	F	0.8125
47	12.2619	15	LC-Reps	SFG-HPC	0.967465	F	0.8125
47	10.2127	16	LC-Reps	IFG oper-HPC	0.967465	F	0.8125
48	-3.26083	20	LC-Reps	HPC-IFG tri	-1.08704	M	0.8525
48	1.17731	15	LC-Reps	SFG-HPC	-1.08704	M	0.8525
48	-2.31483	16	LC-Reps	IFG oper-HPC	-1.08704	M	0.8525
48	-6.17465	17	LC-Reps	HPC-IFG oper	-1.08704	M	0.8525
48	0.278463	18	LC-Reps	IFG tri-HPC	-1.08704	M	0.8525
48	0.898359	19	LC-Reps	HPC-SFG	-1.08704	M	0.8525
49	7.20391	18	LC-Reps	IFG tri-HPC	0.967465	M	0.830278
49	4.6724	19	LC-Reps	HPC-SFG	0.967465	M	0.830278
49	7.77284	20	LC-Reps	HPC-IFG tri	0.967465	M	0.830278
49	2.82565	16	LC-Reps	IFG oper-HPC	0.967465	M	0.830278
49	5.27501	17	LC-Reps	HPC-IFG oper	0.967465	M	0.830278
49	12.7229	15	LC-Reps	SFG-HPC	0.967465	M	0.830278
50	4.46967	20	LC-Reps	HPC-IFG tri	1.26097	F	0.8425
50	2.06985	19	LC-Reps	HPC-SFG	1.26097	F	0.8425
50	5.52671	18	LC-Reps	IFG tri-HPC	1.26097	F	0.8425
50	4.76308	17	LC-Reps	HPC-IFG oper	1.26097	F	0.8425
50	2.87584	15	LC-Reps	SFG-HPC	1.26097	F	0.8425
50	7.34247	16	LC-Reps	IFG oper-HPC	1.26097	F	0.8425
51	3.30368	15	LC-Reps	SFG-HPC	0.673964	F	0.840833
51	2.8	16	LC-Reps	IFG oper-HPC	0.673964	F	0.840833
51	3.47491	17	LC-Reps	HPC-IFG oper	0.673964	F	0.840833
51	1.17441	18	LC-Reps	IFG tri-HPC	0.673964	F	0.840833
51	0.471623	19	LC-Reps	HPC-SFG	0.673964	F	0.840833
51	1.15399	20	LC-Reps	HPC-IFG tri	0.673964	F	0.840833
52	-0.131351	17	LC-Reps	HPC-IFG oper	-1.08704	F	0.916667
52	-1.05081	18	LC-Reps	IFG tri-HPC	-1.08704	F	0.916667
52	-0.966931	20	LC-Reps	HPC-IFG tri	-1.08704	F	0.916667
52	-1.95088	19	LC-Reps	HPC-SFG	-1.08704	F	0.916667
52	0.117718	16	LC-Reps	IFG oper-HPC	-1.08704	F	0.916667
52	1.17329	15	LC-Reps	SFG-HPC	-1.08704	F	0.916667
53	3.95268	20	LC-Reps	HPC-IFG tri	1.55447	M	0.7625
53	5.41046	15	LC-Reps	SFG-HPC	1.55447	M	0.7625
53	4.69037	18	LC-Reps	IFG tri-HPC	1.55447	M	0.7625
53	3.3502	19	LC-Reps	HPC-SFG	1.55447	M	0.7625
53	2.21444	16	LC-Reps	IFG oper-HPC	1.55447	M	0.7625
53	4.1132	17	LC-Reps	HPC-IFG oper	1.55447	M	0.7625
54	1.14509	15	LC-Reps	SFG-HPC	-0.500038	F	0.834722
54	2.274	17	LC-Reps	HPC-IFG oper	-0.500038	F	0.834722
54	-0.973	18	LC-Reps	IFG tri-HPC	-0.500038	F	0.834722
54	-0.438968	19	LC-Reps	HPC-SFG	-0.500038	F	0.834722
54	0.952409	16	LC-Reps	IFG oper-HPC	-0.500038	F	0.834722
54	-1.67928	20	LC-Reps	HPC-IFG tri	-0.500038	F	0.834722

[truncated: 6 more sheets: Fig_S4, Fig_S5, Fig_S6, Fig_S7, Fig_S8, Fig_S9]
