# Supplementary material for: Hippocampal-prefrontal connectivity relates to inter-individual differences and training gains in distinguishing similar memories
Source: Commun Biol. 2025 Dec 28;9:129. doi: 10.1038/s42003-025-09408-7 (PMC12855975; doi:10.1038/s42003-025-09408-7)
Supplement: Supplementary file 5 — Supplementary Data 2 [file 42003_2025_9408_MOESM5_ESM.xlsx]

## Sheet: README
Acronym/column	Meaning	Values/levels
cond	condition	CL=correct lures, Reps=repeats, Bsl=perceptual baseline trials
LD	lure discrimination contrast
LC-FAs	correct lures minus false alarms contrast
LC-Reps	correct lures minus repeats contrast (ie the LD contrast)
label	label of the regions forming a connection	see caption of Fig. 3 for the labels' full names
A	discriminability A index
subj	subject number (as ID)
train_group	training group	0=control, 1=training group
composite_conn_z	composite connectivity score (hippocampal-PFC)
val	value (connectivity gPPI)
cpair	connection pair identifier number (to identify easily the different connections)
tp	time point (sessions)	1=pre-training, 2=post-training
age		scaled or raw (in years) values
sex		M=male, F=female
MST	mnemonic similarity task (see Table S2 for detailed names of measures)
ORR_correct_retrieval	object-in-room recall task (see Table S2 for detailed names of measures)
ROCF	Rey-Osterrieth Complex Figure (see Table S2 for detailed names of measures)
VLMT	Verbal Learning (word list) task (see Table S2 for detailed names of measures)
CR_T	correct rejections (lures) trials total number
Hits_T	hits (correct repeat) trials total number
CR_Percent	correct rejections (lures) percent
LDI	lure discrimination index (MST task)

## Sheet: Table_1
val	cpair	cond	subj	label
-5.03828	1	Reps	1	LOC-OP
-0.158137	2	Reps	1	OP-LOC
1.68908	3	Reps	1	PRC-OP
5.56697	4	Reps	1	OP-EC
2.80681	5	Reps	1	OP-PRC
6.26784	6	Reps	1	EC-OP
-10.1411	1	CL	1	LOC-OP
-2.1796	2	CL	1	OP-LOC
-0.0127502	3	CL	1	PRC-OP
2.582	4	CL	1	OP-EC
1.768	5	CL	1	OP-PRC
2.36268	6	CL	1	EC-OP
-3.41262	1	Reps	2	LOC-OP
1.41145	2	Reps	2	OP-LOC
-0.760298	3	Reps	2	PRC-OP
-1.65128	4	Reps	2	OP-EC
0.571801	5	Reps	2	OP-PRC
-2.615	6	Reps	2	EC-OP
-2.36612	1	CL	2	LOC-OP
2.18889	2	CL	2	OP-LOC
2.52706	3	CL	2	PRC-OP
3.01411	4	CL	2	OP-EC
4.21554	5	CL	2	OP-PRC
2.83483	6	CL	2	EC-OP
-2.17059	1	Reps	3	LOC-OP
2.95559	2	Reps	3	OP-LOC
-1.86258	3	Reps	3	PRC-OP
2.6134	4	Reps	3	OP-EC
1.01053	5	Reps	3	OP-PRC
1.61605	6	Reps	3	EC-OP
-8.57116	1	CL	3	LOC-OP
-4.52851	2	CL	3	OP-LOC
-6.12358	3	CL	3	PRC-OP
-0.764307	4	CL	3	OP-EC
-6.00004	5	CL	3	OP-PRC
-1.58969	6	CL	3	EC-OP
-2.08905	1	Reps	4	LOC-OP
0.382044	2	Reps	4	OP-LOC
-2.57645	3	Reps	4	PRC-OP
0.858625	4	Reps	4	OP-EC
-1.58127	5	Reps	4	OP-PRC
0.347164	6	Reps	4	EC-OP
-1.11305	1	CL	4	LOC-OP
-1.46724	2	CL	4	OP-LOC
-3.30263	3	CL	4	PRC-OP
0.665545	4	CL	4	OP-EC
-4.17771	5	CL	4	OP-PRC
0.570867	6	CL	4	EC-OP
-4.63947	1	Reps	5	LOC-OP
-0.0614192	2	Reps	5	OP-LOC
-0.726633	3	Reps	5	PRC-OP
0.241574	4	Reps	5	OP-EC
1.79977	5	Reps	5	OP-PRC
-0.52594	6	Reps	5	EC-OP
-11.8631	1	CL	5	LOC-OP
-2.58368	2	CL	5	OP-LOC
-5.63802	3	CL	5	PRC-OP
1.41233	4	CL	5	OP-EC
-3.88728	5	CL	5	OP-PRC
1.77169	6	CL	5	EC-OP
-5.15649	1	Reps	6	LOC-OP
-1.10693	2	Reps	6	OP-LOC
-1.64369	3	Reps	6	PRC-OP
-0.487743	4	Reps	6	OP-EC
-1.13347	5	Reps	6	OP-PRC
-0.949045	6	Reps	6	EC-OP
-1.42581	1	CL	6	LOC-OP
0.144207	2	CL	6	OP-LOC
-0.0843245	3	CL	6	PRC-OP
0.234322	4	CL	6	OP-EC
0.215673	5	CL	6	OP-PRC
-0.247316	6	CL	6	EC-OP
0.362462	1	Reps	7	LOC-OP
-1.37229	2	Reps	7	OP-LOC
-6.46371	3	Reps	7	PRC-OP
-6.06408	4	Reps	7	OP-EC
-8.08838	5	Reps	7	OP-PRC
-4.56255	6	Reps	7	EC-OP
1.43233	1	CL	7	LOC-OP
-1.82544	2	CL	7	OP-LOC
-6.20191	3	CL	7	PRC-OP
-7.48426	4	CL	7	OP-EC
-9.17172	5	CL	7	OP-PRC
-5.59435	6	CL	7	EC-OP
-12.8322	1	Reps	8	LOC-OP
-1.97685	2	Reps	8	OP-LOC
0.584207	3	Reps	8	PRC-OP
-1.91946	4	Reps	8	OP-EC
0.0502936	5	Reps	8	OP-PRC
-2.31932	6	Reps	8	EC-OP
-21.8857	1	CL	8	LOC-OP
0.652767	2	CL	8	OP-LOC
-1.35114	3	CL	8	PRC-OP
-5.49339	4	CL	8	OP-EC
1.65085	5	CL	8	OP-PRC
-3.91509	6	CL	8	EC-OP
1.24994	1	Reps	9	LOC-OP
0.717466	2	Reps	9	OP-LOC
-1.57124	3	Reps	9	PRC-OP
2.70604	4	Reps	9	OP-EC
2.0501	5	Reps	9	OP-PRC
1.6994	6	Reps	9	EC-OP
-1.87637	1	CL	9	LOC-OP
-1.37329	2	CL	9	OP-LOC
-2.9516	3	CL	9	PRC-OP
1.08156	4	CL	9	OP-EC
-1.10155	5	CL	9	OP-PRC
0.368864	6	CL	9	EC-OP
-8.69742	1	Reps	10	LOC-OP
-3.70342	2	Reps	10	OP-LOC
-7.00135	3	Reps	10	PRC-OP
-3.7255	4	Reps	10	OP-EC
-11.0248	5	Reps	10	OP-PRC
-4.80605	6	Reps	10	EC-OP
-6.1676	1	CL	10	LOC-OP
-2.51684	2	CL	10	OP-LOC
-1.91126	3	CL	10	PRC-OP
-3.41727	4	CL	10	OP-EC
-2.59174	5	CL	10	OP-PRC
-5.742	6	CL	10	EC-OP
-8.29087	1	Reps	11	LOC-OP
-3.38439	2	Reps	11	OP-LOC
-3.79815	3	Reps	11	PRC-OP
-1.7333	4	Reps	11	OP-EC
-3.20486	5	Reps	11	OP-PRC
-2.75476	6	Reps	11	EC-OP
-6.27019	1	CL	11	LOC-OP
-2.6689	2	CL	11	OP-LOC
-0.659294	3	CL	11	PRC-OP
2.25425	4	CL	11	OP-EC
-0.372304	5	CL	11	OP-PRC
1.78972	6	CL	11	EC-OP
-4.19019	1	Reps	12	LOC-OP
0.0158998	2	Reps	12	OP-LOC
-3.44334	3	Reps	12	PRC-OP
-3.79836	4	Reps	12	OP-EC
0.226598	5	Reps	12	OP-PRC
-2.52597	6	Reps	12	EC-OP
-4.57374	1	CL	12	LOC-OP
0.735077	2	CL	12	OP-LOC
-9.10389	3	CL	12	PRC-OP
-4.46256	4	CL	12	OP-EC
-7.83699	5	CL	12	OP-PRC
-3.24192	6	CL	12	EC-OP
0.14666	1	Reps	13	LOC-OP
-0.222971	2	Reps	13	OP-LOC
1.7405	3	Reps	13	PRC-OP
0.289454	4	Reps	13	OP-EC
2.03685	5	Reps	13	OP-PRC
0.236231	6	Reps	13	EC-OP
-11.7254	1	CL	13	LOC-OP
-2.17851	2	CL	13	OP-LOC
-4.84584	3	CL	13	PRC-OP
0.797835	4	CL	13	OP-EC
-3.52638	5	CL	13	OP-PRC
-0.4874	6	CL	13	EC-OP
-2.78201	1	Reps	14	LOC-OP
2.12783	2	Reps	14	OP-LOC
2.74076	3	Reps	14	PRC-OP
4.49043	4	Reps	14	OP-EC
6.00632	5	Reps	14	OP-PRC
3.7482	6	Reps	14	EC-OP
-9.89928	1	CL	14	LOC-OP
1.27052	2	CL	14	OP-LOC
-1.6883	3	CL	14	PRC-OP
-0.937071	4	CL	14	OP-EC
-2.91441	5	CL	14	OP-PRC
1.248	6	CL	14	EC-OP
-0.803045	1	Reps	15	LOC-OP
-0.083778	2	Reps	15	OP-LOC
-8.88259	3	Reps	15	PRC-OP
-2.9326	4	Reps	15	OP-EC
-4.48813	5	Reps	15	OP-PRC
-6.97373	6	Reps	15	EC-OP
-4.38296	1	CL	15	LOC-OP
-2.51638	2	CL	15	OP-LOC
-4.66141	3	CL	15	PRC-OP
0.0953475	4	CL	15	OP-EC
-2.08981	5	CL	15	OP-PRC
0.00652001	6	CL	15	EC-OP
-4.20073	1	Reps	16	LOC-OP
0.474894	2	Reps	16	OP-LOC
2.71441	3	Reps	16	PRC-OP
-0.884842	4	Reps	16	OP-EC
7.14658	5	Reps	16	OP-PRC
-1.49243	6	Reps	16	EC-OP
-13.5179	1	CL	16	LOC-OP
-2.4187	2	CL	16	OP-LOC
-1.44336	3	CL	16	PRC-OP
1.11256	4	CL	16	OP-EC
-1.84448	5	CL	16	OP-PRC
0.494921	6	CL	16	EC-OP
-2.25049	1	Reps	17	LOC-OP
0.271192	2	Reps	17	OP-LOC
-0.375049	3	Reps	17	PRC-OP
3.77768	4	Reps	17	OP-EC
-0.609388	5	Reps	17	OP-PRC
4.71396	6	Reps	17	EC-OP
-12.5469	1	CL	17	LOC-OP
1.5982	2	CL	17	OP-LOC
-7.82318	3	CL	17	PRC-OP
-3.67235	4	CL	17	OP-EC
-8.32235	5	CL	17	OP-PRC
-4.28522	6	CL	17	EC-OP
-3.4514	1	Reps	18	LOC-OP
1.3515	2	Reps	18	OP-LOC
2.6718	3	Reps	18	PRC-OP
3.93116	4	Reps	18	OP-EC
1.692	5	Reps	18	OP-PRC
7.14906	6	Reps	18	EC-OP
-9.42008	1	CL	18	LOC-OP
-0.785837	2	CL	18	OP-LOC
-6.19942	3	CL	18	PRC-OP
-1.1999	4	CL	18	OP-EC
-3.8985	5	CL	18	OP-PRC
-0.754703	6	CL	18	EC-OP
2.19317	1	Reps	19	LOC-OP
3.25419	2	Reps	19	OP-LOC
-0.417158	3	Reps	19	PRC-OP
-1.19198	4	Reps	19	OP-EC
-0.393984	5	Reps	19	OP-PRC
-0.989517	6	Reps	19	EC-OP
-12.2179	1	CL	19	LOC-OP
-2.06813	2	CL	19	OP-LOC
-3.72505	3	CL	19	PRC-OP
-4.33644	4	CL	19	OP-EC
-4.36791	5	CL	19	OP-PRC
-3.48096	6	CL	19	EC-OP
-11.0669	1	Reps	20	LOC-OP
0.585487	2	Reps	20	OP-LOC
-3.16885	3	Reps	20	PRC-OP
5.85429	4	Reps	20	OP-EC
-0.708552	5	Reps	20	OP-PRC
2.17595	6	Reps	20	EC-OP
-11.0894	1	CL	20	LOC-OP
-1.12129	2	CL	20	OP-LOC
-2.69514	3	CL	20	PRC-OP
5.84949	4	CL	20	OP-EC
1.28713	5	CL	20	OP-PRC
0.0577177	6	CL	20	EC-OP
-12.4722	1	Reps	21	LOC-OP
-1.6422	2	Reps	21	OP-LOC
-0.188884	3	Reps	21	PRC-OP
1.87621	4	Reps	21	OP-EC
3.32384	5	Reps	21	OP-PRC
-0.2978	6	Reps	21	EC-OP
-9.07298	1	CL	21	LOC-OP
-0.585017	2	CL	21	OP-LOC
2.55196	3	CL	21	PRC-OP
2.3291	4	CL	21	OP-EC
8.16312	5	CL	21	OP-PRC
0.306895	6	CL	21	EC-OP
-2.8423	1	Reps	22	LOC-OP
0.429467	2	Reps	22	OP-LOC
0.0734222	3	Reps	22	PRC-OP
-1.29294	4	Reps	22	OP-EC
0.369203	5	Reps	22	OP-PRC
-2.06705	6	Reps	22	EC-OP
-0.602098	1	CL	22	LOC-OP
1.07059	2	CL	22	OP-LOC
0.871601	3	CL	22	PRC-OP
-0.81562	4	CL	22	OP-EC
-1.21632	5	CL	22	OP-PRC
0.861914	6	CL	22	EC-OP
-2.64336	1	Reps	23	LOC-OP
-0.45841	2	Reps	23	OP-LOC
1.62977	3	Reps	23	PRC-OP
4.41739	4	Reps	23	OP-EC
3.08063	5	Reps	23	OP-PRC
7.18987	6	Reps	23	EC-OP
-5.47203	1	CL	23	LOC-OP
-0.743713	2	CL	23	OP-LOC
-4.23329	3	CL	23	PRC-OP
3.90496	4	CL	23	OP-EC
-0.975765	5	CL	23	OP-PRC
5.23657	6	CL	23	EC-OP
-0.95446	1	Reps	24	LOC-OP
0.664543	2	Reps	24	OP-LOC
-1.10933	3	Reps	24	PRC-OP
2.36885	4	Reps	24	OP-EC
-0.721467	5	Reps	24	OP-PRC
3.70476	6	Reps	24	EC-OP
-1.6704	1	CL	24	LOC-OP
-0.587826	2	CL	24	OP-LOC
5.39918	3	CL	24	PRC-OP
3.10902	4	CL	24	OP-EC
3.2322	5	CL	24	OP-PRC
6.83913	6	CL	24	EC-OP
0.0843435	1	Reps	25	LOC-OP
1.23455	2	Reps	25	OP-LOC
1.63747	3	Reps	25	PRC-OP
4.05125	4	Reps	25	OP-EC
5.47366	5	Reps	25	OP-PRC
4.59314	6	Reps	25	EC-OP
-3.00967	1	CL	25	LOC-OP
0.924519	2	CL	25	OP-LOC
-1.85344	3	CL	25	PRC-OP
-3.5201	4	CL	25	OP-EC
-3.9597	5	CL	25	OP-PRC
-3.52131	6	CL	25	EC-OP
-3.8164	1	Reps	26	LOC-OP
2.93634	2	Reps	26	OP-LOC
-0.562753	3	Reps	26	PRC-OP
4.90831	4	Reps	26	OP-EC
1.20874	5	Reps	26	OP-PRC
3.52624	6	Reps	26	EC-OP
-4.29054	1	CL	26	LOC-OP
0.0228249	2	CL	26	OP-LOC
-3.92831	3	CL	26	PRC-OP
4.79579	4	CL	26	OP-EC
-1.76794	5	CL	26	OP-PRC
3.68936	6	CL	26	EC-OP
-4.64036	1	Reps	27	LOC-OP
-1.41145	2	Reps	27	OP-LOC
1.87707	3	Reps	27	PRC-OP
4.54797	4	Reps	27	OP-EC
7.16449	5	Reps	27	OP-PRC
2.49833	6	Reps	27	EC-OP
-14.6625	1	CL	27	LOC-OP
-5.20656	2	CL	27	OP-LOC
0.79175	3	CL	27	PRC-OP
-5.08983	4	CL	27	OP-EC
1.15339	5	CL	27	OP-PRC
-3.28617	6	CL	27	EC-OP
-8.8273	1	Reps	28	LOC-OP
0.129316	2	Reps	28	OP-LOC
-3.58822	3	Reps	28	PRC-OP
0.644919	4	Reps	28	OP-EC
-2.90954	5	Reps	28	OP-PRC
1.06171	6	Reps	28	EC-OP
-7.61758	1	CL	28	LOC-OP
-1.36161	2	CL	28	OP-LOC
1.88978	3	CL	28	PRC-OP
2.47832	4	CL	28	OP-EC
4.2085	5	CL	28	OP-PRC
2.91873	6	CL	28	EC-OP
-3.50958	1	Reps	29	LOC-OP
2.21345	2	Reps	29	OP-LOC
1.46494	3	Reps	29	PRC-OP
3.11637	4	Reps	29	OP-EC
3.90834	5	Reps	29	OP-PRC
1.37907	6	Reps	29	EC-OP
-10.9032	1	CL	29	LOC-OP
2.24697	2	CL	29	OP-LOC
-1.97064	3	CL	29	PRC-OP
5.03037	4	CL	29	OP-EC
0.930566	5	CL	29	OP-PRC
2.62371	6	CL	29	EC-OP
5.80104	1	Reps	30	LOC-OP
1.02638	2	Reps	30	OP-LOC
0.959133	3	Reps	30	PRC-OP
1.55797	4	Reps	30	OP-EC
0.227559	5	Reps	30	OP-PRC
3.28314	6	Reps	30	EC-OP
-8.0006	1	CL	30	LOC-OP
-2.58162	2	CL	30	OP-LOC
-3.55195	3	CL	30	PRC-OP
-2.19553	4	CL	30	OP-EC
-2.3827	5	CL	30	OP-PRC
-4.41389	6	CL	30	EC-OP
-5.66972	1	Reps	31	LOC-OP
-1.44009	2	Reps	31	OP-LOC
-1.25094	3	Reps	31	PRC-OP
1.32491	4	Reps	31	OP-EC
1.44221	5	Reps	31	OP-PRC
2.20921	6	Reps	31	EC-OP
-11.299	1	CL	31	LOC-OP
-1.66592	2	CL	31	OP-LOC
-4.42869	3	CL	31	PRC-OP
-0.814666	4	CL	31	OP-EC
0.605183	5	CL	31	OP-PRC
-4.16817	6	CL	31	EC-OP
12.1402	1	Reps	32	LOC-OP
3.74504	2	Reps	32	OP-LOC
3.89966	3	Reps	32	PRC-OP
1.80304	4	Reps	32	OP-EC
2.06792	5	Reps	32	OP-PRC
2.05146	6	Reps	32	EC-OP
6.04214	1	CL	32	LOC-OP
0.737046	2	CL	32	OP-LOC
-2.58824	3	CL	32	PRC-OP
-3.01683	4	CL	32	OP-EC
-2.36234	5	CL	32	OP-PRC
-2.06868	6	CL	32	EC-OP
-9.61804	1	Reps	33	LOC-OP
-2.23267	2	Reps	33	OP-LOC
-6.48187	3	Reps	33	PRC-OP
-1.89156	4	Reps	33	OP-EC
-4.30565	5	Reps	33	OP-PRC
-1.98044	6	Reps	33	EC-OP
-8.04491	1	CL	33	LOC-OP
-2.20143	2	CL	33	OP-LOC
-4.33882	3	CL	33	PRC-OP
-5.17901	4	CL	33	OP-EC
-1.7136	5	CL	33	OP-PRC
-3.91074	6	CL	33	EC-OP
-7.67174	1	Reps	34	LOC-OP
1.6485	2	Reps	34	OP-LOC
-4.55427	3	Reps	34	PRC-OP
0.0191496	4	Reps	34	OP-EC
-3.93332	5	Reps	34	OP-PRC
-1.36255	6	Reps	34	EC-OP
-8.38474	1	CL	34	LOC-OP
0.19075	2	CL	34	OP-LOC
-8.16178	3	CL	34	PRC-OP
-0.762513	4	CL	34	OP-EC
-6.92038	5	CL	34	OP-PRC
-2.40824	6	CL	34	EC-OP
-3.1965	1	Reps	35	LOC-OP
2.12703	2	Reps	35	OP-LOC
-10.6751	3	Reps	35	PRC-OP
-3.59501	4	Reps	35	OP-EC
-2.75333	5	Reps	35	OP-PRC
-12.799	6	Reps	35	EC-OP
-15.5683	1	CL	35	LOC-OP
-1.09602	2	CL	35	OP-LOC
-15.2639	3	CL	35	PRC-OP
-3.72072	4	CL	35	OP-EC
-2.84775	5	CL	35	OP-PRC
-16.0318	6	CL	35	EC-OP
0.882336	1	Reps	36	LOC-OP
1.36916	2	Reps	36	OP-LOC
1.87379	3	Reps	36	PRC-OP
2.57962	4	Reps	36	OP-EC
1.4928	5	Reps	36	OP-PRC
4.45253	6	Reps	36	EC-OP
0.858468	1	CL	36	LOC-OP
-1.33856	2	CL	36	OP-LOC
8.14758	3	CL	36	PRC-OP
5.55035	4	CL	36	OP-EC
5.06714	5	CL	36	OP-PRC
9.65443	6	CL	36	EC-OP
-4.07718	1	Reps	37	LOC-OP
0.886129	2	Reps	37	OP-LOC
-6.63666	3	Reps	37	PRC-OP
1.08729	4	Reps	37	OP-EC
-2.06674	5	Reps	37	OP-PRC
0.51242	6	Reps	37	EC-OP
-15.1354	1	CL	37	LOC-OP
1.80869	2	CL	37	OP-LOC
-4.60119	3	CL	37	PRC-OP
6.16436	4	CL	37	OP-EC
3.02767	5	CL	37	OP-PRC
3.40141	6	CL	37	EC-OP
2.99656	1	Reps	38	LOC-OP
-2.13508	2	Reps	38	OP-LOC
-3.31246	3	Reps	38	PRC-OP
1.3148	4	Reps	38	OP-EC
-4.09239	5	Reps	38	OP-PRC
3.09613	6	Reps	38	EC-OP
-10.3859	1	CL	38	LOC-OP
-3.27773	2	CL	38	OP-LOC
-8.30714	3	CL	38	PRC-OP
-3.44696	4	CL	38	OP-EC
-7.27319	5	CL	38	OP-PRC
-4.53181	6	CL	38	EC-OP
4.0824	1	Reps	39	LOC-OP
-0.0570475	2	Reps	39	OP-LOC
4.98037	3	Reps	39	PRC-OP
1.45028	4	Reps	39	OP-EC
4.02137	5	Reps	39	OP-PRC
2.38227	6	Reps	39	EC-OP
1.71293	1	CL	39	LOC-OP
-1.77302	2	CL	39	OP-LOC
-3.39725	3	CL	39	PRC-OP
1.33791	4	CL	39	OP-EC
-3.44254	5	CL	39	OP-PRC
1.09232	6	CL	39	EC-OP
1.08389	1	Reps	40	LOC-OP
-0.902333	2	Reps	40	OP-LOC
-1.4327	3	Reps	40	PRC-OP
-5.80587	4	Reps	40	OP-EC
-1.59255	5	Reps	40	OP-PRC
-2.72291	6	Reps	40	EC-OP
-2.78435	1	CL	40	LOC-OP
-0.802535	2	CL	40	OP-LOC
-2.88455	3	CL	40	PRC-OP
-3.7016	4	CL	40	OP-EC
-5.36383	5	CL	40	OP-PRC
-1.97825	6	CL	40	EC-OP
-5.17929	1	Reps	41	LOC-OP
0.15435	2	Reps	41	OP-LOC
-1.5513	3	Reps	41	PRC-OP
-0.964401	4	Reps	41	OP-EC
2.21518	5	Reps	41	OP-PRC
-2.20223	6	Reps	41	EC-OP
-8.85331	1	CL	41	LOC-OP
-3.3794	2	CL	41	OP-LOC
-0.0310615	3	CL	41	PRC-OP
-9.34646	4	CL	41	OP-EC
10.0148	5	CL	41	OP-PRC
-6.86206	6	CL	41	EC-OP
-4.46752	1	Reps	42	LOC-OP
-1.65395	2	Reps	42	OP-LOC
-1.7512	3	Reps	42	PRC-OP
1.87151	4	Reps	42	OP-EC
-0.503473	5	Reps	42	OP-PRC
1.61481	6	Reps	42	EC-OP
-17.3672	1	CL	42	LOC-OP
-4.43972	2	CL	42	OP-LOC
-2.72363	3	CL	42	PRC-OP
1.61035	4	CL	42	OP-EC
3.81138	5	CL	42	OP-PRC
-1.84374	6	CL	42	EC-OP
-1.26234	1	Reps	43	LOC-OP
-0.725888	2	Reps	43	OP-LOC
-1.40694	3	Reps	43	PRC-OP
-0.919679	4	Reps	43	OP-EC
-1.25353	5	Reps	43	OP-PRC
-1.21691	6	Reps	43	EC-OP
-5.66839	1	CL	43	LOC-OP
-0.259517	2	CL	43	OP-LOC
-2.46935	3	CL	43	PRC-OP
1.41667	4	CL	43	OP-EC
-0.485024	5	CL	43	OP-PRC
1.74645	6	CL	43	EC-OP
-7.32608	1	Reps	44	LOC-OP
0.328818	2	Reps	44	OP-LOC
-1.19742	3	Reps	44	PRC-OP
-1.06667	4	Reps	44	OP-EC
0.824064	5	Reps	44	OP-PRC
-2.12932	6	Reps	44	EC-OP
-8.54523	1	CL	44	LOC-OP
-0.532483	2	CL	44	OP-LOC
-3.4106	3	CL	44	PRC-OP
-3.02407	4	CL	44	OP-EC
-2.5356	5	CL	44	OP-PRC
-4.34943	6	CL	44	EC-OP
-0.401203	1	Reps	45	LOC-OP
0.624651	2	Reps	45	OP-LOC
2.6842	3	Reps	45	PRC-OP
4.8036	4	Reps	45	OP-EC
2.21473	5	Reps	45	OP-PRC
5.38102	6	Reps	45	EC-OP
1.31485	1	CL	45	LOC-OP
0.543386	2	CL	45	OP-LOC
-0.968638	3	CL	45	PRC-OP
0.918714	4	CL	45	OP-EC
-2.24947	5	CL	45	OP-PRC
1.06326	6	CL	45	EC-OP
0.514838	1	Reps	46	LOC-OP
0.225636	2	Reps	46	OP-LOC
0.559626	3	Reps	46	PRC-OP
-1.27159	4	Reps	46	OP-EC
0.929898	5	Reps	46	OP-PRC
-3.16267	6	Reps	46	EC-OP
3.49958	1	CL	46	LOC-OP
1.68579	2	CL	46	OP-LOC
-5.60036	3	CL	46	PRC-OP
-4.78587	4	CL	46	OP-EC
-2.2817	5	CL	46	OP-PRC
-13.7418	6	CL	46	EC-OP
-4.06207	1	Reps	47	LOC-OP
1.85646	2	Reps	47	OP-LOC
-3.08464	3	Reps	47	PRC-OP
-5.20217	4	Reps	47	OP-EC
-3.97163	5	Reps	47	OP-PRC
-5.60791	6	Reps	47	EC-OP
-7.9611	1	CL	47	LOC-OP
-0.29037	2	CL	47	OP-LOC
-3.62559	3	CL	47	PRC-OP
-1.95628	4	CL	47	OP-EC
-3.95059	5	CL	47	OP-PRC
-2.33035	6	CL	47	EC-OP
-5.51219	1	Reps	48	LOC-OP
0.115697	2	Reps	48	OP-LOC
0.77214	3	Reps	48	PRC-OP
2.60838	4	Reps	48	OP-EC
9.86991	5	Reps	48	OP-PRC
1.79427	6	Reps	48	EC-OP
-4.94998	1	CL	48	LOC-OP
0.292913	2	CL	48	OP-LOC
-2.14473	3	CL	48	PRC-OP
2.69628	4	CL	48	OP-EC
1.3966	5	CL	48	OP-PRC
2.24831	6	CL	48	EC-OP
-1.44061	1	Reps	49	LOC-OP
-1.13899	2	Reps	49	OP-LOC
-2.01437	3	Reps	49	PRC-OP
-0.964067	4	Reps	49	OP-EC
-2.08816	5	Reps	49	OP-PRC
-1.26531	6	Reps	49	EC-OP
4.03752	1	CL	49	LOC-OP
-0.875642	2	CL	49	OP-LOC
1.01125	3	CL	49	PRC-OP
-1.01247	4	CL	49	OP-EC
0.999057	5	CL	49	OP-PRC
-1.2564	6	CL	49	EC-OP
0.666269	1	Reps	50	LOC-OP
-1.94207	2	Reps	50	OP-LOC
-0.908944	3	Reps	50	PRC-OP
-1.95055	4	Reps	50	OP-EC
-2.22705	5	Reps	50	OP-PRC
-1.49491	6	Reps	50	EC-OP
-4.75807	1	CL	50	LOC-OP
0.325302	2	CL	50	OP-LOC
-0.161503	3	CL	50	PRC-OP
-0.39613	4	CL	50	OP-EC
0.394295	5	CL	50	OP-PRC
-0.0356078	6	CL	50	EC-OP
0.80656	1	Reps	51	LOC-OP
-2.52913	2	Reps	51	OP-LOC
-0.9143	3	Reps	51	PRC-OP
3.57064	4	Reps	51	OP-EC
-1.90395	5	Reps	51	OP-PRC
2.86803	6	Reps	51	EC-OP
-1.62147	1	CL	51	LOC-OP
-3.47617	2	CL	51	OP-LOC
-3.22038	3	CL	51	PRC-OP
0.407514	4	CL	51	OP-EC
-0.353267	5	CL	51	OP-PRC
-0.51442	6	CL	51	EC-OP
1.90012	1	Reps	52	LOC-OP
1.3099	2	Reps	52	OP-LOC
-1.02928	3	Reps	52	PRC-OP
1.66296	4	Reps	52	OP-EC
-0.260173	5	Reps	52	OP-PRC
1.69985	6	Reps	52	EC-OP
-0.148303	1	CL	52	LOC-OP
0.920062	2	CL	52	OP-LOC
-3.80499	3	CL	52	PRC-OP
-3.05451	4	CL	52	OP-EC
-4.07797	5	CL	52	OP-PRC
-2.20345	6	CL	52	EC-OP
-1.30595	1	Reps	53	LOC-OP
3.22482	2	Reps	53	OP-LOC
-1.98737	3	Reps	53	PRC-OP
-0.492126	4	Reps	53	OP-EC
-1.93926	5	Reps	53	OP-PRC
-0.663949	6	Reps	53	EC-OP
-4.49143	1	CL	53	LOC-OP
-0.91687	2	CL	53	OP-LOC
-0.872393	3	CL	53	PRC-OP
-6.74986	4	CL	53	OP-EC
-0.720841	5	CL	53	OP-PRC
-2.83069	6	CL	53	EC-OP
-5.08244	1	Reps	54	LOC-OP
3.61206	2	Reps	54	OP-LOC
-2.14569	3	Reps	54	PRC-OP
3.24727	4	Reps	54	OP-EC
3.57151	5	Reps	54	OP-PRC
0.866617	6	Reps	54	EC-OP
-7.08814	1	CL	54	LOC-OP
-0.539865	2	CL	54	OP-LOC
-4.09578	3	CL	54	PRC-OP
3.05448	4	CL	54	OP-EC
2.64887	5	CL	54	OP-PRC
1.36055	6	CL	54	EC-OP
4.52418	7	Reps	1	LOC-IFG tri
6.51405	8	Reps	1	LOC-SFG
2.70251	9	Reps	1	LOC-IFG oper
2.0094	10	Reps	1	IFG tri-LOC
1.28904	11	Reps	1	SFG-LOC
5.73459	12	Reps	1	LOC-HIPP
0.245622	13	Reps	1	IFG tri-EC
0.0670306	14	Reps	1	PRC-IFG tri
0.776655	7	CL	1	LOC-IFG tri
2.69832	8	CL	1	LOC-SFG
-1.80563	9	CL	1	LOC-IFG oper
0.879367	10	CL	1	IFG tri-LOC
-1.48581	11	CL	1	SFG-LOC
2.16305	12	CL	1	LOC-HIPP
3.05009	13	CL	1	IFG tri-EC
-0.669407	14	CL	1	PRC-IFG tri
-0.598129	7	Reps	2	LOC-IFG tri
0.0146799	8	Reps	2	LOC-SFG
2.56415	9	Reps	2	LOC-IFG oper
-0.169105	10	Reps	2	IFG tri-LOC
0.992618	11	Reps	2	SFG-LOC
-0.221346	12	Reps	2	LOC-HIPP
-1.48354	13	Reps	2	IFG tri-EC
-0.672245	14	Reps	2	PRC-IFG tri
-0.116825	7	CL	2	LOC-IFG tri
0.0744374	8	CL	2	LOC-SFG
1.40439	9	CL	2	LOC-IFG oper
-0.270926	10	CL	2	IFG tri-LOC
-0.994282	11	CL	2	SFG-LOC
-0.206893	12	CL	2	LOC-HIPP
-1.91266	13	CL	2	IFG tri-EC
-0.699073	14	CL	2	PRC-IFG tri
-3.16656	7	Reps	3	LOC-IFG tri
-1.87256	8	Reps	3	LOC-SFG
-8.24002	9	Reps	3	LOC-IFG oper
-3.02026	10	Reps	3	IFG tri-LOC
-3.3414	11	Reps	3	SFG-LOC
-2.71382	12	Reps	3	LOC-HIPP
-7.47781	13	Reps	3	IFG tri-EC
-1.39503	14	Reps	3	PRC-IFG tri
-1.62694	7	CL	3	LOC-IFG tri
1.49446	8	CL	3	LOC-SFG
2.12369	9	CL	3	LOC-IFG oper
-3.54185	10	CL	3	IFG tri-LOC
-0.233793	11	CL	3	SFG-LOC
-0.0851559	12	CL	3	LOC-HIPP
4.12558	13	CL	3	IFG tri-EC
-1.74159	14	CL	3	PRC-IFG tri
3.49965	7	Reps	4	LOC-IFG tri
1.85983	8	Reps	4	LOC-SFG
7.8104	9	Reps	4	LOC-IFG oper
1.37601	10	Reps	4	IFG tri-LOC
3.13513	11	Reps	4	SFG-LOC
-4.03405	12	Reps	4	LOC-HIPP
-2.41458	13	Reps	4	IFG tri-EC
-0.782237	14	Reps	4	PRC-IFG tri
5.51197	7	CL	4	LOC-IFG tri
1.30252	8	CL	4	LOC-SFG
5.44492	9	CL	4	LOC-IFG oper
8.86523	10	CL	4	IFG tri-LOC
1.96231	11	CL	4	SFG-LOC
1.49625	12	CL	4	LOC-HIPP
0.166545	13	CL	4	IFG tri-EC
-2.03153	14	CL	4	PRC-IFG tri
-5.10665	7	Reps	5	LOC-IFG tri
-3.67844	8	Reps	5	LOC-SFG
-3.29573	9	Reps	5	LOC-IFG oper
-6.63119	10	Reps	5	IFG tri-LOC
-8.9559	11	Reps	5	SFG-LOC
-0.107128	12	Reps	5	LOC-HIPP
-8.84558	13	Reps	5	IFG tri-EC
-2.54575	14	Reps	5	PRC-IFG tri
5.03496	7	CL	5	LOC-IFG tri
8.48207	8	CL	5	LOC-SFG
-3.2361	9	CL	5	LOC-IFG oper
5.16516	10	CL	5	IFG tri-LOC
5.03635	11	CL	5	SFG-LOC
0.590805	12	CL	5	LOC-HIPP
-3.92702	13	CL	5	IFG tri-EC
0.510208	14	CL	5	PRC-IFG tri
-5.23629	7	Reps	6	LOC-IFG tri
-1.09759	8	Reps	6	LOC-SFG
2.59297	9	Reps	6	LOC-IFG oper
-3.13945	10	Reps	6	IFG tri-LOC
-0.292229	11	Reps	6	SFG-LOC
-1.40707	12	Reps	6	LOC-HIPP
-1.77676	13	Reps	6	IFG tri-EC
-1.5951	14	Reps	6	PRC-IFG tri
-7.90512	7	CL	6	LOC-IFG tri
-2.87433	8	CL	6	LOC-SFG
-0.814544	9	CL	6	LOC-IFG oper
-3.41412	10	CL	6	IFG tri-LOC
-0.7784	11	CL	6	SFG-LOC
4.40342	12	CL	6	LOC-HIPP
0.0834715	13	CL	6	IFG tri-EC
-4.48993	14	CL	6	PRC-IFG tri
-0.00258027	7	Reps	7	LOC-IFG tri
-2.8964	8	Reps	7	LOC-SFG
-0.355121	9	Reps	7	LOC-IFG oper
1.2333	10	Reps	7	IFG tri-LOC
-5.94784	11	Reps	7	SFG-LOC
-3.22872	12	Reps	7	LOC-HIPP
5.16719	13	Reps	7	IFG tri-EC
-2.00013	14	Reps	7	PRC-IFG tri
4.10203	7	CL	7	LOC-IFG tri
1.87639	8	CL	7	LOC-SFG
3.65809	9	CL	7	LOC-IFG oper
-0.998527	10	CL	7	IFG tri-LOC
0.626965	11	CL	7	SFG-LOC
-0.374678	12	CL	7	LOC-HIPP
-3.2696	13	CL	7	IFG tri-EC
-0.947692	14	CL	7	PRC-IFG tri
-6.89377	7	Reps	8	LOC-IFG tri
-1.7988	8	Reps	8	LOC-SFG
-4.30693	9	Reps	8	LOC-IFG oper
-6.93849	10	Reps	8	IFG tri-LOC
-4.99364	11	Reps	8	SFG-LOC
-2.49821	12	Reps	8	LOC-HIPP
-0.443503	13	Reps	8	IFG tri-EC
-0.707759	14	Reps	8	PRC-IFG tri
-2.41264	7	CL	8	LOC-IFG tri
1.50347	8	CL	8	LOC-SFG
1.20419	9	CL	8	LOC-IFG oper
-0.883744	10	CL	8	IFG tri-LOC
8.35128	11	CL	8	SFG-LOC
-0.674262	12	CL	8	LOC-HIPP
-6.53836	13	CL	8	IFG tri-EC
1.58141	14	CL	8	PRC-IFG tri
1.94092	7	Reps	9	LOC-IFG tri
0.822577	8	Reps	9	LOC-SFG
-1.24132	9	Reps	9	LOC-IFG oper
0.354045	10	Reps	9	IFG tri-LOC
-1.46221	11	Reps	9	SFG-LOC
3.69787	12	Reps	9	LOC-HIPP
5.10622	13	Reps	9	IFG tri-EC
1.88494	14	Reps	9	PRC-IFG tri
1.77515	7	CL	9	LOC-IFG tri
3.28747	8	CL	9	LOC-SFG
0.967363	9	CL	9	LOC-IFG oper
3.86718	10	CL	9	IFG tri-LOC
4.93723	11	CL	9	SFG-LOC
-1.14659	12	CL	9	LOC-HIPP
2.83315	13	CL	9	IFG tri-EC
0.496143	14	CL	9	PRC-IFG tri
-6.92734	7	Reps	10	LOC-IFG tri
-1.26253	8	Reps	10	LOC-SFG
-4.60048	9	Reps	10	LOC-IFG oper
-3.88531	10	Reps	10	IFG tri-LOC
-13.4862	11	Reps	10	SFG-LOC
-5.59917	12	Reps	10	LOC-HIPP
0.276945	13	Reps	10	IFG tri-EC
-2.54431	14	Reps	10	PRC-IFG tri
-8.04186	7	CL	10	LOC-IFG tri
-2.29438	8	CL	10	LOC-SFG
-3.38442	9	CL	10	LOC-IFG oper
-3.27115	10	CL	10	IFG tri-LOC
-13.2063	11	CL	10	SFG-LOC
-8.96586	12	CL	10	LOC-HIPP
0.936694	13	CL	10	IFG tri-EC
-2.99574	14	CL	10	PRC-IFG tri
-0.214056	7	Reps	11	LOC-IFG tri
2.78092	8	Reps	11	LOC-SFG
0.728206	9	Reps	11	LOC-IFG oper
0.547742	10	Reps	11	IFG tri-LOC
0.891	11	Reps	11	SFG-LOC
1.46823	12	Reps	11	LOC-HIPP
7.617	13	Reps	11	IFG tri-EC
0.423188	14	Reps	11	PRC-IFG tri
-1.08966	7	CL	11	LOC-IFG tri
-0.0737129	8	CL	11	LOC-SFG
0.993027	9	CL	11	LOC-IFG oper
-0.906991	10	CL	11	IFG tri-LOC
1.7051	11	CL	11	SFG-LOC
1.31249	12	CL	11	LOC-HIPP
-3.28299	13	CL	11	IFG tri-EC
-1.08191	14	CL	11	PRC-IFG tri
-0.0178112	7	Reps	12	LOC-IFG tri
1.49049	8	Reps	12	LOC-SFG
1.41447	9	Reps	12	LOC-IFG oper
1.11903	10	Reps	12	IFG tri-LOC
1.00257	11	Reps	12	SFG-LOC
2.33985	12	Reps	12	LOC-HIPP
-3.98802	13	Reps	12	IFG tri-EC
-1.70184	14	Reps	12	PRC-IFG tri
-3.34688	7	CL	12	LOC-IFG tri
-3.88421	8	CL	12	LOC-SFG
0.413133	9	CL	12	LOC-IFG oper
-0.192283	10	CL	12	IFG tri-LOC
-4.29466	11	CL	12	SFG-LOC
-0.54772	12	CL	12	LOC-HIPP
-12.8572	13	CL	12	IFG tri-EC
-2.2286	14	CL	12	PRC-IFG tri
0.114025	7	Reps	13	LOC-IFG tri
-5.15348	8	Reps	13	LOC-SFG
-0.887251	9	Reps	13	LOC-IFG oper
-0.618184	10	Reps	13	IFG tri-LOC
-5.00218	11	Reps	13	SFG-LOC
0.663871	12	Reps	13	LOC-HIPP
0.961347	13	Reps	13	IFG tri-EC
2.09	14	Reps	13	PRC-IFG tri
6.83162	7	CL	13	LOC-IFG tri
3.2038	8	CL	13	LOC-SFG
2.9125	9	CL	13	LOC-IFG oper
2.54062	10	CL	13	IFG tri-LOC
1.90743	11	CL	13	SFG-LOC
-1.71761	12	CL	13	LOC-HIPP
6.90716	13	CL	13	IFG tri-EC
4.60414	14	CL	13	PRC-IFG tri
-2.90021	7	Reps	14	LOC-IFG tri
1.28214	8	Reps	14	LOC-SFG
-0.0428016	9	Reps	14	LOC-IFG oper
0.866705	10	Reps	14	IFG tri-LOC
2.87235	11	Reps	14	SFG-LOC
1.36939	12	Reps	14	LOC-HIPP
-9.12213	13	Reps	14	IFG tri-EC
-1.12682	14	Reps	14	PRC-IFG tri
-1.60829	7	CL	14	LOC-IFG tri
6.38186	8	CL	14	LOC-SFG
1.07141	9	CL	14	LOC-IFG oper
1.01868	10	CL	14	IFG tri-LOC
7.04009	11	CL	14	SFG-LOC
8.47371	12	CL	14	LOC-HIPP
8.18489	13	CL	14	IFG tri-EC
-2.66054	14	CL	14	PRC-IFG tri
-7.13033	7	Reps	15	LOC-IFG tri
-4.44817	8	Reps	15	LOC-SFG
-0.113656	9	Reps	15	LOC-IFG oper
-11.321	10	Reps	15	IFG tri-LOC
-2.79841	11	Reps	15	SFG-LOC
-1.82447	12	Reps	15	LOC-HIPP
-0.812145	13	Reps	15	IFG tri-EC
-0.991152	14	Reps	15	PRC-IFG tri
-5.06583	7	CL	15	LOC-IFG tri
-3.80765	8	CL	15	LOC-SFG
-1.22582	9	CL	15	LOC-IFG oper
-6.47975	10	CL	15	IFG tri-LOC
-2.87146	11	CL	15	SFG-LOC
-1.43271	12	CL	15	LOC-HIPP
0.747856	13	CL	15	IFG tri-EC
1.67641	14	CL	15	PRC-IFG tri
-2.80056	7	Reps	16	LOC-IFG tri
-3.72557	8	Reps	16	LOC-SFG
-1.90387	9	Reps	16	LOC-IFG oper
-2.18079	10	Reps	16	IFG tri-LOC
-4.85413	11	Reps	16	SFG-LOC
1.85179	12	Reps	16	LOC-HIPP
1.63059	13	Reps	16	IFG tri-EC
-0.445097	14	Reps	16	PRC-IFG tri
5.27023	7	CL	16	LOC-IFG tri
3.94233	8	CL	16	LOC-SFG
3.01304	9	CL	16	LOC-IFG oper
1.55626	10	CL	16	IFG tri-LOC
5.25347	11	CL	16	SFG-LOC
2.75613	12	CL	16	LOC-HIPP
7.91549	13	CL	16	IFG tri-EC
2.91508	14	CL	16	PRC-IFG tri
-0.419821	7	Reps	17	LOC-IFG tri
1.14807	8	Reps	17	LOC-SFG
-0.284181	9	Reps	17	LOC-IFG oper
-0.557067	10	Reps	17	IFG tri-LOC
3.42639	11	Reps	17	SFG-LOC
3.2736	12	Reps	17	LOC-HIPP
-1.27692	13	Reps	17	IFG tri-EC
1.37291	14	Reps	17	PRC-IFG tri
2.22223	7	CL	17	LOC-IFG tri
1.03974	8	CL	17	LOC-SFG
4.77643	9	CL	17	LOC-IFG oper
2.44834	10	CL	17	IFG tri-LOC
4.91673	11	CL	17	SFG-LOC
0.43121	12	CL	17	LOC-HIPP
-4.83966	13	CL	17	IFG tri-EC
-0.226328	14	CL	17	PRC-IFG tri
2.90395	7	Reps	18	LOC-IFG tri
1.83989	8	Reps	18	LOC-SFG
-1.61422	9	Reps	18	LOC-IFG oper
2.40714	10	Reps	18	IFG tri-LOC
4.33676	11	Reps	18	SFG-LOC
2.15658	12	Reps	18	LOC-HIPP
5.28644	13	Reps	18	IFG tri-EC
2.20722	14	Reps	18	PRC-IFG tri
8.74676	7	CL	18	LOC-IFG tri
7.64346	8	CL	18	LOC-SFG
-2.7196	9	CL	18	LOC-IFG oper
6.43119	10	CL	18	IFG tri-LOC
11.4232	11	CL	18	SFG-LOC
5.65602	12	CL	18	LOC-HIPP
2.2121	13	CL	18	IFG tri-EC
-1.16537	14	CL	18	PRC-IFG tri
5.233	7	Reps	19	LOC-IFG tri
-4.42792	8	Reps	19	LOC-SFG
1.62761	9	Reps	19	LOC-IFG oper
3.90432	10	Reps	19	IFG tri-LOC
-7.8511	11	Reps	19	SFG-LOC
-4.03788	12	Reps	19	LOC-HIPP
0.251463	13	Reps	19	IFG tri-EC
-0.0771582	14	Reps	19	PRC-IFG tri
6.25995	7	CL	19	LOC-IFG tri
-0.272189	8	CL	19	LOC-SFG
7.19569	9	CL	19	LOC-IFG oper
6.12603	10	CL	19	IFG tri-LOC
-1.14707	11	CL	19	SFG-LOC
-3.79409	12	CL	19	LOC-HIPP
-1.87028	13	CL	19	IFG tri-EC
-4.61141	14	CL	19	PRC-IFG tri
-0.267455	7	Reps	20	LOC-IFG tri
-0.132099	8	Reps	20	LOC-SFG
-2.25313	9	Reps	20	LOC-IFG oper
-0.877026	10	Reps	20	IFG tri-LOC
-1.29836	11	Reps	20	SFG-LOC
1.95251	12	Reps	20	LOC-HIPP
1.29165	13	Reps	20	IFG tri-EC
2.16906	14	Reps	20	PRC-IFG tri
1.06724	7	CL	20	LOC-IFG tri
1.11372	8	CL	20	LOC-SFG
-6.5261	9	CL	20	LOC-IFG oper
0.708048	10	CL	20	IFG tri-LOC
0.736316	11	CL	20	SFG-LOC
-0.334869	12	CL	20	LOC-HIPP
7.72666	13	CL	20	IFG tri-EC
3.70312	14	CL	20	PRC-IFG tri
-5.54419	7	Reps	21	LOC-IFG tri
-2.20696	8	Reps	21	LOC-SFG
-6.45031	9	Reps	21	LOC-IFG oper
-2.80482	10	Reps	21	IFG tri-LOC
-7.25929	11	Reps	21	SFG-LOC
-1.30366	12	Reps	21	LOC-HIPP
1.53933	13	Reps	21	IFG tri-EC
2.15148	14	Reps	21	PRC-IFG tri
-3.42869	7	CL	21	LOC-IFG tri
-2.21369	8	CL	21	LOC-SFG
-8.72381	9	CL	21	LOC-IFG oper
-1.46542	10	CL	21	IFG tri-LOC
-6.33491	11	CL	21	SFG-LOC
-2.19238	12	CL	21	LOC-HIPP
-10.9831	13	CL	21	IFG tri-EC
-1.83932	14	CL	21	PRC-IFG tri
3.02297	7	Reps	22	LOC-IFG tri
2.23782	8	Reps	22	LOC-SFG
-0.477383	9	Reps	22	LOC-IFG oper
3.64209	10	Reps	22	IFG tri-LOC
5.27356	11	Reps	22	SFG-LOC
0.0262982	12	Reps	22	LOC-HIPP
-5.64406	13	Reps	22	IFG tri-EC
-1.25989	14	Reps	22	PRC-IFG tri
-1.83909	7	CL	22	LOC-IFG tri
-1.00333	8	CL	22	LOC-SFG
-2.5498	9	CL	22	LOC-IFG oper
1.03745	10	CL	22	IFG tri-LOC
4.46738	11	CL	22	SFG-LOC
3.29987	12	CL	22	LOC-HIPP
-0.713546	13	CL	22	IFG tri-EC
0.892841	14	CL	22	PRC-IFG tri
4.56777	7	Reps	23	LOC-IFG tri
2.10985	8	Reps	23	LOC-SFG
-2.61226	9	Reps	23	LOC-IFG oper
4.26049	10	Reps	23	IFG tri-LOC
1.51728	11	Reps	23	SFG-LOC
6.58414	12	Reps	23	LOC-HIPP
6.40311	13	Reps	23	IFG tri-EC
3.89786	14	Reps	23	PRC-IFG tri
2.03306	7	CL	23	LOC-IFG tri
-1.43398	8	CL	23	LOC-SFG
-3.27069	9	CL	23	LOC-IFG oper
1.5079	10	CL	23	IFG tri-LOC
-2.33416	11	CL	23	SFG-LOC
-1.76064	12	CL	23	LOC-HIPP
2.27018	13	CL	23	IFG tri-EC
4.79324	14	CL	23	PRC-IFG tri
-5.51641	7	Reps	24	LOC-IFG tri
-2.35818	8	Reps	24	LOC-SFG
-1.19197	9	Reps	24	LOC-IFG oper
-5.3712	10	Reps	24	IFG tri-LOC
-5.19743	11	Reps	24	SFG-LOC
-0.596848	12	Reps	24	LOC-HIPP
-0.445703	13	Reps	24	IFG tri-EC
0.689833	14	Reps	24	PRC-IFG tri
0.519353	7	CL	24	LOC-IFG tri
-0.263427	8	CL	24	LOC-SFG
-1.23111	9	CL	24	LOC-IFG oper
1.45377	10	CL	24	IFG tri-LOC
-0.765146	11	CL	24	SFG-LOC
0.731893	12	CL	24	LOC-HIPP
-0.297249	13	CL	24	IFG tri-EC
0.279792	14	CL	24	PRC-IFG tri
3.2379	7	Reps	25	LOC-IFG tri
-1.41317	8	Reps	25	LOC-SFG
-0.620949	9	Reps	25	LOC-IFG oper
2.10878	10	Reps	25	IFG tri-LOC
0.215727	11	Reps	25	SFG-LOC
0.688439	12	Reps	25	LOC-HIPP
5.22347	13	Reps	25	IFG tri-EC
4.56175	14	Reps	25	PRC-IFG tri
1.494	7	CL	25	LOC-IFG tri
3.4741	8	CL	25	LOC-SFG
-2.85349	9	CL	25	LOC-IFG oper
2.13703	10	CL	25	IFG tri-LOC
3.91606	11	CL	25	SFG-LOC
2.5163	12	CL	25	LOC-HIPP
6.63673	13	CL	25	IFG tri-EC
3.35327	14	CL	25	PRC-IFG tri
-1.43288	7	Reps	26	LOC-IFG tri
-0.621656	8	Reps	26	LOC-SFG
-3.35321	9	Reps	26	LOC-IFG oper
-0.694292	10	Reps	26	IFG tri-LOC
-1.87816	11	Reps	26	SFG-LOC
3.19434	12	Reps	26	LOC-HIPP
-1.22698	13	Reps	26	IFG tri-EC
-2.39583	14	Reps	26	PRC-IFG tri
0.74512	7	CL	26	LOC-IFG tri
2.61017	8	CL	26	LOC-SFG
1.58334	9	CL	26	LOC-IFG oper
4.16858	10	CL	26	IFG tri-LOC
6.13423	11	CL	26	SFG-LOC
2.53409	12	CL	26	LOC-HIPP
20.7677	13	CL	26	IFG tri-EC
1.26993	14	CL	26	PRC-IFG tri
-7.06067	7	Reps	27	LOC-IFG tri
-0.357202	8	Reps	27	LOC-SFG
-5.47081	9	Reps	27	LOC-IFG oper
-1.55543	10	Reps	27	IFG tri-LOC
-0.418955	11	Reps	27	SFG-LOC
-6.40206	12	Reps	27	LOC-HIPP
4.73879	13	Reps	27	IFG tri-EC
-1.04635	14	Reps	27	PRC-IFG tri
-7.00039	7	CL	27	LOC-IFG tri
1.58238	8	CL	27	LOC-SFG
-0.282688	9	CL	27	LOC-IFG oper
-3.45573	10	CL	27	IFG tri-LOC
1.88431	11	CL	27	SFG-LOC
5.52807	12	CL	27	LOC-HIPP
5.98492	13	CL	27	IFG tri-EC
1.101	14	CL	27	PRC-IFG tri
4.20696	7	Reps	28	LOC-IFG tri
1.91005	8	Reps	28	LOC-SFG
-2.70412	9	Reps	28	LOC-IFG oper
3.16239	10	Reps	28	IFG tri-LOC
3.12099	11	Reps	28	SFG-LOC
3.63027	12	Reps	28	LOC-HIPP
-3.89163	13	Reps	28	IFG tri-EC
1.30589	14	Reps	28	PRC-IFG tri
6.75814	7	CL	28	LOC-IFG tri
5.97827	8	CL	28	LOC-SFG
-1.83148	9	CL	28	LOC-IFG oper
3.48604	10	CL	28	IFG tri-LOC
6.7577	11	CL	28	SFG-LOC
6.02851	12	CL	28	LOC-HIPP
-3.47949	13	CL	28	IFG tri-EC
-0.699	14	CL	28	PRC-IFG tri
0.84142	7	Reps	29	LOC-IFG tri
0.775791	8	Reps	29	LOC-SFG
-3.24641	9	Reps	29	LOC-IFG oper
2.8774	10	Reps	29	IFG tri-LOC
1.61254	11	Reps	29	SFG-LOC
1.68241	12	Reps	29	LOC-HIPP
0.766164	13	Reps	29	IFG tri-EC
3.87165	14	Reps	29	PRC-IFG tri
7.40507	7	CL	29	LOC-IFG tri
4.27526	8	CL	29	LOC-SFG
4.80381	9	CL	29	LOC-IFG oper
3.74708	10	CL	29	IFG tri-LOC
4.55003	11	CL	29	SFG-LOC
0.0798875	12	CL	29	LOC-HIPP
6.15424	13	CL	29	IFG tri-EC
6.863	14	CL	29	PRC-IFG tri
-1.26648	7	Reps	30	LOC-IFG tri
-1.52678	8	Reps	30	LOC-SFG
0.424584	9	Reps	30	LOC-IFG oper
-1.94909	10	Reps	30	IFG tri-LOC
-2.32223	11	Reps	30	SFG-LOC
-3.97545	12	Reps	30	LOC-HIPP
-0.0889579	13	Reps	30	IFG tri-EC
-0.716591	14	Reps	30	PRC-IFG tri
-2.84423	7	CL	30	LOC-IFG tri
-1.78859	8	CL	30	LOC-SFG
-5.17037	9	CL	30	LOC-IFG oper
-3.52886	10	CL	30	IFG tri-LOC
-3.0894	11	CL	30	SFG-LOC
4.94524	12	CL	30	LOC-HIPP
8.33411	13	CL	30	IFG tri-EC
2.31892	14	CL	30	PRC-IFG tri
-2.09803	7	Reps	31	LOC-IFG tri
-3.69982	8	Reps	31	LOC-SFG
-5.34957	9	Reps	31	LOC-IFG oper
-1.70887	10	Reps	31	IFG tri-LOC
-3.81713	11	Reps	31	SFG-LOC
-1.52769	12	Reps	31	LOC-HIPP
-0.0861293	13	Reps	31	IFG tri-EC
-1.25363	14	Reps	31	PRC-IFG tri
6.53493	7	CL	31	LOC-IFG tri
1.77761	8	CL	31	LOC-SFG
-2.93115	9	CL	31	LOC-IFG oper
5.19226	10	CL	31	IFG tri-LOC
2.16072	11	CL	31	SFG-LOC
0.183849	12	CL	31	LOC-HIPP
1.58797	13	CL	31	IFG tri-EC
0.196529	14	CL	31	PRC-IFG tri
-4.76419	7	Reps	32	LOC-IFG tri
-0.194398	8	Reps	32	LOC-SFG
-3.4273	9	Reps	32	LOC-IFG oper
-3.51949	10	Reps	32	IFG tri-LOC
-0.394568	11	Reps	32	SFG-LOC
3.35691	12	Reps	32	LOC-HIPP
-1.77731	13	Reps	32	IFG tri-EC
-1.69902	14	Reps	32	PRC-IFG tri
-0.266102	7	CL	32	LOC-IFG tri
0.496146	8	CL	32	LOC-SFG
1.97544	9	CL	32	LOC-IFG oper
3.39407	10	CL	32	IFG tri-LOC
2.17036	11	CL	32	SFG-LOC
6.13974	12	CL	32	LOC-HIPP
-2.46502	13	CL	32	IFG tri-EC
-3.46327	14	CL	32	PRC-IFG tri
-10.8783	7	Reps	33	LOC-IFG tri
1.04238	8	Reps	33	LOC-SFG
-5.54091	9	Reps	33	LOC-IFG oper
-6.47396	10	Reps	33	IFG tri-LOC
0.215721	11	Reps	33	SFG-LOC
-0.122856	12	Reps	33	LOC-HIPP
-1.98258	13	Reps	33	IFG tri-EC
-4.89901	14	Reps	33	PRC-IFG tri
-7.47184	7	CL	33	LOC-IFG tri
-3.51435	8	CL	33	LOC-SFG
-1.67641	9	CL	33	LOC-IFG oper
-5.52296	10	CL	33	IFG tri-LOC
-5.38467	11	CL	33	SFG-LOC
-4.23189	12	CL	33	LOC-HIPP
-3.63121	13	CL	33	IFG tri-EC
-0.209211	14	CL	33	PRC-IFG tri
0.0925031	7	Reps	34	LOC-IFG tri
-0.572808	8	Reps	34	LOC-SFG
0.932391	9	Reps	34	LOC-IFG oper
-0.379	10	Reps	34	IFG tri-LOC
0.628753	11	Reps	34	SFG-LOC
2.12478	12	Reps	34	LOC-HIPP
-5.1221	13	Reps	34	IFG tri-EC
-1.78037	14	Reps	34	PRC-IFG tri
6.21235	7	CL	34	LOC-IFG tri
-0.0425615	8	CL	34	LOC-SFG
2.83794	9	CL	34	LOC-IFG oper
8.52471	10	CL	34	IFG tri-LOC
0.390058	11	CL	34	SFG-LOC
1.4719	12	CL	34	LOC-HIPP
6.90643	13	CL	34	IFG tri-EC
0.477756	14	CL	34	PRC-IFG tri
-1.54091	7	Reps	35	LOC-IFG tri
-2.45258	8	Reps	35	LOC-SFG
-1.58112	9	Reps	35	LOC-IFG oper
-1.58394	10	Reps	35	IFG tri-LOC
-8.15876	11	Reps	35	SFG-LOC
-3.77751	12	Reps	35	LOC-HIPP
3.67061	13	Reps	35	IFG tri-EC
-0.93142	14	Reps	35	PRC-IFG tri
6.22662	7	CL	35	LOC-IFG tri
1.00742	8	CL	35	LOC-SFG
2.00856	9	CL	35	LOC-IFG oper
7.10247	10	CL	35	IFG tri-LOC
3.68384	11	CL	35	SFG-LOC
-1.91841	12	CL	35	LOC-HIPP
-3.46171	13	CL	35	IFG tri-EC
1.09328	14	CL	35	PRC-IFG tri
0.568035	7	Reps	36	LOC-IFG tri
-3.13341	8	Reps	36	LOC-SFG
0.76261	9	Reps	36	LOC-IFG oper
2.96562	10	Reps	36	IFG tri-LOC
-3.0154	11	Reps	36	SFG-LOC
-4.46688	12	Reps	36	LOC-HIPP
4.83676	13	Reps	36	IFG tri-EC
6.39306	14	Reps	36	PRC-IFG tri
-0.709257	7	CL	36	LOC-IFG tri
-1.59958	8	CL	36	LOC-SFG
1.67524	9	CL	36	LOC-IFG oper
0.869525	10	CL	36	IFG tri-LOC
-2.16389	11	CL	36	SFG-LOC
-3.03848	12	CL	36	LOC-HIPP
7.10657	13	CL	36	IFG tri-EC
2.20455	14	CL	36	PRC-IFG tri
4.54985	7	Reps	37	LOC-IFG tri
-0.30148	8	Reps	37	LOC-SFG
-1.58597	9	Reps	37	LOC-IFG oper
2.92066	10	Reps	37	IFG tri-LOC
-3.9125	11	Reps	37	SFG-LOC
-2.74256	12	Reps	37	LOC-HIPP
1.42707	13	Reps	37	IFG tri-EC
3.8948	14	Reps	37	PRC-IFG tri
-1.26533	7	CL	37	LOC-IFG tri
-1.68447	8	CL	37	LOC-SFG
-4.05074	9	CL	37	LOC-IFG oper
-0.788406	10	CL	37	IFG tri-LOC
-8.36881	11	CL	37	SFG-LOC
0.596026	12	CL	37	LOC-HIPP
-0.908897	13	CL	37	IFG tri-EC
2.59941	14	CL	37	PRC-IFG tri
3.10603	7	Reps	38	LOC-IFG tri
-0.0817505	8	Reps	38	LOC-SFG
1.39386	9	Reps	38	LOC-IFG oper
1.28965	10	Reps	38	IFG tri-LOC
-3.07797	11	Reps	38	SFG-LOC
-3.74782	12	Reps	38	LOC-HIPP
0.981637	13	Reps	38	IFG tri-EC
0.438048	14	Reps	38	PRC-IFG tri
9.92881	7	CL	38	LOC-IFG tri
6.8093	8	CL	38	LOC-SFG
6.80048	9	CL	38	LOC-IFG oper
4.89506	10	CL	38	IFG tri-LOC
5.29744	11	CL	38	SFG-LOC
2.68956	12	CL	38	LOC-HIPP
4.04106	13	CL	38	IFG tri-EC
2.87044	14	CL	38	PRC-IFG tri
2.55441	7	Reps	39	LOC-IFG tri
0.522462	8	Reps	39	LOC-SFG
1.929	9	Reps	39	LOC-IFG oper
4.99881	10	Reps	39	IFG tri-LOC
-0.535133	11	Reps	39	SFG-LOC
-0.142926	12	Reps	39	LOC-HIPP
1.39261	13	Reps	39	IFG tri-EC
1.25498	14	Reps	39	PRC-IFG tri
8.2306	7	CL	39	LOC-IFG tri
1.79852	8	CL	39	LOC-SFG
3.79801	9	CL	39	LOC-IFG oper
9.13471	10	CL	39	IFG tri-LOC
6.01198	11	CL	39	SFG-LOC
5.59656	12	CL	39	LOC-HIPP
5.76153	13	CL	39	IFG tri-EC
0.844553	14	CL	39	PRC-IFG tri
-3.31222	7	Reps	40	LOC-IFG tri
-1.29852	8	Reps	40	LOC-SFG
4.59722	9	Reps	40	LOC-IFG oper
-2.39543	10	Reps	40	IFG tri-LOC
-8.25275	11	Reps	40	SFG-LOC
-1.52343	12	Reps	40	LOC-HIPP
-3.88176	13	Reps	40	IFG tri-EC
-1.14149	14	Reps	40	PRC-IFG tri
-0.651042	7	CL	40	LOC-IFG tri
1.61805	8	CL	40	LOC-SFG
1.79774	9	CL	40	LOC-IFG oper
-0.705318	10	CL	40	IFG tri-LOC
-3.30536	11	CL	40	SFG-LOC
-0.245293	12	CL	40	LOC-HIPP
2.94453	13	CL	40	IFG tri-EC
-1.50101	14	CL	40	PRC-IFG tri
-1.71907	7	Reps	41	LOC-IFG tri
-3.85802	8	Reps	41	LOC-SFG
-1.44108	9	Reps	41	LOC-IFG oper
-1.2725	10	Reps	41	IFG tri-LOC
-5.27498	11	Reps	41	SFG-LOC
-3.40118	12	Reps	41	LOC-HIPP
-0.0383927	13	Reps	41	IFG tri-EC
-1.51535	14	Reps	41	PRC-IFG tri
0.90563	7	CL	41	LOC-IFG tri
-0.624614	8	CL	41	LOC-SFG
-0.942585	9	CL	41	LOC-IFG oper
-5.33106	10	CL	41	IFG tri-LOC
-11.0367	11	CL	41	SFG-LOC
14.7165	12	CL	41	LOC-HIPP
-0.377238	13	CL	41	IFG tri-EC
-1.37495	14	CL	41	PRC-IFG tri
-5.03711	7	Reps	42	LOC-IFG tri
-1.45053	8	Reps	42	LOC-SFG
-2.16903	9	Reps	42	LOC-IFG oper
-0.284803	10	Reps	42	IFG tri-LOC
-4.70974	11	Reps	42	SFG-LOC
1.41723	12	Reps	42	LOC-HIPP
-1.83174	13	Reps	42	IFG tri-EC
-0.598417	14	Reps	42	PRC-IFG tri
0.790372	7	CL	42	LOC-IFG tri
3.41045	8	CL	42	LOC-SFG
2.05407	9	CL	42	LOC-IFG oper
-2.84626	10	CL	42	IFG tri-LOC
-1.01753	11	CL	42	SFG-LOC
7.06717	12	CL	42	LOC-HIPP
1.17369	13	CL	42	IFG tri-EC
1.80251	14	CL	42	PRC-IFG tri
-2.86758	7	Reps	43	LOC-IFG tri
-1.3383	8	Reps	43	LOC-SFG
0.554578	9	Reps	43	LOC-IFG oper
-1.39474	10	Reps	43	IFG tri-LOC
2.33692	11	Reps	43	SFG-LOC
-0.172135	12	Reps	43	LOC-HIPP
3.80667	13	Reps	43	IFG tri-EC
-0.995734	14	Reps	43	PRC-IFG tri
-0.914002	7	CL	43	LOC-IFG tri
1.55849	8	CL	43	LOC-SFG
-1.90845	9	CL	43	LOC-IFG oper
-2.68256	10	CL	43	IFG tri-LOC
1.62226	11	CL	43	SFG-LOC
-1.41321	12	CL	43	LOC-HIPP
2.74637	13	CL	43	IFG tri-EC
1.49655	14	CL	43	PRC-IFG tri
-3.53189	7	Reps	44	LOC-IFG tri
-0.832922	8	Reps	44	LOC-SFG
-5.80068	9	Reps	44	LOC-IFG oper
-1.09308	10	Reps	44	IFG tri-LOC
2.76826	11	Reps	44	SFG-LOC
-1.61469	12	Reps	44	LOC-HIPP
-1.78838	13	Reps	44	IFG tri-EC
-1.62131	14	Reps	44	PRC-IFG tri
5.06982	7	CL	44	LOC-IFG tri
1.49577	8	CL	44	LOC-SFG
7.42574	9	CL	44	LOC-IFG oper
4.2725	10	CL	44	IFG tri-LOC
-1.16519	11	CL	44	SFG-LOC
1.71332	12	CL	44	LOC-HIPP
8.32761	13	CL	44	IFG tri-EC
2.92963	14	CL	44	PRC-IFG tri
-0.405221	7	Reps	45	LOC-IFG tri
-2.69114	8	Reps	45	LOC-SFG
1.83278	9	Reps	45	LOC-IFG oper
-0.100265	10	Reps	45	IFG tri-LOC
-0.0352138	11	Reps	45	SFG-LOC
2.69657	12	Reps	45	LOC-HIPP
4.70773	13	Reps	45	IFG tri-EC
0.289189	14	Reps	45	PRC-IFG tri
2.92113	7	CL	45	LOC-IFG tri
3.03315	8	CL	45	LOC-SFG
3.93887	9	CL	45	LOC-IFG oper
2.75831	10	CL	45	IFG tri-LOC
2.12805	11	CL	45	SFG-LOC
1.72016	12	CL	45	LOC-HIPP
-1.64028	13	CL	45	IFG tri-EC
1.86636	14	CL	45	PRC-IFG tri
-2.35169	7	Reps	46	LOC-IFG tri
-1.41081	8	Reps	46	LOC-SFG
-1.80905	9	Reps	46	LOC-IFG oper
-2.74353	10	Reps	46	IFG tri-LOC
-2.11103	11	Reps	46	SFG-LOC
-0.695285	12	Reps	46	LOC-HIPP
-2.30757	13	Reps	46	IFG tri-EC
-1.04252	14	Reps	46	PRC-IFG tri
-1.38454	7	CL	46	LOC-IFG tri
1.81732	8	CL	46	LOC-SFG
0.912785	9	CL	46	LOC-IFG oper
-1.60663	10	CL	46	IFG tri-LOC
0.648043	11	CL	46	SFG-LOC
-6.68144	12	CL	46	LOC-HIPP
8.39216	13	CL	46	IFG tri-EC
2.26517	14	CL	46	PRC-IFG tri
-0.235046	7	Reps	47	LOC-IFG tri
-1.68625	8	Reps	47	LOC-SFG
0.179861	9	Reps	47	LOC-IFG oper
0.42557	10	Reps	47	IFG tri-LOC
-5.08233	11	Reps	47	SFG-LOC
-7.07116	12	Reps	47	LOC-HIPP
-2.10628	13	Reps	47	IFG tri-EC
-1.64224	14	Reps	47	PRC-IFG tri
6.52736	7	CL	47	LOC-IFG tri
3.82942	8	CL	47	LOC-SFG
7.77027	9	CL	47	LOC-IFG oper
7.544	10	CL	47	IFG tri-LOC
11.0975	11	CL	47	SFG-LOC
2.05862	12	CL	47	LOC-HIPP
14.2734	13	CL	47	IFG tri-EC
4.94239	14	CL	47	PRC-IFG tri
6.00333	7	Reps	48	LOC-IFG tri
1.80482	8	Reps	48	LOC-SFG
2.63763	9	Reps	48	LOC-IFG oper
2.88493	10	Reps	48	IFG tri-LOC
2.12528	11	Reps	48	SFG-LOC
0.374875	12	Reps	48	LOC-HIPP
2.84382	13	Reps	48	IFG tri-EC
-1.02204	14	Reps	48	PRC-IFG tri
2.03827	7	CL	48	LOC-IFG tri
0.830873	8	CL	48	LOC-SFG
1.63644	9	CL	48	LOC-IFG oper
1.08017	10	CL	48	IFG tri-LOC
-1.01721	11	CL	48	SFG-LOC
-0.899871	12	CL	48	LOC-HIPP
-1.46811	13	CL	48	IFG tri-EC
0.815235	14	CL	48	PRC-IFG tri
0.900194	7	Reps	49	LOC-IFG tri
-0.936739	8	Reps	49	LOC-SFG
-5.00936	9	Reps	49	LOC-IFG oper
-1.71327	10	Reps	49	IFG tri-LOC
-3.31929	11	Reps	49	SFG-LOC
1.78279	12	Reps	49	LOC-HIPP
0.997576	13	Reps	49	IFG tri-EC
-0.598463	14	Reps	49	PRC-IFG tri
2.54856	7	CL	49	LOC-IFG tri
-1.76509	8	CL	49	LOC-SFG
-3.58179	9	CL	49	LOC-IFG oper
0.596769	10	CL	49	IFG tri-LOC
0.164461	11	CL	49	SFG-LOC
2.92559	12	CL	49	LOC-HIPP
3.05689	13	CL	49	IFG tri-EC
0.951199	14	CL	49	PRC-IFG tri
-6.24457	7	Reps	50	LOC-IFG tri
-4.03078	8	Reps	50	LOC-SFG
-7.28693	9	Reps	50	LOC-IFG oper
-7.00722	10	Reps	50	IFG tri-LOC
-11.9398	11	Reps	50	SFG-LOC
-2.31919	12	Reps	50	LOC-HIPP
-3.92765	13	Reps	50	IFG tri-EC
-0.439778	14	Reps	50	PRC-IFG tri
-5.45982	7	CL	50	LOC-IFG tri
-5.51859	8	CL	50	LOC-SFG
-4.54106	9	CL	50	LOC-IFG oper
-5.96258	10	CL	50	IFG tri-LOC
-12.0944	11	CL	50	SFG-LOC
-5.47997	12	CL	50	LOC-HIPP
-3.30092	13	CL	50	IFG tri-EC
-2.2941	14	CL	50	PRC-IFG tri
-4.95613	7	Reps	51	LOC-IFG tri
-1.88918	8	Reps	51	LOC-SFG
-4.87604	9	Reps	51	LOC-IFG oper
-3.15625	10	Reps	51	IFG tri-LOC
-6.23218	11	Reps	51	SFG-LOC
0.465317	12	Reps	51	LOC-HIPP
-4.54093	13	Reps	51	IFG tri-EC
-2.22507	14	Reps	51	PRC-IFG tri
-0.0443606	7	CL	51	LOC-IFG tri
-1.90897	8	CL	51	LOC-SFG
-3.21122	9	CL	51	LOC-IFG oper
-1.62496	10	CL	51	IFG tri-LOC
-7.50268	11	CL	51	SFG-LOC
-4.0262	12	CL	51	LOC-HIPP
-6.86499	13	CL	51	IFG tri-EC
0.230557	14	CL	51	PRC-IFG tri
1.75074	7	Reps	52	LOC-IFG tri
0.448214	8	Reps	52	LOC-SFG
-0.506823	9	Reps	52	LOC-IFG oper
4.70077	10	Reps	52	IFG tri-LOC
1.11007	11	Reps	52	SFG-LOC
0.75288	12	Reps	52	LOC-HIPP
-2.55306	13	Reps	52	IFG tri-EC
-0.437473	14	Reps	52	PRC-IFG tri
2.81874	7	CL	52	LOC-IFG tri
-0.31311	8	CL	52	LOC-SFG
1.35445	9	CL	52	LOC-IFG oper
5.56084	10	CL	52	IFG tri-LOC
-0.835797	11	CL	52	SFG-LOC
-2.09297	12	CL	52	LOC-HIPP
2.61716	13	CL	52	IFG tri-EC
2.12841	14	CL	52	PRC-IFG tri
2.30689	7	Reps	53	LOC-IFG tri
0.813529	8	Reps	53	LOC-SFG
4.17296	9	Reps	53	LOC-IFG oper
-0.366073	10	Reps	53	IFG tri-LOC
2.72625	11	Reps	53	SFG-LOC
1.35231	12	Reps	53	LOC-HIPP
-8.43689	13	Reps	53	IFG tri-EC
-0.844326	14	Reps	53	PRC-IFG tri
4.09976	7	CL	53	LOC-IFG tri
2.15605	8	CL	53	LOC-SFG
2.99334	9	CL	53	LOC-IFG oper
-1.7484	10	CL	53	IFG tri-LOC
-1.47197	11	CL	53	SFG-LOC
7.12689	12	CL	53	LOC-HIPP
-1.25814	13	CL	53	IFG tri-EC
0.631755	14	CL	53	PRC-IFG tri
0.688792	7	Reps	54	LOC-IFG tri
1.0029	8	Reps	54	LOC-SFG
1.41168	9	Reps	54	LOC-IFG oper
3.18455	10	Reps	54	IFG tri-LOC
2.60323	11	Reps	54	SFG-LOC
1.09599	12	Reps	54	LOC-HIPP
4.26453	13	Reps	54	IFG tri-EC
0.130902	14	Reps	54	PRC-IFG tri
-4.56697	7	CL	54	LOC-IFG tri
-4.05632	8	CL	54	LOC-SFG
-3.91371	9	CL	54	LOC-IFG oper
-4.66493	10	CL	54	IFG tri-LOC
-15.0459	11	CL	54	SFG-LOC
-0.189778	12	CL	54	LOC-HIPP
3.834	13	CL	54	IFG tri-EC
-1.51629	14	CL	54	PRC-IFG tri
5.10847	15	Reps	1	SFG-HIPP
3.62141	16	Reps	1	IFG oper-HIPP
5.31555	17	Reps	1	HIPP-IFG oper
6.87907	18	Reps	1	IFG tri-HIPP
7.91704	19	Reps	1	HIPP-SFG
8.62954	20	Reps	1	HIPP-IFG tri
-2.03179	21	Reps	1	IFG tri-IFG oper
-0.917147	15	CL	1	SFG-HIPP
-0.390894	16	CL	1	IFG oper-HIPP
-1.40001	17	CL	1	HIPP-IFG oper
4.296	18	CL	1	IFG tri-HIPP
-0.0473704	19	CL	1	HIPP-SFG
4.19421	20	CL	1	HIPP-IFG tri
-6.53246	21	CL	1	IFG tri-IFG oper
2.62455	15	Reps	2	SFG-HIPP
2.24228	16	Reps	2	IFG oper-HIPP
2.29271	17	Reps	2	HIPP-IFG oper
-1.51958	18	Reps	2	IFG tri-HIPP
-0.00698465	19	Reps	2	HIPP-SFG
-4.93748	20	Reps	2	HIPP-IFG tri
-0.951612	21	Reps	2	IFG tri-IFG oper
6.42634	15	CL	2	SFG-HIPP
6.81235	16	CL	2	IFG oper-HIPP
8.08816	17	CL	2	HIPP-IFG oper
2.19613	18	CL	2	IFG tri-HIPP
3.54291	19	CL	2	HIPP-SFG
1.27784	20	CL	2	HIPP-IFG tri
-1.02224	21	CL	2	IFG tri-IFG oper
6.73625	15	Reps	3	SFG-HIPP
7.18563	16	Reps	3	IFG oper-HIPP
5.54701	17	Reps	3	HIPP-IFG oper
-2.92198	18	Reps	3	IFG tri-HIPP
4.01744	19	Reps	3	HIPP-SFG
-1.08555	20	Reps	3	HIPP-IFG tri
-0.195977	21	Reps	3	IFG tri-IFG oper
12.5913	15	CL	3	SFG-HIPP
5.63343	16	CL	3	IFG oper-HIPP
4.35303	17	CL	3	HIPP-IFG oper
3.15018	18	CL	3	IFG tri-HIPP
7.10262	19	CL	3	HIPP-SFG
4.60388	20	CL	3	HIPP-IFG tri
0.339316	21	CL	3	IFG tri-IFG oper
0.652663	15	Reps	4	SFG-HIPP
2.58488	16	Reps	4	IFG oper-HIPP
2.95332	17	Reps	4	HIPP-IFG oper
7.80109	18	Reps	4	IFG tri-HIPP
-1.18075	19	Reps	4	HIPP-SFG
3.62562	20	Reps	4	HIPP-IFG tri
-1.42409	21	Reps	4	IFG tri-IFG oper
3.34645	15	CL	4	SFG-HIPP
5.28634	16	CL	4	IFG oper-HIPP
8.99787	17	CL	4	HIPP-IFG oper
-0.305095	18	CL	4	IFG tri-HIPP
1.611	19	CL	4	HIPP-SFG
-1.148	20	CL	4	HIPP-IFG tri
7.97753	21	CL	4	IFG tri-IFG oper
-2.81799	15	Reps	5	SFG-HIPP
-2.80512	16	Reps	5	IFG oper-HIPP
-5.06954	17	Reps	5	HIPP-IFG oper
-4.2781	18	Reps	5	IFG tri-HIPP
-2.11953	19	Reps	5	HIPP-SFG
-6.87293	20	Reps	5	HIPP-IFG tri
-2.86761	21	Reps	5	IFG tri-IFG oper
4.21982	15	CL	5	SFG-HIPP
2.31155	16	CL	5	IFG oper-HIPP
5.58132	17	CL	5	HIPP-IFG oper
3.46654	18	CL	5	IFG tri-HIPP
10.9809	19	CL	5	HIPP-SFG
7.97941	20	CL	5	HIPP-IFG tri
-4.38382	21	CL	5	IFG tri-IFG oper
-2.51845	15	Reps	6	SFG-HIPP
-0.671128	16	Reps	6	IFG oper-HIPP
-0.777452	17	Reps	6	HIPP-IFG oper
-0.817797	18	Reps	6	IFG tri-HIPP
-2.32832	19	Reps	6	HIPP-SFG
-1.14749	20	Reps	6	HIPP-IFG tri
1.16139	21	Reps	6	IFG tri-IFG oper
-0.415059	15	CL	6	SFG-HIPP
1.70012	16	CL	6	IFG oper-HIPP
8.41133	17	CL	6	HIPP-IFG oper
0.83545	18	CL	6	IFG tri-HIPP
1.26992	19	CL	6	HIPP-SFG
1.59893	20	CL	6	HIPP-IFG tri
5.84326	21	CL	6	IFG tri-IFG oper
0.284279	15	Reps	7	SFG-HIPP
5.26508	16	Reps	7	IFG oper-HIPP
1.81177	17	Reps	7	HIPP-IFG oper
3.27541	18	Reps	7	IFG tri-HIPP
-2.15553	19	Reps	7	HIPP-SFG
-0.695556	20	Reps	7	HIPP-IFG tri
-1.36776	21	Reps	7	IFG tri-IFG oper
2.34082	15	CL	7	SFG-HIPP
3.97963	16	CL	7	IFG oper-HIPP
3.18966	17	CL	7	HIPP-IFG oper
1.23386	18	CL	7	IFG tri-HIPP
-3.15757	19	CL	7	HIPP-SFG
0.18261	20	CL	7	HIPP-IFG tri
2.39218	21	CL	7	IFG tri-IFG oper
-2.12091	15	Reps	8	SFG-HIPP
8.04398	16	Reps	8	IFG oper-HIPP
9.45567	17	Reps	8	HIPP-IFG oper
2.76836	18	Reps	8	IFG tri-HIPP
-0.711384	19	Reps	8	HIPP-SFG
2.62225	20	Reps	8	HIPP-IFG tri
0.981051	21	Reps	8	IFG tri-IFG oper
0.0703744	15	CL	8	SFG-HIPP
6.75939	16	CL	8	IFG oper-HIPP
7.97053	17	CL	8	HIPP-IFG oper
3.54946	18	CL	8	IFG tri-HIPP
-0.0522574	19	CL	8	HIPP-SFG
2.25238	20	CL	8	HIPP-IFG tri
6.75809	21	CL	8	IFG tri-IFG oper
5.19731	15	Reps	9	SFG-HIPP
5.82588	16	Reps	9	IFG oper-HIPP
2.79678	17	Reps	9	HIPP-IFG oper
5.97484	18	Reps	9	IFG tri-HIPP
2.05461	19	Reps	9	HIPP-SFG
4.74299	20	Reps	9	HIPP-IFG tri
0.76188	21	Reps	9	IFG tri-IFG oper
-3.87936	15	CL	9	SFG-HIPP
-1.12456	16	CL	9	IFG oper-HIPP
-1.02111	17	CL	9	HIPP-IFG oper
-0.200827	18	CL	9	IFG tri-HIPP
-1.709	19	CL	9	HIPP-SFG
-0.840365	20	CL	9	HIPP-IFG tri
-1.23304	21	CL	9	IFG tri-IFG oper
-7.07531	15	Reps	10	SFG-HIPP
-2.10908	16	Reps	10	IFG oper-HIPP
-2.45699	17	Reps	10	HIPP-IFG oper
-3.27945	18	Reps	10	IFG tri-HIPP
-1.07163	19	Reps	10	HIPP-SFG
-6.208	20	Reps	10	HIPP-IFG tri
1.17257	21	Reps	10	IFG tri-IFG oper
0.651517	15	CL	10	SFG-HIPP
-0.696391	16	CL	10	IFG oper-HIPP
-0.934031	17	CL	10	HIPP-IFG oper
1.54227	18	CL	10	IFG tri-HIPP
1.10913	19	CL	10	HIPP-SFG
-0.342807	20	CL	10	HIPP-IFG tri
-1.60242	21	CL	10	IFG tri-IFG oper
2.13194	15	Reps	11	SFG-HIPP
1.10434	16	Reps	11	IFG oper-HIPP
0.831663	17	Reps	11	HIPP-IFG oper
0.441622	18	Reps	11	IFG tri-HIPP
4.83871	19	Reps	11	HIPP-SFG
0.320295	20	Reps	11	HIPP-IFG tri
1.83021	21	Reps	11	IFG tri-IFG oper
4.96465	15	CL	11	SFG-HIPP
1.38067	16	CL	11	IFG oper-HIPP
-1.53629	17	CL	11	HIPP-IFG oper
2.05491	18	CL	11	IFG tri-HIPP
5.36234	19	CL	11	HIPP-SFG
2.34151	20	CL	11	HIPP-IFG tri
-4.28226	21	CL	11	IFG tri-IFG oper
-0.0175143	15	Reps	12	SFG-HIPP
3.69406	16	Reps	12	IFG oper-HIPP
4.54171	17	Reps	12	HIPP-IFG oper
2.7941	18	Reps	12	IFG tri-HIPP
-0.345896	19	Reps	12	HIPP-SFG
4.17433	20	Reps	12	HIPP-IFG tri
0.811272	21	Reps	12	IFG tri-IFG oper
3.83916	15	CL	12	SFG-HIPP
-1.6407	16	CL	12	IFG oper-HIPP
-2.08799	17	CL	12	HIPP-IFG oper
-0.986043	18	CL	12	IFG tri-HIPP
2.63428	19	CL	12	HIPP-SFG
-2.62894	20	CL	12	HIPP-IFG tri
-0.245263	21	CL	12	IFG tri-IFG oper
-4.05907	15	Reps	13	SFG-HIPP
0.10164	16	Reps	13	IFG oper-HIPP
1.52605	17	Reps	13	HIPP-IFG oper
-2.96168	18	Reps	13	IFG tri-HIPP
-2.73384	19	Reps	13	HIPP-SFG
-1.93619	20	Reps	13	HIPP-IFG tri
1.44846	21	Reps	13	IFG tri-IFG oper
7.91568	15	CL	13	SFG-HIPP
1.40189	16	CL	13	IFG oper-HIPP
0.67458	17	CL	13	HIPP-IFG oper
7.35027	18	CL	13	IFG tri-HIPP
2.2691	19	CL	13	HIPP-SFG
6.06153	20	CL	13	HIPP-IFG tri
-2.10142	21	CL	13	IFG tri-IFG oper
-0.336065	15	Reps	14	SFG-HIPP
4.92234	16	Reps	14	IFG oper-HIPP
5.06395	17	Reps	14	HIPP-IFG oper
4.31782	18	Reps	14	IFG tri-HIPP
0.0804467	19	Reps	14	HIPP-SFG
2.96976	20	Reps	14	HIPP-IFG tri
1.21268	21	Reps	14	IFG tri-IFG oper
6.64037	15	CL	14	SFG-HIPP
13.4051	16	CL	14	IFG oper-HIPP
13.111	17	CL	14	HIPP-IFG oper
9.78124	18	CL	14	IFG tri-HIPP
4.24066	19	CL	14	HIPP-SFG
4.33823	20	CL	14	HIPP-IFG tri
1.27027	21	CL	14	IFG tri-IFG oper
-0.0697257	15	Reps	15	SFG-HIPP
-2.30449	16	Reps	15	IFG oper-HIPP
-2.25892	17	Reps	15	HIPP-IFG oper
3.76639	18	Reps	15	IFG tri-HIPP
-3.58323	19	Reps	15	HIPP-SFG
2.59974	20	Reps	15	HIPP-IFG tri
-1.59634	21	Reps	15	IFG tri-IFG oper
-0.498278	15	CL	15	SFG-HIPP
-3.64868	16	CL	15	IFG oper-HIPP
-3.52654	17	CL	15	HIPP-IFG oper
0.190665	18	CL	15	IFG tri-HIPP
-3.72114	19	CL	15	HIPP-SFG
-0.827269	20	CL	15	HIPP-IFG tri
-4.97691	21	CL	15	IFG tri-IFG oper
-0.635815	15	Reps	16	SFG-HIPP
-1.10508	16	Reps	16	IFG oper-HIPP
-0.887566	17	Reps	16	HIPP-IFG oper
-0.770394	18	Reps	16	IFG tri-HIPP
-1.04288	19	Reps	16	HIPP-SFG
-0.863845	20	Reps	16	HIPP-IFG tri
-1.52765	21	Reps	16	IFG tri-IFG oper
1.9772	15	CL	16	SFG-HIPP
-0.140249	16	CL	16	IFG oper-HIPP
0.040754	17	CL	16	HIPP-IFG oper
-0.94684	18	CL	16	IFG tri-HIPP
1.0183	19	CL	16	HIPP-SFG
-0.412038	20	CL	16	HIPP-IFG tri
1.09693	21	CL	16	IFG tri-IFG oper
2.45111	15	Reps	17	SFG-HIPP
0.727443	16	Reps	17	IFG oper-HIPP
0.926049	17	Reps	17	HIPP-IFG oper
4.60038	18	Reps	17	IFG tri-HIPP
0.330833	19	Reps	17	HIPP-SFG
5.19482	20	Reps	17	HIPP-IFG tri
-5.07587	21	Reps	17	IFG tri-IFG oper
-0.853464	15	CL	17	SFG-HIPP
3.2332	16	CL	17	IFG oper-HIPP
6.42997	17	CL	17	HIPP-IFG oper
3.13989	18	CL	17	IFG tri-HIPP
-0.968003	19	CL	17	HIPP-SFG
3.23947	20	CL	17	HIPP-IFG tri
-0.0614585	21	CL	17	IFG tri-IFG oper
4.29359	15	Reps	18	SFG-HIPP
6.98504	16	Reps	18	IFG oper-HIPP
9.8998	17	Reps	18	HIPP-IFG oper
5.01141	18	Reps	18	IFG tri-HIPP
2.4661	19	Reps	18	HIPP-SFG
7.17549	20	Reps	18	HIPP-IFG tri
4.14206	21	Reps	18	IFG tri-IFG oper
0.464703	15	CL	18	SFG-HIPP
6.89954	16	CL	18	IFG oper-HIPP
10.4044	17	CL	18	HIPP-IFG oper
6.12566	18	CL	18	IFG tri-HIPP
1.54529	19	CL	18	HIPP-SFG
8.91546	20	CL	18	HIPP-IFG tri
3.44839	21	CL	18	IFG tri-IFG oper
-8.45366	15	Reps	19	SFG-HIPP
-3.39534	16	Reps	19	IFG oper-HIPP
-3.58095	17	Reps	19	HIPP-IFG oper
-3.21565	18	Reps	19	IFG tri-HIPP
-4.99069	19	Reps	19	HIPP-SFG
-3.71492	20	Reps	19	HIPP-IFG tri
1.26176	21	Reps	19	IFG tri-IFG oper
-7.20104	15	CL	19	SFG-HIPP
0.998051	16	CL	19	IFG oper-HIPP
0.849747	17	CL	19	HIPP-IFG oper
0.799759	18	CL	19	IFG tri-HIPP
-3.94474	19	CL	19	HIPP-SFG
1.33949	20	CL	19	HIPP-IFG tri
1.66464	21	CL	19	IFG tri-IFG oper
6.89367	15	Reps	20	SFG-HIPP
0.943728	16	Reps	20	IFG oper-HIPP
1.07838	17	Reps	20	HIPP-IFG oper
2.48538	18	Reps	20	IFG tri-HIPP
3.56787	19	Reps	20	HIPP-SFG
5.35859	20	Reps	20	HIPP-IFG tri
-1.8814	21	Reps	20	IFG tri-IFG oper
5.69617	15	CL	20	SFG-HIPP
2.4223	16	CL	20	IFG oper-HIPP
2.67531	17	CL	20	HIPP-IFG oper
2.61215	18	CL	20	IFG tri-HIPP
2.96514	19	CL	20	HIPP-SFG
3.20924	20	CL	20	HIPP-IFG tri
2.47896	21	CL	20	IFG tri-IFG oper
-7.77597	15	Reps	21	SFG-HIPP
1.6557	16	Reps	21	IFG oper-HIPP
0.661879	17	Reps	21	HIPP-IFG oper
1.09559	18	Reps	21	IFG tri-HIPP
-1.82571	19	Reps	21	HIPP-SFG
1.90864	20	Reps	21	HIPP-IFG tri
-3.98222	21	Reps	21	IFG tri-IFG oper
-3.11769	15	CL	21	SFG-HIPP
-1.78144	16	CL	21	IFG oper-HIPP
-3.1544	17	CL	21	HIPP-IFG oper
-2.35327	18	CL	21	IFG tri-HIPP
-0.80818	19	CL	21	HIPP-SFG
-4.6131	20	CL	21	HIPP-IFG tri
1.44829	21	CL	21	IFG tri-IFG oper
0.0548259	15	Reps	22	SFG-HIPP
-0.350605	16	Reps	22	IFG oper-HIPP
-0.472417	17	Reps	22	HIPP-IFG oper
1.54189	18	Reps	22	IFG tri-HIPP
-0.918629	19	Reps	22	HIPP-SFG
2.43665	20	Reps	22	HIPP-IFG tri
-1.28156	21	Reps	22	IFG tri-IFG oper
2.3776	15	CL	22	SFG-HIPP
4.16615	16	CL	22	IFG oper-HIPP
3.22974	17	CL	22	HIPP-IFG oper
1.35831	18	CL	22	IFG tri-HIPP
-2.46812	19	CL	22	HIPP-SFG
-0.526287	20	CL	22	HIPP-IFG tri
0.183523	21	CL	22	IFG tri-IFG oper
0.567442	15	Reps	23	SFG-HIPP
2.17797	16	Reps	23	IFG oper-HIPP
1.73975	17	Reps	23	HIPP-IFG oper
3.25949	18	Reps	23	IFG tri-HIPP
0.619199	19	Reps	23	HIPP-SFG
1.65683	20	Reps	23	HIPP-IFG tri
5.7511	21	Reps	23	IFG tri-IFG oper
-0.676026	15	CL	23	SFG-HIPP
2.42562	16	CL	23	IFG oper-HIPP
2.28391	17	CL	23	HIPP-IFG oper
-0.423716	18	CL	23	IFG tri-HIPP
-2.43769	19	CL	23	HIPP-SFG
-2.44125	20	CL	23	HIPP-IFG tri
7.13811	21	CL	23	IFG tri-IFG oper
2.05379	15	Reps	24	SFG-HIPP
-3.982	16	Reps	24	IFG oper-HIPP
-7.31186	17	Reps	24	HIPP-IFG oper
0.203125	18	Reps	24	IFG tri-HIPP
0.0420691	19	Reps	24	HIPP-SFG
-1.39927	20	Reps	24	HIPP-IFG tri
-3.40099	21	Reps	24	IFG tri-IFG oper
4.57302	15	CL	24	SFG-HIPP
-5.32949	16	CL	24	IFG oper-HIPP
-6.06326	17	CL	24	HIPP-IFG oper
-1.17693	18	CL	24	IFG tri-HIPP
0.654137	19	CL	24	HIPP-SFG
-4.29158	20	CL	24	HIPP-IFG tri
-0.401673	21	CL	24	IFG tri-IFG oper
2.19107	15	Reps	25	SFG-HIPP
2.99236	16	Reps	25	IFG oper-HIPP
2.69798	17	Reps	25	HIPP-IFG oper
2.00877	18	Reps	25	IFG tri-HIPP
1.08545	19	Reps	25	HIPP-SFG
4.51546	20	Reps	25	HIPP-IFG tri
-0.351394	21	Reps	25	IFG tri-IFG oper
5.6338	15	CL	25	SFG-HIPP
5.31477	16	CL	25	IFG oper-HIPP
3.35091	17	CL	25	HIPP-IFG oper
3.61364	18	CL	25	IFG tri-HIPP
6.83029	19	CL	25	HIPP-SFG
4.97391	20	CL	25	HIPP-IFG tri
-0.0178866	21	CL	25	IFG tri-IFG oper
-0.6962	15	Reps	26	SFG-HIPP
3.38455	16	Reps	26	IFG oper-HIPP
5.2451	17	Reps	26	HIPP-IFG oper
5.07666	18	Reps	26	IFG tri-HIPP
-0.424616	19	Reps	26	HIPP-SFG
3.57693	20	Reps	26	HIPP-IFG tri
-1.68684	21	Reps	26	IFG tri-IFG oper
-0.680679	15	CL	26	SFG-HIPP
4.79335	16	CL	26	IFG oper-HIPP
5.82604	17	CL	26	HIPP-IFG oper
13.3276	18	CL	26	IFG tri-HIPP
-0.881176	19	CL	26	HIPP-SFG
6.13124	20	CL	26	HIPP-IFG tri
-3.94763	21	CL	26	IFG tri-IFG oper
-6.08498	15	Reps	27	SFG-HIPP
-1.72606	16	Reps	27	IFG oper-HIPP
0.0935067	17	Reps	27	HIPP-IFG oper
-0.184036	18	Reps	27	IFG tri-HIPP
-0.627271	19	Reps	27	HIPP-SFG
1.01327	20	Reps	27	HIPP-IFG tri
0.0951936	21	Reps	27	IFG tri-IFG oper
0.194343	15	CL	27	SFG-HIPP
2.67403	16	CL	27	IFG oper-HIPP
0.678749	17	CL	27	HIPP-IFG oper
-0.918339	18	CL	27	IFG tri-HIPP
-1.3879	19	CL	27	HIPP-SFG
-3.45606	20	CL	27	HIPP-IFG tri
-0.834832	21	CL	27	IFG tri-IFG oper
-1.79411	15	Reps	28	SFG-HIPP
5.6482	16	Reps	28	IFG oper-HIPP
7.13018	17	Reps	28	HIPP-IFG oper
1.48819	18	Reps	28	IFG tri-HIPP
-4.09081	19	Reps	28	HIPP-SFG
1.34223	20	Reps	28	HIPP-IFG tri
1.07782	21	Reps	28	IFG tri-IFG oper
-1.60666	15	CL	28	SFG-HIPP
2.67239	16	CL	28	IFG oper-HIPP
2.63318	17	CL	28	HIPP-IFG oper
-2.72099	18	CL	28	IFG tri-HIPP
-3.31701	19	CL	28	HIPP-SFG
-5.61281	20	CL	28	HIPP-IFG tri
-0.321382	21	CL	28	IFG tri-IFG oper
1.01573	15	Reps	29	SFG-HIPP
4.13565	16	Reps	29	IFG oper-HIPP
6.91583	17	Reps	29	HIPP-IFG oper
3.54646	18	Reps	29	IFG tri-HIPP
0.460232	19	Reps	29	HIPP-SFG
6.30402	20	Reps	29	HIPP-IFG tri
0.77441	21	Reps	29	IFG tri-IFG oper
4.75575	15	CL	29	SFG-HIPP
3.84515	16	CL	29	IFG oper-HIPP
8.01045	17	CL	29	HIPP-IFG oper
2.88078	18	CL	29	IFG tri-HIPP
4.17684	19	CL	29	HIPP-SFG
7.39937	20	CL	29	HIPP-IFG tri
0.447922	21	CL	29	IFG tri-IFG oper
-2.49927	15	Reps	30	SFG-HIPP
4.11837	16	Reps	30	IFG oper-HIPP
5.63192	17	Reps	30	HIPP-IFG oper
-3.82985	18	Reps	30	IFG tri-HIPP
-1.69447	19	Reps	30	HIPP-SFG
-5.88276	20	Reps	30	HIPP-IFG tri
-0.907212	21	Reps	30	IFG tri-IFG oper
3.9706	15	CL	30	SFG-HIPP
6.34077	16	CL	30	IFG oper-HIPP
7.54209	17	CL	30	HIPP-IFG oper
8.67705	18	CL	30	IFG tri-HIPP
3.05303	19	CL	30	HIPP-SFG
9.35556	20	CL	30	HIPP-IFG tri
-4.32924	21	CL	30	IFG tri-IFG oper
4.04193	15	Reps	31	SFG-HIPP
6.06788	16	Reps	31	IFG oper-HIPP
5.92858	17	Reps	31	HIPP-IFG oper
2.14614	18	Reps	31	IFG tri-HIPP
2.9426	19	Reps	31	HIPP-SFG
4.64562	20	Reps	31	HIPP-IFG tri
1.28098	21	Reps	31	IFG tri-IFG oper
5.5555	15	CL	31	SFG-HIPP
11.9902	16	CL	31	IFG oper-HIPP
9.41982	17	CL	31	HIPP-IFG oper
1.8032	18	CL	31	IFG tri-HIPP
0.573783	19	CL	31	HIPP-SFG
1.02081	20	CL	31	HIPP-IFG tri
3.08589	21	CL	31	IFG tri-IFG oper
3.66185	15	Reps	32	SFG-HIPP
-1.42141	16	Reps	32	IFG oper-HIPP
-2.07186	17	Reps	32	HIPP-IFG oper
-0.782683	18	Reps	32	IFG tri-HIPP
2.55807	19	Reps	32	HIPP-SFG
-2.95613	20	Reps	32	HIPP-IFG tri
4.08487	21	Reps	32	IFG tri-IFG oper
1.38931	15	CL	32	SFG-HIPP
2.74418	16	CL	32	IFG oper-HIPP
2.38319	17	CL	32	HIPP-IFG oper
6.71683	18	CL	32	IFG tri-HIPP
-0.534422	19	CL	32	HIPP-SFG
2.47549	20	CL	32	HIPP-IFG tri
4.60965	21	CL	32	IFG tri-IFG oper
-5.87388	15	Reps	33	SFG-HIPP
-4.23657	16	Reps	33	IFG oper-HIPP
-2.41044	17	Reps	33	HIPP-IFG oper
-3.41439	18	Reps	33	IFG tri-HIPP
-3.28363	19	Reps	33	HIPP-SFG
-2.62005	20	Reps	33	HIPP-IFG tri
-3.52274	21	Reps	33	IFG tri-IFG oper
-8.32273	15	CL	33	SFG-HIPP
3.51001	16	CL	33	IFG oper-HIPP
3.2272	17	CL	33	HIPP-IFG oper
-1.29893	18	CL	33	IFG tri-HIPP
-4.12718	19	CL	33	HIPP-SFG
-1.16582	20	CL	33	HIPP-IFG tri
2.98016	21	CL	33	IFG tri-IFG oper
2.78095	15	Reps	34	SFG-HIPP
2.76725	16	Reps	34	IFG oper-HIPP
1.6785	17	Reps	34	HIPP-IFG oper
0.426231	18	Reps	34	IFG tri-HIPP
0.10597	19	Reps	34	HIPP-SFG
-0.026008	20	Reps	34	HIPP-IFG tri
-3.4084	21	Reps	34	IFG tri-IFG oper
9.48465	15	CL	34	SFG-HIPP
-0.613202	16	CL	34	IFG oper-HIPP
-0.238643	17	CL	34	HIPP-IFG oper
2.66668	18	CL	34	IFG tri-HIPP
3.55084	19	CL	34	HIPP-SFG
1.93638	20	CL	34	HIPP-IFG tri
1.22653	21	CL	34	IFG tri-IFG oper
-2.91947	15	Reps	35	SFG-HIPP
-3.59589	16	Reps	35	IFG oper-HIPP
-3.00585	17	Reps	35	HIPP-IFG oper
-0.933717	18	Reps	35	IFG tri-HIPP
-2.27794	19	Reps	35	HIPP-SFG
-1.86766	20	Reps	35	HIPP-IFG tri
-2.62141	21	Reps	35	IFG tri-IFG oper
-1.27058	15	CL	35	SFG-HIPP
-1.81156	16	CL	35	IFG oper-HIPP
-2.07422	17	CL	35	HIPP-IFG oper
0.532671	18	CL	35	IFG tri-HIPP
[truncated: 269 more rows]

## Sheet: Table_2
subj	val	cpair	cond	label	age	sex	A
1	-4.50814	9	LC-Reps	LOC -IFG oper	1.84797	M	0.85
1	-1.13003	10	LC-Reps	IFG tri-LOC	1.84797	M	0.85
1	-2.77485	11	LC-Reps	SFG-LOC	1.84797	M	0.85
1	-3.57154	12	LC-Reps	LOC -HPC	1.84797	M	0.85
1	2.80446	13	LC-Reps	IFG tri-EC	1.84797	M	0.85
1	-3.81572	8	LC-Reps	LOC -SFG	1.84797	M	0.85
1	-5.10283	1	LC-Reps	LOC -OP	1.84797	M	0.85
1	-2.02146	2	LC-Reps	OP-LOC	1.84797	M	0.85
1	-1.70183	3	LC-Reps	PRC-OP	1.84797	M	0.85
1	-2.98497	4	LC-Reps	OP-EC	1.84797	M	0.85
1	-1.03881	5	LC-Reps	OP-PRC	1.84797	M	0.85
1	-3.90516	6	LC-Reps	EC-OP	1.84797	M	0.85
1	-3.74753	7	LC-Reps	LOC -IFG tri	1.84797	M	0.85
1	-4.50067	21	LC-Reps	IFG tri-IFG oper	1.84797	M	0.85
1	-6.71556	17	LC-Reps	HPC-IFG oper	1.84797	M	0.85
1	-0.736438	14	LC-Reps	PRC-IFG tri	1.84797	M	0.85
1	-6.02562	15	LC-Reps	SFG-HPC	1.84797	M	0.85
1	-4.0123	16	LC-Reps	IFG oper-HPC	1.84797	M	0.85
1	-2.58307	18	LC-Reps	IFG tri-HPC	1.84797	M	0.85
1	-7.96441	19	LC-Reps	HPC-SFG	1.84797	M	0.85
1	-4.43533	20	LC-Reps	HPC-IFG tri	1.84797	M	0.85
2	0.481304	7	LC-Reps	LOC -IFG tri	0.0869631	F	0.671944
2	0.777437	2	LC-Reps	OP-LOC	0.0869631	F	0.671944
2	3.28736	3	LC-Reps	PRC-OP	0.0869631	F	0.671944
2	3.64374	5	LC-Reps	OP-PRC	0.0869631	F	0.671944
2	5.44983	6	LC-Reps	EC-OP	0.0869631	F	0.671944
2	3.54989	19	LC-Reps	HPC-SFG	0.0869631	F	0.671944
2	6.21533	20	LC-Reps	HPC-IFG tri	0.0869631	F	0.671944
2	4.66539	4	LC-Reps	OP-EC	0.0869631	F	0.671944
2	3.71571	18	LC-Reps	IFG tri-HPC	0.0869631	F	0.671944
2	3.80179	15	LC-Reps	SFG-HPC	0.0869631	F	0.671944
2	0.0597575	8	LC-Reps	LOC -SFG	0.0869631	F	0.671944
2	-1.15976	9	LC-Reps	LOC -IFG oper	0.0869631	F	0.671944
2	4.57007	16	LC-Reps	IFG oper-HPC	0.0869631	F	0.671944
2	5.79545	17	LC-Reps	HPC-IFG oper	0.0869631	F	0.671944
2	-0.10182	10	LC-Reps	IFG tri-LOC	0.0869631	F	0.671944
2	1.04651	1	LC-Reps	LOC -OP	0.0869631	F	0.671944
2	-1.9869	11	LC-Reps	SFG-LOC	0.0869631	F	0.671944
2	0.0144531	12	LC-Reps	LOC -HPC	0.0869631	F	0.671944
2	-0.429125	13	LC-Reps	IFG tri-EC	0.0869631	F	0.671944
2	-0.0268275	14	LC-Reps	PRC-IFG tri	0.0869631	F	0.671944
2	-0.0706295	21	LC-Reps	IFG tri-IFG oper	0.0869631	F	0.671944
3	0.535293	21	LC-Reps	IFG tri-IFG oper	-0.500038	F	0.752126
3	5.68942	20	LC-Reps	HPC-IFG tri	-0.500038	F	0.752126
3	3.08518	19	LC-Reps	HPC-SFG	-0.500038	F	0.752126
3	-3.20574	6	LC-Reps	EC-OP	-0.500038	F	0.752126
3	1.53962	7	LC-Reps	LOC -IFG tri	-0.500038	F	0.752126
3	-7.01056	5	LC-Reps	OP-PRC	-0.500038	F	0.752126
3	3.36702	8	LC-Reps	LOC -SFG	-0.500038	F	0.752126
3	10.3637	9	LC-Reps	LOC -IFG oper	-0.500038	F	0.752126
3	-1.5522	16	LC-Reps	IFG oper-HPC	-0.500038	F	0.752126
3	-0.346563	14	LC-Reps	PRC-IFG tri	-0.500038	F	0.752126
3	5.85506	15	LC-Reps	SFG-HPC	-0.500038	F	0.752126
3	-0.521589	10	LC-Reps	IFG tri-LOC	-0.500038	F	0.752126
3	-1.19398	17	LC-Reps	HPC-IFG oper	-0.500038	F	0.752126
3	6.07216	18	LC-Reps	IFG tri-HPC	-0.500038	F	0.752126
3	-3.37771	4	LC-Reps	OP-EC	-0.500038	F	0.752126
3	3.10761	11	LC-Reps	SFG-LOC	-0.500038	F	0.752126
3	2.62867	12	LC-Reps	LOC -HPC	-0.500038	F	0.752126
3	11.6034	13	LC-Reps	IFG tri-EC	-0.500038	F	0.752126
3	-4.261	3	LC-Reps	PRC-OP	-0.500038	F	0.752126
3	-6.40057	1	LC-Reps	LOC -OP	-0.500038	F	0.752126
3	-7.4841	2	LC-Reps	OP-LOC	-0.500038	F	0.752126
4	2.69378	15	LC-Reps	SFG-HPC	-1.08704	F	0.768519
4	2.70146	16	LC-Reps	IFG oper-HPC	-1.08704	F	0.768519
4	6.04456	17	LC-Reps	HPC-IFG oper	-1.08704	F	0.768519
4	-1.2493	14	LC-Reps	PRC-IFG tri	-1.08704	F	0.768519
4	0.975999	1	LC-Reps	LOC -OP	-1.08704	F	0.768519
4	-1.84928	2	LC-Reps	OP-LOC	-1.08704	F	0.768519
4	-2.36548	9	LC-Reps	LOC -IFG oper	-1.08704	F	0.768519
4	7.48922	10	LC-Reps	IFG tri-LOC	-1.08704	F	0.768519
4	-1.17282	11	LC-Reps	SFG-LOC	-1.08704	F	0.768519
4	5.5303	12	LC-Reps	LOC -HPC	-1.08704	F	0.768519
4	2.58113	13	LC-Reps	IFG tri-EC	-1.08704	F	0.768519
4	-8.10618	18	LC-Reps	IFG tri-HPC	-1.08704	F	0.768519
4	2.79175	19	LC-Reps	HPC-SFG	-1.08704	F	0.768519
4	-0.726182	3	LC-Reps	PRC-OP	-1.08704	F	0.768519
4	-0.19308	4	LC-Reps	OP-EC	-1.08704	F	0.768519
4	-2.59644	5	LC-Reps	OP-PRC	-1.08704	F	0.768519
4	0.223703	6	LC-Reps	EC-OP	-1.08704	F	0.768519
4	2.01231	7	LC-Reps	LOC -IFG tri	-1.08704	F	0.768519
4	-0.55731	8	LC-Reps	LOC -SFG	-1.08704	F	0.768519
4	-4.77362	20	LC-Reps	HPC-IFG tri	-1.08704	F	0.768519
4	9.40161	21	LC-Reps	IFG tri-IFG oper	-1.08704	F	0.768519
5	14.8523	20	LC-Reps	HPC-IFG tri	-0.793538	F	0.715152
5	-1.51621	21	LC-Reps	IFG tri-IFG oper	-0.793538	F	0.715152
5	-7.22358	1	LC-Reps	LOC -OP	-0.793538	F	0.715152
5	-2.52226	2	LC-Reps	OP-LOC	-0.793538	F	0.715152
5	-4.91139	3	LC-Reps	PRC-OP	-0.793538	F	0.715152
5	1.17075	4	LC-Reps	OP-EC	-0.793538	F	0.715152
5	-5.68705	5	LC-Reps	OP-PRC	-0.793538	F	0.715152
5	2.29763	6	LC-Reps	EC-OP	-0.793538	F	0.715152
5	10.1416	7	LC-Reps	LOC -IFG tri	-0.793538	F	0.715152
5	11.7963	10	LC-Reps	IFG tri-LOC	-0.793538	F	0.715152
5	3.05596	14	LC-Reps	PRC-IFG tri	-0.793538	F	0.715152
5	7.03781	15	LC-Reps	SFG-HPC	-0.793538	F	0.715152
5	5.11667	16	LC-Reps	IFG oper-HPC	-0.793538	F	0.715152
5	10.6509	17	LC-Reps	HPC-IFG oper	-0.793538	F	0.715152
5	7.74464	18	LC-Reps	IFG tri-HPC	-0.793538	F	0.715152
5	13.1004	19	LC-Reps	HPC-SFG	-0.793538	F	0.715152
5	12.1605	8	LC-Reps	LOC -SFG	-0.793538	F	0.715152
5	0.0596301	9	LC-Reps	LOC -IFG oper	-0.793538	F	0.715152
5	13.9923	11	LC-Reps	SFG-LOC	-0.793538	F	0.715152
5	0.697933	12	LC-Reps	LOC -HPC	-0.793538	F	0.715152
5	4.91856	13	LC-Reps	IFG tri-EC	-0.793538	F	0.715152
6	1.86023	13	LC-Reps	IFG tri-EC	0.380464	M	0.91709
6	-0.486171	11	LC-Reps	SFG-LOC	0.380464	M	0.91709
6	5.8105	12	LC-Reps	LOC -HPC	0.380464	M	0.91709
6	-3.40751	9	LC-Reps	LOC -IFG oper	0.380464	M	0.91709
6	-0.274677	10	LC-Reps	IFG tri-LOC	0.380464	M	0.91709
6	1.25113	2	LC-Reps	OP-LOC	0.380464	M	0.91709
6	1.55937	3	LC-Reps	PRC-OP	0.380464	M	0.91709
6	0.722065	4	LC-Reps	OP-EC	0.380464	M	0.91709
6	1.34914	5	LC-Reps	OP-PRC	0.380464	M	0.91709
6	0.70173	6	LC-Reps	EC-OP	0.380464	M	0.91709
6	-2.66883	7	LC-Reps	LOC -IFG tri	0.380464	M	0.91709
6	-1.77674	8	LC-Reps	LOC -SFG	0.380464	M	0.91709
6	9.18878	17	LC-Reps	HPC-IFG oper	0.380464	M	0.91709
6	3.73068	1	LC-Reps	LOC -OP	0.380464	M	0.91709
6	4.68186	21	LC-Reps	IFG tri-IFG oper	0.380464	M	0.91709
6	2.37125	16	LC-Reps	IFG oper-HPC	0.380464	M	0.91709
6	1.65325	18	LC-Reps	IFG tri-HPC	0.380464	M	0.91709
6	2.10339	15	LC-Reps	SFG-HPC	0.380464	M	0.91709
6	2.74642	20	LC-Reps	HPC-IFG tri	0.380464	M	0.91709
6	3.59823	19	LC-Reps	HPC-SFG	0.380464	M	0.91709
6	-2.89483	14	LC-Reps	PRC-IFG tri	0.380464	M	0.91709
7	-1.00204	19	LC-Reps	HPC-SFG	0.380464	M	0.849153
7	1.06987	1	LC-Reps	LOC -OP	0.380464	M	0.849153
7	-0.453146	2	LC-Reps	OP-LOC	0.380464	M	0.849153
7	0.261805	3	LC-Reps	PRC-OP	0.380464	M	0.849153
7	-1.42018	4	LC-Reps	OP-EC	0.380464	M	0.849153
7	1.05243	14	LC-Reps	PRC-IFG tri	0.380464	M	0.849153
7	2.05654	15	LC-Reps	SFG-HPC	0.380464	M	0.849153
7	-1.28545	16	LC-Reps	IFG oper-HPC	0.380464	M	0.849153
7	1.37789	17	LC-Reps	HPC-IFG oper	0.380464	M	0.849153
7	-1.08334	5	LC-Reps	OP-PRC	0.380464	M	0.849153
7	-1.0318	6	LC-Reps	EC-OP	0.380464	M	0.849153
7	4.10461	7	LC-Reps	LOC -IFG tri	0.380464	M	0.849153
7	4.77279	8	LC-Reps	LOC -SFG	0.380464	M	0.849153
7	-2.04156	18	LC-Reps	IFG tri-HPC	0.380464	M	0.849153
7	0.878166	20	LC-Reps	HPC-IFG tri	0.380464	M	0.849153
7	3.75994	21	LC-Reps	IFG tri-IFG oper	0.380464	M	0.849153
7	4.01321	9	LC-Reps	LOC -IFG oper	0.380464	M	0.849153
7	-2.23183	10	LC-Reps	IFG tri-LOC	0.380464	M	0.849153
7	6.5748	11	LC-Reps	SFG-LOC	0.380464	M	0.849153
7	2.85404	12	LC-Reps	LOC -HPC	0.380464	M	0.849153
7	-8.43679	13	LC-Reps	IFG tri-EC	0.380464	M	0.849153
8	-3.57392	4	LC-Reps	OP-EC	-0.500038	F	0.872034
8	-9.05348	1	LC-Reps	LOC -OP	-0.500038	F	0.872034
8	2.62962	2	LC-Reps	OP-LOC	-0.500038	F	0.872034
8	-1.93534	3	LC-Reps	PRC-OP	-0.500038	F	0.872034
8	1.60056	5	LC-Reps	OP-PRC	-0.500038	F	0.872034
8	-1.59578	6	LC-Reps	EC-OP	-0.500038	F	0.872034
8	4.48113	7	LC-Reps	LOC -IFG tri	-0.500038	F	0.872034
8	3.30227	8	LC-Reps	LOC -SFG	-0.500038	F	0.872034
8	5.51112	9	LC-Reps	LOC -IFG oper	-0.500038	F	0.872034
8	6.05475	10	LC-Reps	IFG tri-LOC	-0.500038	F	0.872034
8	13.3449	11	LC-Reps	SFG-LOC	-0.500038	F	0.872034
8	5.77704	21	LC-Reps	IFG tri-IFG oper	-0.500038	F	0.872034
8	-6.09486	13	LC-Reps	IFG tri-EC	-0.500038	F	0.872034
8	-0.369863	20	LC-Reps	HPC-IFG tri	-0.500038	F	0.872034
8	1.82395	12	LC-Reps	LOC -HPC	-0.500038	F	0.872034
8	-1.48514	17	LC-Reps	HPC-IFG oper	-0.500038	F	0.872034
8	2.28917	14	LC-Reps	PRC-IFG tri	-0.500038	F	0.872034
8	-1.28459	16	LC-Reps	IFG oper-HPC	-0.500038	F	0.872034
8	0.781102	18	LC-Reps	IFG tri-HPC	-0.500038	F	0.872034
8	0.659126	19	LC-Reps	HPC-SFG	-0.500038	F	0.872034
8	2.19129	15	LC-Reps	SFG-HPC	-0.500038	F	0.872034
9	-3.7636	19	LC-Reps	HPC-SFG	0.0869631	M	0.884722
9	-2.09075	2	LC-Reps	OP-LOC	0.0869631	M	0.884722
9	-1.38037	3	LC-Reps	PRC-OP	0.0869631	M	0.884722
9	-5.58336	20	LC-Reps	HPC-IFG tri	0.0869631	M	0.884722
9	-1.99492	21	LC-Reps	IFG tri-IFG oper	0.0869631	M	0.884722
9	-1.3888	14	LC-Reps	PRC-IFG tri	0.0869631	M	0.884722
9	-9.07667	15	LC-Reps	SFG-HPC	0.0869631	M	0.884722
9	-6.95043	16	LC-Reps	IFG oper-HPC	0.0869631	M	0.884722
9	-1.62448	4	LC-Reps	OP-EC	0.0869631	M	0.884722
9	-3.15166	5	LC-Reps	OP-PRC	0.0869631	M	0.884722
9	-1.33054	6	LC-Reps	EC-OP	0.0869631	M	0.884722
9	-0.165768	7	LC-Reps	LOC -IFG tri	0.0869631	M	0.884722
9	-3.81789	17	LC-Reps	HPC-IFG oper	0.0869631	M	0.884722
9	-6.17566	18	LC-Reps	IFG tri-HPC	0.0869631	M	0.884722
9	2.4649	8	LC-Reps	LOC -SFG	0.0869631	M	0.884722
9	2.20868	9	LC-Reps	LOC -IFG oper	0.0869631	M	0.884722
9	3.51314	10	LC-Reps	IFG tri-LOC	0.0869631	M	0.884722
9	6.39944	11	LC-Reps	SFG-LOC	0.0869631	M	0.884722
9	-4.84445	12	LC-Reps	LOC -HPC	0.0869631	M	0.884722
9	-2.27307	13	LC-Reps	IFG tri-EC	0.0869631	M	0.884722
9	-3.1263	1	LC-Reps	LOC -OP	0.0869631	M	0.884722
10	-3.36669	12	LC-Reps	LOC -HPC	1.26097	M	0.8025
10	5.09009	3	LC-Reps	PRC-OP	1.26097	M	0.8025
10	0.279882	11	LC-Reps	SFG-LOC	1.26097	M	0.8025
10	0.659748	13	LC-Reps	IFG tri-EC	1.26097	M	0.8025
10	2.52983	1	LC-Reps	LOC -OP	1.26097	M	0.8025
10	1.18658	2	LC-Reps	OP-LOC	1.26097	M	0.8025
10	0.308236	4	LC-Reps	OP-EC	1.26097	M	0.8025
10	8.43308	5	LC-Reps	OP-PRC	1.26097	M	0.8025
10	-0.935949	6	LC-Reps	EC-OP	1.26097	M	0.8025
10	-1.11452	7	LC-Reps	LOC -IFG tri	1.26097	M	0.8025
10	-1.03185	8	LC-Reps	LOC -SFG	1.26097	M	0.8025
10	1.21606	9	LC-Reps	LOC -IFG oper	1.26097	M	0.8025
10	0.614168	10	LC-Reps	IFG tri-LOC	1.26097	M	0.8025
10	-0.451429	14	LC-Reps	PRC-IFG tri	1.26097	M	0.8025
10	4.82172	18	LC-Reps	IFG tri-HPC	1.26097	M	0.8025
10	1.41269	16	LC-Reps	IFG oper-HPC	1.26097	M	0.8025
10	1.52295	17	LC-Reps	HPC-IFG oper	1.26097	M	0.8025
10	2.18076	19	LC-Reps	HPC-SFG	1.26097	M	0.8025
10	5.86519	20	LC-Reps	HPC-IFG tri	1.26097	M	0.8025
10	-2.77499	21	LC-Reps	IFG tri-IFG oper	1.26097	M	0.8025
10	7.72683	15	LC-Reps	SFG-HPC	1.26097	M	0.8025
11	0.715484	2	LC-Reps	OP-LOC	0.967465	M	0.897222
11	3.13886	3	LC-Reps	PRC-OP	0.967465	M	0.897222
11	2.83271	15	LC-Reps	SFG-HPC	0.967465	M	0.897222
11	0.276332	16	LC-Reps	IFG oper-HPC	0.967465	M	0.897222
11	3.98755	4	LC-Reps	OP-EC	0.967465	M	0.897222
11	2.83255	5	LC-Reps	OP-PRC	0.967465	M	0.897222
11	4.54448	6	LC-Reps	EC-OP	0.967465	M	0.897222
11	2.02122	20	LC-Reps	HPC-IFG tri	0.967465	M	0.897222
11	-6.11247	21	LC-Reps	IFG tri-IFG oper	0.967465	M	0.897222
11	2.02068	1	LC-Reps	LOC -OP	0.967465	M	0.897222
11	-2.36795	17	LC-Reps	HPC-IFG oper	0.967465	M	0.897222
11	-0.875605	7	LC-Reps	LOC -IFG tri	0.967465	M	0.897222
11	-2.85464	8	LC-Reps	LOC -SFG	0.967465	M	0.897222
11	0.264822	9	LC-Reps	LOC -IFG oper	0.967465	M	0.897222
11	-1.45473	10	LC-Reps	IFG tri-LOC	0.967465	M	0.897222
11	0.814098	11	LC-Reps	SFG-LOC	0.967465	M	0.897222
11	-0.155738	12	LC-Reps	LOC -HPC	0.967465	M	0.897222
11	-10.9	13	LC-Reps	IFG tri-EC	0.967465	M	0.897222
11	-1.50509	14	LC-Reps	PRC-IFG tri	0.967465	M	0.897222
11	0.523629	19	LC-Reps	HPC-SFG	0.967465	M	0.897222
11	1.61329	18	LC-Reps	IFG tri-HPC	0.967465	M	0.897222
12	-3.32907	7	LC-Reps	LOC -IFG tri	1.84797	F	0.854722
12	-5.3747	8	LC-Reps	LOC -SFG	1.84797	F	0.854722
12	-1.00134	9	LC-Reps	LOC -IFG oper	1.84797	F	0.854722
12	-1.31131	10	LC-Reps	IFG tri-LOC	1.84797	F	0.854722
12	-0.715942	6	LC-Reps	EC-OP	1.84797	F	0.854722
12	-0.38355	1	LC-Reps	LOC -OP	1.84797	F	0.854722
12	0.719178	2	LC-Reps	OP-LOC	1.84797	F	0.854722
12	-5.66054	3	LC-Reps	PRC-OP	1.84797	F	0.854722
12	-0.664208	4	LC-Reps	OP-EC	1.84797	F	0.854722
12	-8.06359	5	LC-Reps	OP-PRC	1.84797	F	0.854722
12	-1.05653	21	LC-Reps	IFG tri-IFG oper	1.84797	F	0.854722
12	-5.29723	11	LC-Reps	SFG-LOC	1.84797	F	0.854722
12	-3.78015	18	LC-Reps	IFG tri-HPC	1.84797	F	0.854722
12	2.98018	19	LC-Reps	HPC-SFG	1.84797	F	0.854722
12	-6.80327	20	LC-Reps	HPC-IFG tri	1.84797	F	0.854722
12	-8.86914	13	LC-Reps	IFG tri-EC	1.84797	F	0.854722
12	-6.6297	17	LC-Reps	HPC-IFG oper	1.84797	F	0.854722
12	-0.526762	14	LC-Reps	PRC-IFG tri	1.84797	F	0.854722
12	3.85668	15	LC-Reps	SFG-HPC	1.84797	F	0.854722
12	-2.88757	12	LC-Reps	LOC -HPC	1.84797	F	0.854722
12	-5.33476	16	LC-Reps	IFG oper-HPC	1.84797	F	0.854722
13	1.30025	16	LC-Reps	IFG oper-HPC	0.967465	F	0.79774
13	-0.851466	17	LC-Reps	HPC-IFG oper	0.967465	F	0.79774
13	-5.56323	5	LC-Reps	OP-PRC	0.967465	F	0.79774
13	-2.38148	12	LC-Reps	LOC -HPC	0.967465	F	0.79774
13	5.94582	13	LC-Reps	IFG tri-EC	0.967465	F	0.79774
13	2.51414	14	LC-Reps	PRC-IFG tri	0.967465	F	0.79774
13	11.9748	15	LC-Reps	SFG-HPC	0.967465	F	0.79774
13	10.312	18	LC-Reps	IFG tri-HPC	0.967465	F	0.79774
13	-0.723631	6	LC-Reps	EC-OP	0.967465	F	0.79774
13	6.90962	11	LC-Reps	SFG-LOC	0.967465	F	0.79774
13	5.00294	19	LC-Reps	HPC-SFG	0.967465	F	0.79774
13	6.7176	7	LC-Reps	LOC -IFG tri	0.967465	F	0.79774
13	8.35728	8	LC-Reps	LOC -SFG	0.967465	F	0.79774
13	3.79975	9	LC-Reps	LOC -IFG oper	0.967465	F	0.79774
13	3.1588	10	LC-Reps	IFG tri-LOC	0.967465	F	0.79774
13	-11.8721	1	LC-Reps	LOC -OP	0.967465	F	0.79774
13	7.99773	20	LC-Reps	HPC-IFG tri	0.967465	F	0.79774
13	-3.54987	21	LC-Reps	IFG tri-IFG oper	0.967465	F	0.79774
13	-1.95554	2	LC-Reps	OP-LOC	0.967465	F	0.79774
13	-6.58634	3	LC-Reps	PRC-OP	0.967465	F	0.79774
13	0.508381	4	LC-Reps	OP-EC	0.967465	F	0.79774
14	1.11422	9	LC-Reps	LOC -IFG oper	1.26097	F	0.766667
14	5.09972	8	LC-Reps	LOC -SFG	1.26097	F	0.766667
14	-5.4275	4	LC-Reps	OP-EC	1.26097	F	0.766667
14	0.15197	10	LC-Reps	IFG tri-LOC	1.26097	F	0.766667
14	-4.42906	3	LC-Reps	PRC-OP	1.26097	F	0.766667
14	-8.92073	5	LC-Reps	OP-PRC	1.26097	F	0.766667
14	-2.5002	6	LC-Reps	EC-OP	1.26097	F	0.766667
14	1.29191	7	LC-Reps	LOC -IFG tri	1.26097	F	0.766667
14	-0.857314	2	LC-Reps	OP-LOC	1.26097	F	0.766667
14	-7.11728	1	LC-Reps	LOC -OP	1.26097	F	0.766667
14	1.36847	20	LC-Reps	HPC-IFG tri	1.26097	F	0.766667
14	0.0575873	21	LC-Reps	IFG tri-IFG oper	1.26097	F	0.766667
14	7.10431	12	LC-Reps	LOC -HPC	1.26097	F	0.766667
14	17.307	13	LC-Reps	IFG tri-EC	1.26097	F	0.766667
14	-1.53372	14	LC-Reps	PRC-IFG tri	1.26097	F	0.766667
14	6.97643	15	LC-Reps	SFG-HPC	1.26097	F	0.766667
14	8.48271	16	LC-Reps	IFG oper-HPC	1.26097	F	0.766667
14	8.047	17	LC-Reps	HPC-IFG oper	1.26097	F	0.766667
14	5.46342	18	LC-Reps	IFG tri-HPC	1.26097	F	0.766667
14	4.16021	19	LC-Reps	HPC-SFG	1.26097	F	0.766667
14	4.16774	11	LC-Reps	SFG-LOC	1.26097	F	0.766667
15	-3.57991	1	LC-Reps	LOC -OP	-1.08704	F	0.851389
15	1.56	13	LC-Reps	IFG tri-EC	-1.08704	F	0.851389
15	2.66756	14	LC-Reps	PRC-IFG tri	-1.08704	F	0.851389
15	-2.43261	2	LC-Reps	OP-LOC	-1.08704	F	0.851389
15	-0.0730489	11	LC-Reps	SFG-LOC	-1.08704	F	0.851389
15	0.39176	12	LC-Reps	LOC -HPC	-1.08704	F	0.851389
15	-0.428553	15	LC-Reps	SFG-HPC	-1.08704	F	0.851389
15	4.22118	3	LC-Reps	PRC-OP	-1.08704	F	0.851389
15	3.02795	4	LC-Reps	OP-EC	-1.08704	F	0.851389
15	2.06451	7	LC-Reps	LOC -IFG tri	-1.08704	F	0.851389
15	0.640523	8	LC-Reps	LOC -SFG	-1.08704	F	0.851389
15	-1.11216	9	LC-Reps	LOC -IFG oper	-1.08704	F	0.851389
15	4.84127	10	LC-Reps	IFG tri-LOC	-1.08704	F	0.851389
15	-1.34419	16	LC-Reps	IFG oper-HPC	-1.08704	F	0.851389
15	-1.26762	17	LC-Reps	HPC-IFG oper	-1.08704	F	0.851389
15	2.39832	5	LC-Reps	OP-PRC	-1.08704	F	0.851389
15	6.98025	6	LC-Reps	EC-OP	-1.08704	F	0.851389
15	-3.427	20	LC-Reps	HPC-IFG tri	-1.08704	F	0.851389
15	-3.38058	21	LC-Reps	IFG tri-IFG oper	-1.08704	F	0.851389
15	-3.57572	18	LC-Reps	IFG tri-HPC	-1.08704	F	0.851389
15	-0.137909	19	LC-Reps	HPC-SFG	-1.08704	F	0.851389
16	1.98735	6	LC-Reps	EC-OP	-0.793538	F	0.883056
16	-8.99106	5	LC-Reps	OP-PRC	-0.793538	F	0.883056
16	8.07079	7	LC-Reps	LOC -IFG tri	-0.793538	F	0.883056
16	-4.15776	3	LC-Reps	PRC-OP	-0.793538	F	0.883056
16	1.9974	4	LC-Reps	OP-EC	-0.793538	F	0.883056
16	-2.8936	2	LC-Reps	OP-LOC	-0.793538	F	0.883056
16	7.6679	8	LC-Reps	LOC -SFG	-0.793538	F	0.883056
16	-9.31718	1	LC-Reps	LOC -OP	-0.793538	F	0.883056
16	4.91692	9	LC-Reps	LOC -IFG oper	-0.793538	F	0.883056
16	3.73704	10	LC-Reps	IFG tri-LOC	-0.793538	F	0.883056
16	10.1076	11	LC-Reps	SFG-LOC	-0.793538	F	0.883056
16	0.904339	12	LC-Reps	LOC -HPC	-0.793538	F	0.883056
16	6.2849	13	LC-Reps	IFG tri-EC	-0.793538	F	0.883056
16	3.36017	14	LC-Reps	PRC-IFG tri	-0.793538	F	0.883056
16	2.61301	15	LC-Reps	SFG-HPC	-0.793538	F	0.883056
16	0.96483	16	LC-Reps	IFG oper-HPC	-0.793538	F	0.883056
16	0.92832	17	LC-Reps	HPC-IFG oper	-0.793538	F	0.883056
16	2.62458	21	LC-Reps	IFG tri-IFG oper	-0.793538	F	0.883056
16	-0.176446	18	LC-Reps	IFG tri-HPC	-0.793538	F	0.883056
16	2.06118	19	LC-Reps	HPC-SFG	-0.793538	F	0.883056
16	0.451807	20	LC-Reps	HPC-IFG tri	-0.793538	F	0.883056
17	1.49034	11	LC-Reps	SFG-LOC	0.0869631	M	0.873611
17	-2.84239	12	LC-Reps	LOC -HPC	0.0869631	M	0.873611
17	3.00541	10	LC-Reps	IFG tri-LOC	0.0869631	M	0.873611
17	1.32701	2	LC-Reps	OP-LOC	0.0869631	M	0.873611
17	-7.44813	3	LC-Reps	PRC-OP	0.0869631	M	0.873611
17	-1.4605	18	LC-Reps	IFG tri-HPC	0.0869631	M	0.873611
17	-1.29884	19	LC-Reps	HPC-SFG	0.0869631	M	0.873611
17	-1.59924	14	LC-Reps	PRC-IFG tri	0.0869631	M	0.873611
17	-3.30457	15	LC-Reps	SFG-HPC	0.0869631	M	0.873611
17	-7.45003	4	LC-Reps	OP-EC	0.0869631	M	0.873611
17	-7.71296	5	LC-Reps	OP-PRC	0.0869631	M	0.873611
17	-8.99918	6	LC-Reps	EC-OP	0.0869631	M	0.873611
17	-1.95535	20	LC-Reps	HPC-IFG tri	0.0869631	M	0.873611
17	5.01441	21	LC-Reps	IFG tri-IFG oper	0.0869631	M	0.873611
17	5.06061	9	LC-Reps	LOC -IFG oper	0.0869631	M	0.873611
17	-3.56274	13	LC-Reps	IFG tri-EC	0.0869631	M	0.873611
17	-10.2964	1	LC-Reps	LOC -OP	0.0869631	M	0.873611
17	2.50575	16	LC-Reps	IFG oper-HPC	0.0869631	M	0.873611
17	5.50392	17	LC-Reps	HPC-IFG oper	0.0869631	M	0.873611
17	2.64205	7	LC-Reps	LOC -IFG tri	0.0869631	M	0.873611
17	-0.108337	8	LC-Reps	LOC -SFG	0.0869631	M	0.873611
18	-2.13734	2	LC-Reps	OP-LOC	-1.08704	F	0.847246
18	-5.59051	5	LC-Reps	OP-PRC	-1.08704	F	0.847246
18	-8.87122	3	LC-Reps	PRC-OP	-1.08704	F	0.847246
18	-5.13106	4	LC-Reps	OP-EC	-1.08704	F	0.847246
18	-5.96868	1	LC-Reps	LOC -OP	-1.08704	F	0.847246
18	1.73996	20	LC-Reps	HPC-IFG tri	-1.08704	F	0.847246
18	-0.693664	21	LC-Reps	IFG tri-IFG oper	-1.08704	F	0.847246
18	-7.90376	6	LC-Reps	EC-OP	-1.08704	F	0.847246
18	-3.07434	13	LC-Reps	IFG tri-EC	-1.08704	F	0.847246
18	-3.3726	14	LC-Reps	PRC-IFG tri	-1.08704	F	0.847246
18	-3.82888	15	LC-Reps	SFG-HPC	-1.08704	F	0.847246
18	-0.0854947	16	LC-Reps	IFG oper-HPC	-1.08704	F	0.847246
18	1.11425	18	LC-Reps	IFG tri-HPC	-1.08704	F	0.847246
18	-0.920805	19	LC-Reps	HPC-SFG	-1.08704	F	0.847246
18	-1.10539	9	LC-Reps	LOC -IFG oper	-1.08704	F	0.847246
18	4.02406	10	LC-Reps	IFG tri-LOC	-1.08704	F	0.847246
18	7.08647	11	LC-Reps	SFG-LOC	-1.08704	F	0.847246
18	3.49943	12	LC-Reps	LOC -HPC	-1.08704	F	0.847246
18	0.504639	17	LC-Reps	HPC-IFG oper	-1.08704	F	0.847246
18	5.8428	7	LC-Reps	LOC -IFG tri	-1.08704	F	0.847246
18	5.80357	8	LC-Reps	LOC -SFG	-1.08704	F	0.847246
19	0.402881	21	LC-Reps	IFG tri-IFG oper	-1.38054	F	0.748077
19	5.0544	20	LC-Reps	HPC-IFG tri	-1.38054	F	0.748077
19	1.02695	7	LC-Reps	LOC -IFG tri	-1.38054	F	0.748077
19	4.15573	8	LC-Reps	LOC -SFG	-1.38054	F	0.748077
19	5.56808	9	LC-Reps	LOC -IFG oper	-1.38054	F	0.748077
19	4.01541	18	LC-Reps	IFG tri-HPC	-1.38054	F	0.748077
19	1.04595	19	LC-Reps	HPC-SFG	-1.38054	F	0.748077
19	-2.49144	6	LC-Reps	EC-OP	-1.38054	F	0.748077
19	2.2217	10	LC-Reps	IFG tri-LOC	-1.38054	F	0.748077
19	1.25262	15	LC-Reps	SFG-HPC	-1.38054	F	0.748077
19	-3.97393	5	LC-Reps	OP-PRC	-1.38054	F	0.748077
19	6.70403	11	LC-Reps	SFG-LOC	-1.38054	F	0.748077
19	0.243788	12	LC-Reps	LOC -HPC	-1.38054	F	0.748077
19	-2.12174	13	LC-Reps	IFG tri-EC	-1.38054	F	0.748077
19	-4.53425	14	LC-Reps	PRC-IFG tri	-1.38054	F	0.748077
19	4.39339	16	LC-Reps	IFG oper-HPC	-1.38054	F	0.748077
19	4.4307	17	LC-Reps	HPC-IFG oper	-1.38054	F	0.748077
19	-5.32231	2	LC-Reps	OP-LOC	-1.38054	F	0.748077
19	-3.30789	3	LC-Reps	PRC-OP	-1.38054	F	0.748077
19	-3.14447	4	LC-Reps	OP-EC	-1.38054	F	0.748077
19	-14.4111	1	LC-Reps	LOC -OP	-1.38054	F	0.748077
20	-0.0225124	1	LC-Reps	LOC -OP	0.967465	M	0.893611
20	-1.70678	2	LC-Reps	OP-LOC	0.967465	M	0.893611
20	0.47371	3	LC-Reps	PRC-OP	0.967465	M	0.893611
20	-0.00480221	4	LC-Reps	OP-EC	0.967465	M	0.893611
20	4.36036	21	LC-Reps	IFG tri-IFG oper	0.967465	M	0.893611
20	1.59693	17	LC-Reps	HPC-IFG oper	0.967465	M	0.893611
20	0.126775	18	LC-Reps	IFG tri-HPC	0.967465	M	0.893611
20	-0.602733	19	LC-Reps	HPC-SFG	0.967465	M	0.893611
20	-2.14935	20	LC-Reps	HPC-IFG tri	0.967465	M	0.893611
20	-1.1975	15	LC-Reps	SFG-HPC	0.967465	M	0.893611
20	1.99569	5	LC-Reps	OP-PRC	0.967465	M	0.893611
20	1.33469	7	LC-Reps	LOC -IFG tri	0.967465	M	0.893611
20	1.24581	8	LC-Reps	LOC -SFG	0.967465	M	0.893611
20	-4.27297	9	LC-Reps	LOC -IFG oper	0.967465	M	0.893611
20	1.58507	10	LC-Reps	IFG tri-LOC	0.967465	M	0.893611
20	2.03467	11	LC-Reps	SFG-LOC	0.967465	M	0.893611
20	-2.28738	12	LC-Reps	LOC -HPC	0.967465	M	0.893611
20	6.43501	13	LC-Reps	IFG tri-EC	0.967465	M	0.893611
20	1.53406	14	LC-Reps	PRC-IFG tri	0.967465	M	0.893611
20	1.47857	16	LC-Reps	IFG oper-HPC	0.967465	M	0.893611
20	-2.11823	6	LC-Reps	EC-OP	0.967465	M	0.893611
21	-3.44887	18	LC-Reps	IFG tri-HPC	-0.793538	M	0.790278
21	1.01753	19	LC-Reps	HPC-SFG	-0.793538	M	0.790278
21	-6.52174	20	LC-Reps	HPC-IFG tri	-0.793538	M	0.790278
21	3.39926	1	LC-Reps	LOC -OP	-0.793538	M	0.790278
21	1.05718	2	LC-Reps	OP-LOC	-0.793538	M	0.790278
21	2.74084	3	LC-Reps	PRC-OP	-0.793538	M	0.790278
21	0.452886	4	LC-Reps	OP-EC	-0.793538	M	0.790278
21	4.83929	5	LC-Reps	OP-PRC	-0.793538	M	0.790278
21	0.604695	6	LC-Reps	EC-OP	-0.793538	M	0.790278
21	4.65829	15	LC-Reps	SFG-HPC	-0.793538	M	0.790278
21	-3.43714	16	LC-Reps	IFG oper-HPC	-0.793538	M	0.790278
21	-3.81628	17	LC-Reps	HPC-IFG oper	-0.793538	M	0.790278
21	5.43051	21	LC-Reps	IFG tri-IFG oper	-0.793538	M	0.790278
21	-0.00673197	8	LC-Reps	LOC -SFG	-0.793538	M	0.790278
21	-2.27351	9	LC-Reps	LOC -IFG oper	-0.793538	M	0.790278
21	-0.888719	12	LC-Reps	LOC -HPC	-0.793538	M	0.790278
21	-12.5225	13	LC-Reps	IFG tri-EC	-0.793538	M	0.790278
21	1.33941	10	LC-Reps	IFG tri-LOC	-0.793538	M	0.790278
21	2.11549	7	LC-Reps	LOC -IFG tri	-0.793538	M	0.790278
21	-3.99081	14	LC-Reps	PRC-IFG tri	-0.793538	M	0.790278
21	0.924385	11	LC-Reps	SFG-LOC	-0.793538	M	0.790278
22	-1.54949	19	LC-Reps	HPC-SFG	1.26097	F	0.838889
22	-2.96294	20	LC-Reps	HPC-IFG tri	1.26097	F	0.838889
22	1.46509	21	LC-Reps	IFG tri-IFG oper	1.26097	F	0.838889
22	-0.183581	18	LC-Reps	IFG tri-HPC	1.26097	F	0.838889
22	-1.58552	5	LC-Reps	OP-PRC	1.26097	F	0.838889
22	0.477317	4	LC-Reps	OP-EC	1.26097	F	0.838889
22	2.2402	1	LC-Reps	LOC -OP	1.26097	F	0.838889
22	0.641123	2	LC-Reps	OP-LOC	1.26097	F	0.838889
22	0.798179	3	LC-Reps	PRC-OP	1.26097	F	0.838889
22	3.70216	17	LC-Reps	HPC-IFG oper	1.26097	F	0.838889
22	2.15274	14	LC-Reps	PRC-IFG tri	1.26097	F	0.838889
22	2.32277	15	LC-Reps	SFG-HPC	1.26097	F	0.838889
22	4.51675	16	LC-Reps	IFG oper-HPC	1.26097	F	0.838889
22	-3.24116	8	LC-Reps	LOC -SFG	1.26097	F	0.838889
22	2.92896	6	LC-Reps	EC-OP	1.26097	F	0.838889
22	-4.86206	7	LC-Reps	LOC -IFG tri	1.26097	F	0.838889
22	4.93051	13	LC-Reps	IFG tri-EC	1.26097	F	0.838889
22	3.27358	12	LC-Reps	LOC -HPC	1.26097	F	0.838889
22	-2.07241	9	LC-Reps	LOC -IFG oper	1.26097	F	0.838889
22	-2.60464	10	LC-Reps	IFG tri-LOC	1.26097	F	0.838889
22	-0.806177	11	LC-Reps	SFG-LOC	1.26097	F	0.838889
23	-1.95331	6	LC-Reps	EC-OP	-1.38054	F	0.881992
23	-2.53471	7	LC-Reps	LOC -IFG tri	-1.38054	F	0.881992
23	-2.82866	1	LC-Reps	LOC -OP	-1.38054	F	0.881992
23	-0.285304	2	LC-Reps	OP-LOC	-1.38054	F	0.881992
23	-3.05689	19	LC-Reps	HPC-SFG	-1.38054	F	0.881992
23	1.38701	21	LC-Reps	IFG tri-IFG oper	-1.38054	F	0.881992
23	-4.09808	20	LC-Reps	HPC-IFG tri	-1.38054	F	0.881992
23	-4.13293	13	LC-Reps	IFG tri-EC	-1.38054	F	0.881992
23	0.895378	14	LC-Reps	PRC-IFG tri	-1.38054	F	0.881992
23	-1.24347	15	LC-Reps	SFG-HPC	-1.38054	F	0.881992
23	0.247653	16	LC-Reps	IFG oper-HPC	-1.38054	F	0.881992
23	0.544155	17	LC-Reps	HPC-IFG oper	-1.38054	F	0.881992
23	-5.86306	3	LC-Reps	PRC-OP	-1.38054	F	0.881992
23	-0.51243	4	LC-Reps	OP-EC	-1.38054	F	0.881992
23	-4.0564	5	LC-Reps	OP-PRC	-1.38054	F	0.881992
23	-3.54382	8	LC-Reps	LOC -SFG	-1.38054	F	0.881992
23	-0.658428	9	LC-Reps	LOC -IFG oper	-1.38054	F	0.881992
23	-3.68321	18	LC-Reps	IFG tri-HPC	-1.38054	F	0.881992
23	-2.75259	10	LC-Reps	IFG tri-LOC	-1.38054	F	0.881992
23	-3.85144	11	LC-Reps	SFG-LOC	-1.38054	F	0.881992
23	-8.34478	12	LC-Reps	LOC -HPC	-1.38054	F	0.881992
24	-0.715937	1	LC-Reps	LOC -OP	-0.500038	F	0.790608
24	6.03577	7	LC-Reps	LOC -IFG tri	-0.500038	F	0.790608
24	2.09476	8	LC-Reps	LOC -SFG	-0.500038	F	0.790608
24	-0.0391464	9	LC-Reps	LOC -IFG oper	-0.500038	F	0.790608
24	6.82497	10	LC-Reps	IFG tri-LOC	-0.500038	F	0.790608
24	4.43229	11	LC-Reps	SFG-LOC	-0.500038	F	0.790608
24	1.32874	12	LC-Reps	LOC -HPC	-0.500038	F	0.790608
24	3.13437	6	LC-Reps	EC-OP	-0.500038	F	0.790608
24	-2.8923	20	LC-Reps	HPC-IFG tri	-0.500038	F	0.790608
24	2.99931	21	LC-Reps	IFG tri-IFG oper	-0.500038	F	0.790608
24	0.148454	13	LC-Reps	IFG tri-EC	-0.500038	F	0.790608
24	-0.410041	14	LC-Reps	PRC-IFG tri	-0.500038	F	0.790608
24	-1.25237	2	LC-Reps	OP-LOC	-0.500038	F	0.790608
24	6.50851	3	LC-Reps	PRC-OP	-0.500038	F	0.790608
24	0.740166	4	LC-Reps	OP-EC	-0.500038	F	0.790608
24	3.95366	5	LC-Reps	OP-PRC	-0.500038	F	0.790608
24	0.612068	19	LC-Reps	HPC-SFG	-0.500038	F	0.790608
24	1.2486	17	LC-Reps	HPC-IFG oper	-0.500038	F	0.790608
24	2.51923	15	LC-Reps	SFG-HPC	-0.500038	F	0.790608
24	-1.3475	16	LC-Reps	IFG oper-HPC	-0.500038	F	0.790608
24	-1.38005	18	LC-Reps	IFG tri-HPC	-0.500038	F	0.790608
25	-3.09401	1	LC-Reps	LOC -OP	0.0869631	F	0.885805
25	0.333507	21	LC-Reps	IFG tri-IFG oper	0.0869631	F	0.885805
25	1.41326	13	LC-Reps	IFG tri-EC	0.0869631	F	0.885805
25	-1.20849	14	LC-Reps	PRC-IFG tri	0.0869631	F	0.885805
25	-0.31003	2	LC-Reps	OP-LOC	0.0869631	F	0.885805
25	-7.57134	4	LC-Reps	OP-EC	0.0869631	F	0.885805
25	-9.43336	5	LC-Reps	OP-PRC	0.0869631	F	0.885805
25	-8.11446	6	LC-Reps	EC-OP	0.0869631	F	0.885805
25	-3.49091	3	LC-Reps	PRC-OP	0.0869631	F	0.885805
25	4.88727	8	LC-Reps	LOC -SFG	0.0869631	F	0.885805
25	-2.23254	9	LC-Reps	LOC -IFG oper	0.0869631	F	0.885805
25	0.0282536	10	LC-Reps	IFG tri-LOC	0.0869631	F	0.885805
25	3.44273	15	LC-Reps	SFG-HPC	0.0869631	F	0.885805
25	2.32241	16	LC-Reps	IFG oper-HPC	0.0869631	F	0.885805
25	0.652931	17	LC-Reps	HPC-IFG oper	0.0869631	F	0.885805
25	1.60487	18	LC-Reps	IFG tri-HPC	0.0869631	F	0.885805
25	5.74483	19	LC-Reps	HPC-SFG	0.0869631	F	0.885805
25	0.458455	20	LC-Reps	HPC-IFG tri	0.0869631	F	0.885805
25	-1.7439	7	LC-Reps	LOC -IFG tri	0.0869631	F	0.885805
25	3.70034	11	LC-Reps	SFG-LOC	0.0869631	F	0.885805
25	1.82786	12	LC-Reps	LOC -HPC	0.0869631	F	0.885805
26	-2.26078	21	LC-Reps	IFG tri-IFG oper	-0.206537	F	0.818056
26	-0.45656	19	LC-Reps	HPC-SFG	-0.206537	F	0.818056
26	2.55431	20	LC-Reps	HPC-IFG tri	-0.206537	F	0.818056
26	3.23183	8	LC-Reps	LOC -SFG	-0.206537	F	0.818056
26	4.93655	9	LC-Reps	LOC -IFG oper	-0.206537	F	0.818056
26	4.86288	10	LC-Reps	IFG tri-LOC	-0.206537	F	0.818056
26	8.01239	11	LC-Reps	SFG-LOC	-0.206537	F	0.818056
26	-0.660254	12	LC-Reps	LOC -HPC	-0.206537	F	0.818056
26	21.9946	13	LC-Reps	IFG tri-EC	-0.206537	F	0.818056
26	-0.474141	1	LC-Reps	LOC -OP	-0.206537	F	0.818056
26	-2.91352	2	LC-Reps	OP-LOC	-0.206537	F	0.818056
26	2.178	7	LC-Reps	LOC -IFG tri	-0.206537	F	0.818056
26	3.66576	14	LC-Reps	PRC-IFG tri	-0.206537	F	0.818056
26	0.0155205	15	LC-Reps	SFG-HPC	-0.206537	F	0.818056
26	1.4088	16	LC-Reps	IFG oper-HPC	-0.206537	F	0.818056
26	0.580946	17	LC-Reps	HPC-IFG oper	-0.206537	F	0.818056
26	8.25092	18	LC-Reps	IFG tri-HPC	-0.206537	F	0.818056
26	-0.112519	4	LC-Reps	OP-EC	-0.206537	F	0.818056
26	-3.36556	3	LC-Reps	PRC-OP	-0.206537	F	0.818056
26	-2.97669	5	LC-Reps	OP-PRC	-0.206537	F	0.818056
26	0.163123	6	LC-Reps	EC-OP	-0.206537	F	0.818056
27	-0.760632	19	LC-Reps	HPC-SFG	0.0869631	M	0.87161
27	-6.01111	5	LC-Reps	OP-PRC	0.0869631	M	0.87161
27	-10.0222	1	LC-Reps	LOC -OP	0.0869631	M	0.87161
27	-9.6378	4	LC-Reps	OP-EC	0.0869631	M	0.87161
27	-4.46934	20	LC-Reps	HPC-IFG tri	0.0869631	M	0.87161
27	-3.79511	2	LC-Reps	OP-LOC	0.0869631	M	0.87161
27	-1.08532	3	LC-Reps	PRC-OP	0.0869631	M	0.87161
27	-5.78451	6	LC-Reps	EC-OP	0.0869631	M	0.87161
27	0.0602743	7	LC-Reps	LOC -IFG tri	0.0869631	M	0.87161
27	1.93959	8	LC-Reps	LOC -SFG	0.0869631	M	0.87161
27	5.18812	9	LC-Reps	LOC -IFG oper	0.0869631	M	0.87161
27	-1.9003	10	LC-Reps	IFG tri-LOC	0.0869631	M	0.87161
27	0.585242	17	LC-Reps	HPC-IFG oper	0.0869631	M	0.87161
27	-0.734304	18	LC-Reps	IFG tri-HPC	0.0869631	M	0.87161
27	-0.930025	21	LC-Reps	IFG tri-IFG oper	0.0869631	M	0.87161
27	2.30327	11	LC-Reps	SFG-LOC	0.0869631	M	0.87161
27	11.9301	12	LC-Reps	LOC -HPC	0.0869631	M	0.87161
27	1.24613	13	LC-Reps	IFG tri-EC	0.0869631	M	0.87161
27	4.40009	16	LC-Reps	IFG oper-HPC	0.0869631	M	0.87161
27	2.14735	14	LC-Reps	PRC-IFG tri	0.0869631	M	0.87161
27	6.27933	15	LC-Reps	SFG-HPC	0.0869631	M	0.87161
28	-1.49092	2	LC-Reps	OP-LOC	-0.500038	F	0.860523
28	1.20973	1	LC-Reps	LOC -OP	-0.500038	F	0.860523
28	0.87264	9	LC-Reps	LOC -IFG oper	-0.500038	F	0.860523
28	-6.95504	20	LC-Reps	HPC-IFG tri	-0.500038	F	0.860523
28	-1.3992	21	LC-Reps	IFG tri-IFG oper	-0.500038	F	0.860523
28	4.06822	8	LC-Reps	LOC -SFG	-0.500038	F	0.860523
28	0.323643	10	LC-Reps	IFG tri-LOC	-0.500038	F	0.860523
28	3.63671	11	LC-Reps	SFG-LOC	-0.500038	F	0.860523
28	2.39824	12	LC-Reps	LOC -HPC	-0.500038	F	0.860523
28	5.478	3	LC-Reps	PRC-OP	-0.500038	F	0.860523
28	1.8334	4	LC-Reps	OP-EC	-0.500038	F	0.860523
28	7.11805	5	LC-Reps	OP-PRC	-0.500038	F	0.860523
28	1.85702	6	LC-Reps	EC-OP	-0.500038	F	0.860523
28	2.55118	7	LC-Reps	LOC -IFG tri	-0.500038	F	0.860523
28	0.412136	13	LC-Reps	IFG tri-EC	-0.500038	F	0.860523
28	-2.00489	14	LC-Reps	PRC-IFG tri	-0.500038	F	0.860523
28	0.187448	15	LC-Reps	SFG-HPC	-0.500038	F	0.860523
28	-2.9758	16	LC-Reps	IFG oper-HPC	-0.500038	F	0.860523
28	-4.497	17	LC-Reps	HPC-IFG oper	-0.500038	F	0.860523
28	-4.20917	18	LC-Reps	IFG tri-HPC	-0.500038	F	0.860523
28	0.773795	19	LC-Reps	HPC-SFG	-0.500038	F	0.860523
29	-7.39361	1	LC-Reps	LOC -OP	-1.38054	M	0.846667
29	0.0335194	2	LC-Reps	OP-LOC	-1.38054	M	0.846667
29	-3.43558	3	LC-Reps	PRC-OP	-1.38054	M	0.846667
29	1.09463	17	LC-Reps	HPC-IFG oper	-1.38054	M	0.846667
29	-0.665679	18	LC-Reps	IFG tri-HPC	-1.38054	M	0.846667
29	-1.60252	12	LC-Reps	LOC -HPC	-1.38054	M	0.846667
29	5.38807	13	LC-Reps	IFG tri-EC	-1.38054	M	0.846667
29	2.99134	14	LC-Reps	PRC-IFG tri	-1.38054	M	0.846667
29	3.74002	15	LC-Reps	SFG-HPC	-1.38054	M	0.846667
29	-0.290506	16	LC-Reps	IFG oper-HPC	-1.38054	M	0.846667
29	1.24464	6	LC-Reps	EC-OP	-1.38054	M	0.846667
29	6.56365	7	LC-Reps	LOC -IFG tri	-1.38054	M	0.846667
29	3.49947	8	LC-Reps	LOC -SFG	-1.38054	M	0.846667
29	8.05022	9	LC-Reps	LOC -IFG oper	-1.38054	M	0.846667
29	2.93749	11	LC-Reps	SFG-LOC	-1.38054	M	0.846667
29	1.91401	4	LC-Reps	OP-EC	-1.38054	M	0.846667
29	3.71661	19	LC-Reps	HPC-SFG	-1.38054	M	0.846667
29	1.09536	20	LC-Reps	HPC-IFG tri	-1.38054	M	0.846667
29	-0.326488	21	LC-Reps	IFG tri-IFG oper	-1.38054	M	0.846667
29	0.869682	10	LC-Reps	IFG tri-LOC	-1.38054	M	0.846667
29	-2.97777	5	LC-Reps	OP-PRC	-1.38054	M	0.846667
30	15.2383	20	LC-Reps	HPC-IFG tri	-0.500038	M	0.865184
30	-3.42203	21	LC-Reps	IFG tri-IFG oper	-0.500038	M	0.865184
30	12.5069	18	LC-Reps	IFG tri-HPC	-0.500038	M	0.865184
30	4.74749	19	LC-Reps	HPC-SFG	-0.500038	M	0.865184
30	-1.57775	7	LC-Reps	LOC -IFG tri	-0.500038	M	0.865184
30	3.03551	14	LC-Reps	PRC-IFG tri	-0.500038	M	0.865184
30	6.46987	15	LC-Reps	SFG-HPC	-0.500038	M	0.865184
30	2.2224	16	LC-Reps	IFG oper-HPC	-0.500038	M	0.865184
30	1.91017	17	LC-Reps	HPC-IFG oper	-0.500038	M	0.865184
30	-7.69703	6	LC-Reps	EC-OP	-0.500038	M	0.865184
30	-0.26181	8	LC-Reps	LOC -SFG	-0.500038	M	0.865184
30	-13.8016	1	LC-Reps	LOC -OP	-0.500038	M	0.865184
30	-1.57977	10	LC-Reps	IFG tri-LOC	-0.500038	M	0.865184
30	-2.61026	5	LC-Reps	OP-PRC	-0.500038	M	0.865184
30	-0.767165	11	LC-Reps	SFG-LOC	-0.500038	M	0.865184
30	-5.59496	9	LC-Reps	LOC -IFG oper	-0.500038	M	0.865184
30	-3.608	2	LC-Reps	OP-LOC	-0.500038	M	0.865184
30	-4.51108	3	LC-Reps	PRC-OP	-0.500038	M	0.865184
30	8.42306	13	LC-Reps	IFG tri-EC	-0.500038	M	0.865184
30	-3.7535	4	LC-Reps	OP-EC	-0.500038	M	0.865184
30	8.92069	12	LC-Reps	LOC -HPC	-0.500038	M	0.865184
31	-0.342941	18	LC-Reps	IFG tri-HPC	-1.38054	M	0.906667
31	-5.6293	1	LC-Reps	LOC -OP	-1.38054	M	0.906667
31	-0.225833	2	LC-Reps	OP-LOC	-1.38054	M	0.906667
31	-0.837028	5	LC-Reps	OP-PRC	-1.38054	M	0.906667
31	-6.37738	6	LC-Reps	EC-OP	-1.38054	M	0.906667
31	-3.17775	3	LC-Reps	PRC-OP	-1.38054	M	0.906667
31	-2.13958	4	LC-Reps	OP-EC	-1.38054	M	0.906667
31	1.45016	14	LC-Reps	PRC-IFG tri	-1.38054	M	0.906667
31	1.51356	15	LC-Reps	SFG-HPC	-1.38054	M	0.906667
31	5.92228	16	LC-Reps	IFG oper-HPC	-1.38054	M	0.906667
31	3.49124	17	LC-Reps	HPC-IFG oper	-1.38054	M	0.906667
31	8.63296	7	LC-Reps	LOC -IFG tri	-1.38054	M	0.906667
31	5.47742	8	LC-Reps	LOC -SFG	-1.38054	M	0.906667
31	2.41843	9	LC-Reps	LOC -IFG oper	-1.38054	M	0.906667
31	6.90113	10	LC-Reps	IFG tri-LOC	-1.38054	M	0.906667
31	5.97785	11	LC-Reps	SFG-LOC	-1.38054	M	0.906667
31	1.71154	12	LC-Reps	LOC -HPC	-1.38054	M	0.906667
31	1.6741	13	LC-Reps	IFG tri-EC	-1.38054	M	0.906667
31	-2.36882	19	LC-Reps	HPC-SFG	-1.38054	M	0.906667
31	-3.62482	20	LC-Reps	HPC-IFG tri	-1.38054	M	0.906667
31	1.80491	21	LC-Reps	IFG tri-IFG oper	-1.38054	M	0.906667
32	0.524779	21	LC-Reps	IFG tri-IFG oper	-0.793538	M	0.824167
32	5.43162	20	LC-Reps	HPC-IFG tri	-0.793538	M	0.824167
32	-4.81987	4	LC-Reps	OP-EC	-0.793538	M	0.824167
32	-4.43027	5	LC-Reps	OP-PRC	-0.793538	M	0.824167
32	-4.12013	6	LC-Reps	EC-OP	-0.793538	M	0.824167
32	4.49809	7	LC-Reps	LOC -IFG tri	-0.793538	M	0.824167
32	0.690544	8	LC-Reps	LOC -SFG	-0.793538	M	0.824167
32	5.40274	9	LC-Reps	LOC -IFG oper	-0.793538	M	0.824167
32	4.16559	16	LC-Reps	IFG oper-HPC	-0.793538	M	0.824167
32	4.45506	17	LC-Reps	HPC-IFG oper	-0.793538	M	0.824167
32	7.49951	18	LC-Reps	IFG tri-HPC	-0.793538	M	0.824167
32	-3.09249	19	LC-Reps	HPC-SFG	-0.793538	M	0.824167
32	6.91356	10	LC-Reps	IFG tri-LOC	-0.793538	M	0.824167
32	2.56493	11	LC-Reps	SFG-LOC	-0.793538	M	0.824167
32	2.78283	12	LC-Reps	LOC -HPC	-0.793538	M	0.824167
32	-2.27254	15	LC-Reps	SFG-HPC	-0.793538	M	0.824167
32	-0.687704	13	LC-Reps	IFG tri-EC	-0.793538	M	0.824167
32	-1.76425	14	LC-Reps	PRC-IFG tri	-0.793538	M	0.824167
32	-6.4879	3	LC-Reps	PRC-OP	-0.793538	M	0.824167
32	-3.00799	2	LC-Reps	OP-LOC	-0.793538	M	0.824167
32	-6.09805	1	LC-Reps	LOC -OP	-0.793538	M	0.824167
33	0.0312413	2	LC-Reps	OP-LOC	-0.500038	F	0.879209
33	2.14305	3	LC-Reps	PRC-OP	-0.500038	F	0.879209
33	-1.64863	13	LC-Reps	IFG tri-EC	-0.500038	F	0.879209
33	4.6898	14	LC-Reps	PRC-IFG tri	-0.500038	F	0.879209
33	-3.28745	4	LC-Reps	OP-EC	-0.500038	F	0.879209
33	2.59205	5	LC-Reps	OP-PRC	-0.500038	F	0.879209
33	-2.44885	15	LC-Reps	SFG-HPC	-0.500038	F	0.879209
33	3.40648	7	LC-Reps	LOC -IFG tri	-0.500038	F	0.879209
33	-4.55673	8	LC-Reps	LOC -SFG	-0.500038	F	0.879209
33	-4.10903	12	LC-Reps	LOC -HPC	-0.500038	F	0.879209
33	1.57313	1	LC-Reps	LOC -OP	-0.500038	F	0.879209
33	-1.9303	6	LC-Reps	EC-OP	-0.500038	F	0.879209
33	3.8645	9	LC-Reps	LOC -IFG oper	-0.500038	F	0.879209
33	0.951005	10	LC-Reps	IFG tri-LOC	-0.500038	F	0.879209
33	-5.60039	11	LC-Reps	SFG-LOC	-0.500038	F	0.879209
33	7.74658	16	LC-Reps	IFG oper-HPC	-0.500038	F	0.879209
33	5.63764	17	LC-Reps	HPC-IFG oper	-0.500038	F	0.879209
33	-0.843548	19	LC-Reps	HPC-SFG	-0.500038	F	0.879209
33	2.11546	18	LC-Reps	IFG tri-HPC	-0.500038	F	0.879209
33	1.45423	20	LC-Reps	HPC-IFG tri	-0.500038	F	0.879209
33	6.5029	21	LC-Reps	IFG tri-IFG oper	-0.500038	F	0.879209
34	4.63494	21	LC-Reps	IFG tri-IFG oper	-0.793538	F	0.888333
34	1.96239	20	LC-Reps	HPC-IFG tri	-0.793538	F	0.888333
34	3.44487	19	LC-Reps	HPC-SFG	-0.793538	F	0.888333
34	-0.781662	4	LC-Reps	OP-EC	-0.793538	F	0.888333
34	-2.98707	5	LC-Reps	OP-PRC	-0.793538	F	0.888333
34	2.24045	18	LC-Reps	IFG tri-HPC	-0.793538	F	0.888333
34	0.530246	8	LC-Reps	LOC -SFG	-0.793538	F	0.888333
34	-1.04569	6	LC-Reps	EC-OP	-0.793538	F	0.888333
34	6.11984	7	LC-Reps	LOC -IFG tri	-0.793538	F	0.888333
34	-3.60751	3	LC-Reps	PRC-OP	-0.793538	F	0.888333
34	1.90555	9	LC-Reps	LOC -IFG oper	-0.793538	F	0.888333
34	8.90371	10	LC-Reps	IFG tri-LOC	-0.793538	F	0.888333
34	-0.238695	11	LC-Reps	SFG-LOC	-0.793538	F	0.888333
34	-0.65288	12	LC-Reps	LOC -HPC	-0.793538	F	0.888333
34	12.0285	13	LC-Reps	IFG tri-EC	-0.793538	F	0.888333
34	-3.38046	16	LC-Reps	IFG oper-HPC	-0.793538	F	0.888333
34	-1.91715	17	LC-Reps	HPC-IFG oper	-0.793538	F	0.888333
34	2.25813	14	LC-Reps	PRC-IFG tri	-0.793538	F	0.888333
34	6.70369	15	LC-Reps	SFG-HPC	-0.793538	F	0.888333
34	-0.713	1	LC-Reps	LOC -OP	-0.793538	F	0.888333
34	-1.45775	2	LC-Reps	OP-LOC	-0.793538	F	0.888333
35	1.8591	12	LC-Reps	LOC -HPC	0.673964	M	0.909958
35	-4.58888	3	LC-Reps	PRC-OP	0.673964	M	0.909958
35	-3.22305	2	LC-Reps	OP-LOC	0.673964	M	0.909958
35	3.45999	8	LC-Reps	LOC -SFG	0.673964	M	0.909958
35	3.58968	9	LC-Reps	LOC -IFG oper	0.673964	M	0.909958
35	8.68641	10	LC-Reps	IFG tri-LOC	0.673964	M	0.909958
35	11.8426	11	LC-Reps	SFG-LOC	0.673964	M	0.909958
35	-0.125704	4	LC-Reps	OP-EC	0.673964	M	0.909958
35	7.76752	7	LC-Reps	LOC -IFG tri	0.673964	M	0.909958
35	-0.0944247	5	LC-Reps	OP-PRC	0.673964	M	0.909958
35	-3.23279	6	LC-Reps	EC-OP	0.673964	M	0.909958
35	-12.3718	1	LC-Reps	LOC -OP	0.673964	M	0.909958
35	-7.13232	13	LC-Reps	IFG tri-EC	0.673964	M	0.909958
35	2.0247	14	LC-Reps	PRC-IFG tri	0.673964	M	0.909958
35	6.24797	21	LC-Reps	IFG tri-IFG oper	0.673964	M	0.909958
35	1.78433	16	LC-Reps	IFG oper-HPC	0.673964	M	0.909958
35	0.931631	17	LC-Reps	HPC-IFG oper	0.673964	M	0.909958
35	1.46639	18	LC-Reps	IFG tri-HPC	0.673964	M	0.909958
35	1.64889	15	LC-Reps	SFG-HPC	0.673964	M	0.909958
35	1.21187	20	LC-Reps	HPC-IFG tri	0.673964	M	0.909958
35	0.145584	19	LC-Reps	HPC-SFG	0.673964	M	0.909958
36	-2.70772	2	LC-Reps	OP-LOC	0.673964	M	0.735833
36	6.27379	3	LC-Reps	PRC-OP	0.673964	M	0.735833
36	2.97073	4	LC-Reps	OP-EC	0.673964	M	0.735833
36	7.56051	15	LC-Reps	SFG-HPC	0.673964	M	0.735833
36	6.18855	16	LC-Reps	IFG oper-HPC	0.673964	M	0.735833
36	6.12814	17	LC-Reps	HPC-IFG oper	0.673964	M	0.735833
36	3.57433	5	LC-Reps	OP-PRC	0.673964	M	0.735833
36	5.2019	6	LC-Reps	EC-OP	0.673964	M	0.735833
36	-1.27729	7	LC-Reps	LOC -IFG tri	0.673964	M	0.735833
36	1.53383	8	LC-Reps	LOC -SFG	0.673964	M	0.735833
36	-0.0238678	1	LC-Reps	LOC -OP	0.673964	M	0.735833
36	7.58874	18	LC-Reps	IFG tri-HPC	0.673964	M	0.735833
36	5.71275	19	LC-Reps	HPC-SFG	0.673964	M	0.735833
36	9.91868	20	LC-Reps	HPC-IFG tri	0.673964	M	0.735833
36	2.60769	21	LC-Reps	IFG tri-IFG oper	0.673964	M	0.735833
36	0.912628	9	LC-Reps	LOC -IFG oper	0.673964	M	0.735833
36	0.851509	11	LC-Reps	SFG-LOC	0.673964	M	0.735833
36	1.42841	12	LC-Reps	LOC -HPC	0.673964	M	0.735833
36	2.2698	13	LC-Reps	IFG tri-EC	0.673964	M	0.735833
36	-4.18851	14	LC-Reps	PRC-IFG tri	0.673964	M	0.735833
36	-2.0961	10	LC-Reps	IFG tri-LOC	0.673964	M	0.735833
37	2.889	6	LC-Reps	EC-OP	-1.67404	F	0.882415
37	2.03548	3	LC-Reps	PRC-OP	-1.67404	F	0.882415
37	-3.70907	10	LC-Reps	IFG tri-LOC	-1.67404	F	0.882415
37	-5.81518	7	LC-Reps	LOC -IFG tri	-1.67404	F	0.882415
37	-1.38299	8	LC-Reps	LOC -SFG	-1.67404	F	0.882415
37	-2.46477	9	LC-Reps	LOC -IFG oper	-1.67404	F	0.882415
37	-11.0583	1	LC-Reps	LOC -OP	-1.67404	F	0.882415
37	0.922557	2	LC-Reps	OP-LOC	-1.67404	F	0.882415
37	5.07707	4	LC-Reps	OP-EC	-1.67404	F	0.882415
37	5.09441	5	LC-Reps	OP-PRC	-1.67404	F	0.882415
37	-1.7946	21	LC-Reps	IFG tri-IFG oper	-1.67404	F	0.882415
37	4.09501	20	LC-Reps	HPC-IFG tri	-1.67404	F	0.882415
37	-4.45632	11	LC-Reps	SFG-LOC	-1.67404	F	0.882415
37	3.33859	12	LC-Reps	LOC -HPC	-1.67404	F	0.882415
37	1.62989	19	LC-Reps	HPC-SFG	-1.67404	F	0.882415
37	-1.29539	14	LC-Reps	PRC-IFG tri	-1.67404	F	0.882415
37	3.24424	15	LC-Reps	SFG-HPC	-1.67404	F	0.882415
37	-2.33597	13	LC-Reps	IFG tri-EC	-1.67404	F	0.882415
37	-1.13796	17	LC-Reps	HPC-IFG oper	-1.67404	F	0.882415
37	2.84803	18	LC-Reps	IFG tri-HPC	-1.67404	F	0.882415
37	0.143256	16	LC-Reps	IFG oper-HPC	-1.67404	F	0.882415
38	11.2623	20	LC-Reps	HPC-IFG tri	-1.38054	F	0.879167
38	0.12056	21	LC-Reps	IFG tri-IFG oper	-1.38054	F	0.879167
38	4.68102	16	LC-Reps	IFG oper-HPC	-1.38054	F	0.879167
38	7.91548	17	LC-Reps	HPC-IFG oper	-1.38054	F	0.879167
38	3.86769	18	LC-Reps	IFG tri-HPC	-1.38054	F	0.879167
38	6.81276	19	LC-Reps	HPC-SFG	-1.38054	F	0.879167
38	6.43738	12	LC-Reps	LOC -HPC	-1.38054	F	0.879167
38	3.60541	10	LC-Reps	IFG tri-LOC	-1.38054	F	0.879167
38	8.37542	11	LC-Reps	SFG-LOC	-1.38054	F	0.879167
38	3.05943	13	LC-Reps	IFG tri-EC	-1.38054	F	0.879167
38	2.43239	14	LC-Reps	PRC-IFG tri	-1.38054	F	0.879167
38	-7.62794	6	LC-Reps	EC-OP	-1.38054	F	0.879167
38	6.82279	7	LC-Reps	LOC -IFG tri	-1.38054	F	0.879167
38	6.89105	8	LC-Reps	LOC -SFG	-1.38054	F	0.879167
38	5.40662	9	LC-Reps	LOC -IFG oper	-1.38054	F	0.879167
38	6.29913	15	LC-Reps	SFG-HPC	-1.38054	F	0.879167
38	-1.14265	2	LC-Reps	OP-LOC	-1.38054	F	0.879167
38	-3.1808	5	LC-Reps	OP-PRC	-1.38054	F	0.879167
38	-13.3825	1	LC-Reps	LOC -OP	-1.38054	F	0.879167
38	-4.76175	4	LC-Reps	OP-EC	-1.38054	F	0.879167
38	-4.99468	3	LC-Reps	PRC-OP	-1.38054	F	0.879167
39	-1.28995	6	LC-Reps	EC-OP	-1.08704	F	0.924722
39	-7.46391	5	LC-Reps	OP-PRC	-1.08704	F	0.924722
39	5.67619	7	LC-Reps	LOC -IFG tri	-1.08704	F	0.924722
39	1.27606	8	LC-Reps	LOC -SFG	-1.08704	F	0.924722
39	-2.36947	1	LC-Reps	LOC -OP	-1.08704	F	0.924722
39	1.86901	9	LC-Reps	LOC -IFG oper	-1.08704	F	0.924722
39	4.1359	10	LC-Reps	IFG tri-LOC	-1.08704	F	0.924722
39	6.54712	11	LC-Reps	SFG-LOC	-1.08704	F	0.924722
39	-1.71597	2	LC-Reps	OP-LOC	-1.08704	F	0.924722
39	-8.37763	3	LC-Reps	PRC-OP	-1.08704	F	0.924722
39	-0.112368	4	LC-Reps	OP-EC	-1.08704	F	0.924722
39	5.73948	12	LC-Reps	LOC -HPC	-1.08704	F	0.924722
39	4.36892	13	LC-Reps	IFG tri-EC	-1.08704	F	0.924722
39	-0.410432	14	LC-Reps	PRC-IFG tri	-1.08704	F	0.924722
39	1.45204	15	LC-Reps	SFG-HPC	-1.08704	F	0.924722
39	5.94937	16	LC-Reps	IFG oper-HPC	-1.08704	F	0.924722
39	7.06277	17	LC-Reps	HPC-IFG oper	-1.08704	F	0.924722
39	7.61818	18	LC-Reps	IFG tri-HPC	-1.08704	F	0.924722
39	-2.26825	21	LC-Reps	IFG tri-IFG oper	-1.08704	F	0.924722
39	1.82854	19	LC-Reps	HPC-SFG	-1.08704	F	0.924722
39	9.86599	20	LC-Reps	HPC-IFG tri	-1.08704	F	0.924722
40	-3.86823	1	LC-Reps	LOC -OP	1.55447	F	0.8425
40	0.0997981	2	LC-Reps	OP-LOC	1.55447	F	0.8425
40	-1.45185	3	LC-Reps	PRC-OP	1.55447	F	0.8425
40	1.69011	10	LC-Reps	IFG tri-LOC	1.55447	F	0.8425
40	-0.35952	14	LC-Reps	PRC-IFG tri	1.55447	F	0.8425
40	2.10427	4	LC-Reps	OP-EC	1.55447	F	0.8425
40	-3.77128	5	LC-Reps	OP-PRC	1.55447	F	0.8425
40	0.744658	6	LC-Reps	EC-OP	1.55447	F	0.8425
40	4.94739	11	LC-Reps	SFG-LOC	1.55447	F	0.8425
40	1.27814	12	LC-Reps	LOC -HPC	1.55447	F	0.8425
40	2.66118	7	LC-Reps	LOC -IFG tri	1.55447	F	0.8425
40	2.91657	8	LC-Reps	LOC -SFG	1.55447	F	0.8425
40	-2.79948	9	LC-Reps	LOC -IFG oper	1.55447	F	0.8425
40	6.82629	13	LC-Reps	IFG tri-EC	1.55447	F	0.8425
40	0.795425	21	LC-Reps	IFG tri-IFG oper	1.55447	F	0.8425
40	0.891114	19	LC-Reps	HPC-SFG	1.55447	F	0.8425
40	1.2928	20	LC-Reps	HPC-IFG tri	1.55447	F	0.8425
40	1.58118	15	LC-Reps	SFG-HPC	1.55447	F	0.8425
40	1.27035	16	LC-Reps	IFG oper-HPC	1.55447	F	0.8425
40	0.947825	18	LC-Reps	IFG tri-HPC	1.55447	F	0.8425
40	0.418052	17	LC-Reps	HPC-IFG oper	1.55447	F	0.8425
41	-3.67402	1	LC-Reps	LOC -OP	1.26097	F	0.789423
41	-3.53375	2	LC-Reps	OP-LOC	1.26097	F	0.789423
41	1.52024	3	LC-Reps	PRC-OP	1.26097	F	0.789423
41	-8.38206	4	LC-Reps	OP-EC	1.26097	F	0.789423
41	-2.49607	19	LC-Reps	HPC-SFG	1.26097	F	0.789423
41	-1.16744	18	LC-Reps	IFG tri-HPC	1.26097	F	0.789423
41	7.79962	5	LC-Reps	OP-PRC	1.26097	F	0.789423
41	-7.48904	20	LC-Reps	HPC-IFG tri	1.26097	F	0.789423
41	0.179071	21	LC-Reps	IFG tri-IFG oper	1.26097	F	0.789423
41	-5.76174	11	LC-Reps	SFG-LOC	1.26097	F	0.789423
41	18.1177	12	LC-Reps	LOC -HPC	1.26097	F	0.789423
41	-0.338845	13	LC-Reps	IFG tri-EC	1.26097	F	0.789423
41	0.140398	14	LC-Reps	PRC-IFG tri	1.26097	F	0.789423
41	3.69481	15	LC-Reps	SFG-HPC	1.26097	F	0.789423
41	2.56009	16	LC-Reps	IFG oper-HPC	1.26097	F	0.789423
41	-1.29996	17	LC-Reps	HPC-IFG oper	1.26097	F	0.789423
41	-4.65983	6	LC-Reps	EC-OP	1.26097	F	0.789423
41	2.6247	7	LC-Reps	LOC -IFG tri	1.26097	F	0.789423
41	0.498492	9	LC-Reps	LOC -IFG oper	1.26097	F	0.789423
41	-4.05856	10	LC-Reps	IFG tri-LOC	1.26097	F	0.789423
41	3.2334	8	LC-Reps	LOC -SFG	1.26097	F	0.789423
42	1.08734	21	LC-Reps	IFG tri-IFG oper	1.55447	F	0.835648
42	5.82749	7	LC-Reps	LOC -IFG tri	1.55447	F	0.835648
42	4.86097	8	LC-Reps	LOC -SFG	1.55447	F	0.835648
42	4.2231	9	LC-Reps	LOC -IFG oper	1.55447	F	0.835648
42	3.69221	11	LC-Reps	SFG-LOC	1.55447	F	0.835648
42	5.64994	12	LC-Reps	LOC -HPC	1.55447	F	0.835648
42	-12.8997	1	LC-Reps	LOC -OP	1.55447	F	0.835648
42	-2.78578	2	LC-Reps	OP-LOC	1.55447	F	0.835648
42	0.543425	20	LC-Reps	HPC-IFG tri	1.55447	F	0.835648
42	-3.45855	6	LC-Reps	EC-OP	1.55447	F	0.835648
42	-2.56145	10	LC-Reps	IFG tri-LOC	1.55447	F	0.835648
42	3.00542	13	LC-Reps	IFG tri-EC	1.55447	F	0.835648
42	2.40093	14	LC-Reps	PRC-IFG tri	1.55447	F	0.835648
42	-1.38946	15	LC-Reps	SFG-HPC	1.55447	F	0.835648
42	-0.97243	3	LC-Reps	PRC-OP	1.55447	F	0.835648
42	-0.261166	4	LC-Reps	OP-EC	1.55447	F	0.835648
42	4.31485	5	LC-Reps	OP-PRC	1.55447	F	0.835648
42	1.03258	19	LC-Reps	HPC-SFG	1.55447	F	0.835648
42	7.12537	16	LC-Reps	IFG oper-HPC	1.55447	F	0.835648
42	9.54679	17	LC-Reps	HPC-IFG oper	1.55447	F	0.835648
42	-2.844	18	LC-Reps	IFG tri-HPC	1.55447	F	0.835648
43	-4.40604	1	LC-Reps	LOC -OP	-0.206537	F	0.8
43	0.466371	2	LC-Reps	OP-LOC	-0.206537	F	0.8
43	-1.06242	3	LC-Reps	PRC-OP	-0.206537	F	0.8
43	2.33635	4	LC-Reps	OP-EC	-0.206537	F	0.8
43	-1.28782	10	LC-Reps	IFG tri-LOC	-0.206537	F	0.8
43	-0.714661	11	LC-Reps	SFG-LOC	-0.206537	F	0.8
43	-1.24107	12	LC-Reps	LOC -HPC	-0.206537	F	0.8
43	-1.0603	13	LC-Reps	IFG tri-EC	-0.206537	F	0.8
43	2.49229	14	LC-Reps	PRC-IFG tri	-0.206537	F	0.8
43	-1.44889	15	LC-Reps	SFG-HPC	-0.206537	F	0.8
43	0.734569	16	LC-Reps	IFG oper-HPC	-0.206537	F	0.8
43	-2.21965	21	LC-Reps	IFG tri-IFG oper	-0.206537	F	0.8
43	2.89679	8	LC-Reps	LOC -SFG	-0.206537	F	0.8
43	-2.46303	9	LC-Reps	LOC -IFG oper	-0.206537	F	0.8
43	0.671204	17	LC-Reps	HPC-IFG oper	-0.206537	F	0.8
43	0.768511	5	LC-Reps	OP-PRC	-0.206537	F	0.8
43	2.96336	6	LC-Reps	EC-OP	-0.206537	F	0.8
43	1.95358	7	LC-Reps	LOC -IFG tri	-0.206537	F	0.8
43	2.13639	18	LC-Reps	IFG tri-HPC	-0.206537	F	0.8
43	1.70579	19	LC-Reps	HPC-SFG	-0.206537	F	0.8
43	4.52424	20	LC-Reps	HPC-IFG tri	-0.206537	F	0.8
44	13.8398	17	LC-Reps	HPC-IFG oper	-0.206537	M	0.669025
44	-1.21915	1	LC-Reps	LOC -OP	-0.206537	M	0.669025
44	-0.861301	2	LC-Reps	OP-LOC	-0.206537	M	0.669025
44	5.44919	19	LC-Reps	HPC-SFG	-0.206537	M	0.669025
44	11.9835	20	LC-Reps	HPC-IFG tri	-0.206537	M	0.669025
44	-2.21318	3	LC-Reps	PRC-OP	-0.206537	M	0.669025
44	9.43973	18	LC-Reps	IFG tri-HPC	-0.206537	M	0.669025
44	13.2264	9	LC-Reps	LOC -IFG oper	-0.206537	M	0.669025
44	5.83951	21	LC-Reps	IFG tri-IFG oper	-0.206537	M	0.669025
44	2.32869	8	LC-Reps	LOC -SFG	-0.206537	M	0.669025
44	4.55094	14	LC-Reps	PRC-IFG tri	-0.206537	M	0.669025
44	6.33274	15	LC-Reps	SFG-HPC	-0.206537	M	0.669025
44	8.0551	16	LC-Reps	IFG oper-HPC	-0.206537	M	0.669025
44	-1.9574	4	LC-Reps	OP-EC	-0.206537	M	0.669025
44	-3.35966	5	LC-Reps	OP-PRC	-0.206537	M	0.669025
44	-2.22012	6	LC-Reps	EC-OP	-0.206537	M	0.669025
44	8.60171	7	LC-Reps	LOC -IFG tri	-0.206537	M	0.669025
44	5.36558	10	LC-Reps	IFG tri-LOC	-0.206537	M	0.669025
44	10.116	13	LC-Reps	IFG tri-EC	-0.206537	M	0.669025
44	-3.93346	11	LC-Reps	SFG-LOC	-0.206537	M	0.669025
44	3.32801	12	LC-Reps	LOC -HPC	-0.206537	M	0.669025
45	-0.0812654	2	LC-Reps	OP-LOC	0.0869631	M	0.868056
45	-3.88489	4	LC-Reps	OP-EC	0.0869631	M	0.868056
45	-3.65284	3	LC-Reps	PRC-OP	0.0869631	M	0.868056
45	1.71605	1	LC-Reps	LOC -OP	0.0869631	M	0.868056
45	-4.46419	5	LC-Reps	OP-PRC	0.0869631	M	0.868056
45	-4.31776	6	LC-Reps	EC-OP	0.0869631	M	0.868056
45	3.32635	7	LC-Reps	LOC -IFG tri	0.0869631	M	0.868056
45	-0.976414	12	LC-Reps	LOC -HPC	0.0869631	M	0.868056
45	-6.34801	13	LC-Reps	IFG tri-EC	0.0869631	M	0.868056
45	1.57717	14	LC-Reps	PRC-IFG tri	0.0869631	M	0.868056
45	-2.62472	19	LC-Reps	HPC-SFG	0.0869631	M	0.868056
45	-2.02577	20	LC-Reps	HPC-IFG tri	0.0869631	M	0.868056
45	1.35487	21	LC-Reps	IFG tri-IFG oper	0.0869631	M	0.868056
45	5.72429	8	LC-Reps	LOC -SFG	0.0869631	M	0.868056
45	2.1061	9	LC-Reps	LOC -IFG oper	0.0869631	M	0.868056
45	2.85857	10	LC-Reps	IFG tri-LOC	0.0869631	M	0.868056
45	2.16327	11	LC-Reps	SFG-LOC	0.0869631	M	0.868056
45	-2.38487	15	LC-Reps	SFG-HPC	0.0869631	M	0.868056
45	-1.03499	16	LC-Reps	IFG oper-HPC	0.0869631	M	0.868056
45	-2.71249	17	LC-Reps	HPC-IFG oper	0.0869631	M	0.868056
45	-0.159893	18	LC-Reps	IFG tri-HPC	0.0869631	M	0.868056
46	0.781431	19	LC-Reps	HPC-SFG	0.380464	F	0.8625
46	2.98474	1	LC-Reps	LOC -OP	0.380464	F	0.8625
46	0.967157	7	LC-Reps	LOC -IFG tri	0.380464	F	0.8625
46	1.96789	20	LC-Reps	HPC-IFG tri	0.380464	F	0.8625
46	-0.242468	21	LC-Reps	IFG tri-IFG oper	0.380464	F	0.8625
46	1.46015	2	LC-Reps	OP-LOC	0.380464	F	0.8625
46	-6.15998	3	LC-Reps	PRC-OP	0.380464	F	0.8625
46	-3.51428	4	LC-Reps	OP-EC	0.380464	F	0.8625
46	-3.21159	5	LC-Reps	OP-PRC	0.380464	F	0.8625
46	-10.5791	6	LC-Reps	EC-OP	0.380464	F	0.8625
46	3.22813	8	LC-Reps	LOC -SFG	0.380464	F	0.8625
46	2.72184	9	LC-Reps	LOC -IFG oper	0.380464	F	0.8625
46	1.30723	18	LC-Reps	IFG tri-HPC	0.380464	F	0.8625
46	-1.39906	16	LC-Reps	IFG oper-HPC	0.380464	F	0.8625
46	-0.450029	17	LC-Reps	HPC-IFG oper	0.380464	F	0.8625
46	-3.21129	15	LC-Reps	SFG-HPC	0.380464	F	0.8625
46	1.1369	10	LC-Reps	IFG tri-LOC	0.380464	F	0.8625
46	-5.98615	12	LC-Reps	LOC -HPC	0.380464	F	0.8625
46	10.6997	13	LC-Reps	IFG tri-EC	0.380464	F	0.8625
46	3.30769	14	LC-Reps	PRC-IFG tri	0.380464	F	0.8625
46	2.75907	11	LC-Reps	SFG-LOC	0.380464	F	0.8625
47	3.24589	4	LC-Reps	OP-EC	0.967465	F	0.8125
47	8.43735	17	LC-Reps	HPC-IFG oper	0.967465	F	0.8125
47	12.5703	18	LC-Reps	IFG tri-HPC	0.967465	F	0.8125
47	4.55633	19	LC-Reps	HPC-SFG	0.967465	F	0.8125
47	9.80065	20	LC-Reps	HPC-IFG tri	0.967465	F	0.8125
47	4.53711	21	LC-Reps	IFG tri-IFG oper	0.967465	F	0.8125
47	7.59041	9	LC-Reps	LOC -IFG oper	0.967465	F	0.8125
47	7.11843	10	LC-Reps	IFG tri-LOC	0.967465	F	0.8125
47	16.1798	11	LC-Reps	SFG-LOC	0.967465	F	0.8125
47	9.12979	12	LC-Reps	LOC -HPC	0.967465	F	0.8125
47	16.3797	13	LC-Reps	IFG tri-EC	0.967465	F	0.8125
47	6.58464	14	LC-Reps	PRC-IFG tri	0.967465	F	0.8125
47	12.2619	15	LC-Reps	SFG-HPC	0.967465	F	0.8125
47	6.7624	7	LC-Reps	LOC -IFG tri	0.967465	F	0.8125
47	5.51567	8	LC-Reps	LOC -SFG	0.967465	F	0.8125
47	-3.89903	1	LC-Reps	LOC -OP	0.967465	F	0.8125
47	-2.14683	2	LC-Reps	OP-LOC	0.967465	F	0.8125
47	0.0210407	5	LC-Reps	OP-PRC	0.967465	F	0.8125
47	3.27757	6	LC-Reps	EC-OP	0.967465	F	0.8125
47	10.2127	16	LC-Reps	IFG oper-HPC	0.967465	F	0.8125
47	-0.540956	3	LC-Reps	PRC-OP	0.967465	F	0.8125
48	-1.27475	12	LC-Reps	LOC -HPC	-1.08704	M	0.8525
48	-3.26083	20	LC-Reps	HPC-IFG tri	-1.08704	M	0.8525
48	-1.923	21	LC-Reps	IFG tri-IFG oper	-1.08704	M	0.8525
48	-4.31193	13	LC-Reps	IFG tri-EC	-1.08704	M	0.8525
48	0.562215	1	LC-Reps	LOC -OP	-1.08704	M	0.8525
48	0.177216	2	LC-Reps	OP-LOC	-1.08704	M	0.8525
48	-2.91687	3	LC-Reps	PRC-OP	-1.08704	M	0.8525
48	0.0879062	4	LC-Reps	OP-EC	-1.08704	M	0.8525
48	-8.47331	5	LC-Reps	OP-PRC	-1.08704	M	0.8525
48	0.454039	6	LC-Reps	EC-OP	-1.08704	M	0.8525
48	-3.96507	7	LC-Reps	LOC -IFG tri	-1.08704	M	0.8525
48	-0.973945	8	LC-Reps	LOC -SFG	-1.08704	M	0.8525
48	-1.00119	9	LC-Reps	LOC -IFG oper	-1.08704	M	0.8525
48	-1.80476	10	LC-Reps	IFG tri-LOC	-1.08704	M	0.8525
48	-3.14249	11	LC-Reps	SFG-LOC	-1.08704	M	0.8525
48	1.83728	14	LC-Reps	PRC-IFG tri	-1.08704	M	0.8525
48	1.17731	15	LC-Reps	SFG-HPC	-1.08704	M	0.8525
48	-2.31483	16	LC-Reps	IFG oper-HPC	-1.08704	M	0.8525
48	-6.17465	17	LC-Reps	HPC-IFG oper	-1.08704	M	0.8525
48	0.278463	18	LC-Reps	IFG tri-HPC	-1.08704	M	0.8525
48	0.898359	19	LC-Reps	HPC-SFG	-1.08704	M	0.8525
49	5.47813	1	LC-Reps	LOC -OP	0.967465	M	0.830278
49	0.263351	2	LC-Reps	OP-LOC	0.967465	M	0.830278
49	7.20391	18	LC-Reps	IFG tri-HPC	0.967465	M	0.830278
49	4.6724	19	LC-Reps	HPC-SFG	0.967465	M	0.830278
49	7.77284	20	LC-Reps	HPC-IFG tri	0.967465	M	0.830278
49	2.00779	21	LC-Reps	IFG tri-IFG oper	0.967465	M	0.830278
49	3.02562	3	LC-Reps	PRC-OP	0.967465	M	0.830278
49	2.82565	16	LC-Reps	IFG oper-HPC	0.967465	M	0.830278
49	5.27501	17	LC-Reps	HPC-IFG oper	0.967465	M	0.830278
49	1.64837	7	LC-Reps	LOC -IFG tri	0.967465	M	0.830278
49	-0.828355	8	LC-Reps	LOC -SFG	0.967465	M	0.830278
49	1.42758	9	LC-Reps	LOC -IFG oper	0.967465	M	0.830278
49	2.31003	10	LC-Reps	IFG tri-LOC	0.967465	M	0.830278
49	0.00891556	6	LC-Reps	EC-OP	0.967465	M	0.830278
49	3.08722	5	LC-Reps	OP-PRC	0.967465	M	0.830278
49	3.48376	11	LC-Reps	SFG-LOC	0.967465	M	0.830278
49	12.7229	15	LC-Reps	SFG-HPC	0.967465	M	0.830278
49	2.05931	13	LC-Reps	IFG tri-EC	0.967465	M	0.830278
49	1.1428	12	LC-Reps	LOC -HPC	0.967465	M	0.830278
49	-0.0483986	4	LC-Reps	OP-EC	0.967465	M	0.830278
49	1.54966	14	LC-Reps	PRC-IFG tri	0.967465	M	0.830278
50	-0.096782	21	LC-Reps	IFG tri-IFG oper	1.26097	F	0.8425
50	4.46967	20	LC-Reps	HPC-IFG tri	1.26097	F	0.8425
50	2.06985	19	LC-Reps	HPC-SFG	1.26097	F	0.8425
50	5.52671	18	LC-Reps	IFG tri-HPC	1.26097	F	0.8425
50	2.62135	5	LC-Reps	OP-PRC	1.26097	F	0.8425
50	0.784752	7	LC-Reps	LOC -IFG tri	1.26097	F	0.8425
50	-5.42434	1	LC-Reps	LOC -OP	1.26097	F	0.8425
50	2.26737	2	LC-Reps	OP-LOC	1.26097	F	0.8425
50	0.747441	3	LC-Reps	PRC-OP	1.26097	F	0.8425
50	1.55442	4	LC-Reps	OP-EC	1.26097	F	0.8425
50	4.76308	17	LC-Reps	HPC-IFG oper	1.26097	F	0.8425
50	1.45931	6	LC-Reps	EC-OP	1.26097	F	0.8425
50	-1.48781	8	LC-Reps	LOC -SFG	1.26097	F	0.8425
50	2.87584	15	LC-Reps	SFG-HPC	1.26097	F	0.8425
50	0.626722	13	LC-Reps	IFG tri-EC	1.26097	F	0.8425
50	-1.85432	14	LC-Reps	PRC-IFG tri	1.26097	F	0.8425
50	7.34247	16	LC-Reps	IFG oper-HPC	1.26097	F	0.8425
50	-3.16077	12	LC-Reps	LOC -HPC	1.26097	F	0.8425
50	2.74587	9	LC-Reps	LOC -IFG oper	1.26097	F	0.8425
50	-0.154638	11	LC-Reps	SFG-LOC	1.26097	F	0.8425
50	1.04464	10	LC-Reps	IFG tri-LOC	1.26097	F	0.8425
51	-2.42803	1	LC-Reps	LOC -OP	0.673964	F	0.840833
51	4.78792	21	LC-Reps	IFG tri-IFG oper	0.673964	F	0.840833
51	1.53129	10	LC-Reps	IFG tri-LOC	0.673964	F	0.840833
51	-1.2705	11	LC-Reps	SFG-LOC	0.673964	F	0.840833
51	-4.49152	12	LC-Reps	LOC -HPC	0.673964	F	0.840833
51	1.66483	9	LC-Reps	LOC -IFG oper	0.673964	F	0.840833
51	-2.32406	13	LC-Reps	IFG tri-EC	0.673964	F	0.840833
51	2.45563	14	LC-Reps	PRC-IFG tri	0.673964	F	0.840833
51	3.30368	15	LC-Reps	SFG-HPC	0.673964	F	0.840833
51	-0.947035	2	LC-Reps	OP-LOC	0.673964	F	0.840833
51	-3.38245	6	LC-Reps	EC-OP	0.673964	F	0.840833
51	4.91177	7	LC-Reps	LOC -IFG tri	0.673964	F	0.840833
51	-0.0197935	8	LC-Reps	LOC -SFG	0.673964	F	0.840833
51	2.8	16	LC-Reps	IFG oper-HPC	0.673964	F	0.840833
51	3.47491	17	LC-Reps	HPC-IFG oper	0.673964	F	0.840833
51	1.17441	18	LC-Reps	IFG tri-HPC	0.673964	F	0.840833
51	0.471623	19	LC-Reps	HPC-SFG	0.673964	F	0.840833
51	1.15399	20	LC-Reps	HPC-IFG tri	0.673964	F	0.840833
51	1.55068	5	LC-Reps	OP-PRC	0.673964	F	0.840833
51	-3.16313	4	LC-Reps	OP-EC	0.673964	F	0.840833
51	-2.30608	3	LC-Reps	PRC-OP	0.673964	F	0.840833
52	1.86128	9	LC-Reps	LOC -IFG oper	-1.08704	F	0.916667
52	-2.77571	3	LC-Reps	PRC-OP	-1.08704	F	0.916667
52	-4.71747	4	LC-Reps	OP-EC	-1.08704	F	0.916667
52	-3.81779	5	LC-Reps	OP-PRC	-1.08704	F	0.916667
52	-3.9033	6	LC-Reps	EC-OP	-1.08704	F	0.916667
52	1.068	7	LC-Reps	LOC -IFG tri	-1.08704	F	0.916667
52	-0.761324	8	LC-Reps	LOC -SFG	-1.08704	F	0.916667
52	-0.389834	2	LC-Reps	OP-LOC	-1.08704	F	0.916667
52	-0.131351	17	LC-Reps	HPC-IFG oper	-1.08704	F	0.916667
52	-1.05081	18	LC-Reps	IFG tri-HPC	-1.08704	F	0.916667
52	-0.966931	20	LC-Reps	HPC-IFG tri	-1.08704	F	0.916667
52	2.08722	21	LC-Reps	IFG tri-IFG oper	-1.08704	F	0.916667
52	-1.95088	19	LC-Reps	HPC-SFG	-1.08704	F	0.916667
52	-1.94586	11	LC-Reps	SFG-LOC	-1.08704	F	0.916667
52	0.860069	10	LC-Reps	IFG tri-LOC	-1.08704	F	0.916667
52	0.117718	16	LC-Reps	IFG oper-HPC	-1.08704	F	0.916667
52	-2.84585	12	LC-Reps	LOC -HPC	-1.08704	F	0.916667
52	5.17022	13	LC-Reps	IFG tri-EC	-1.08704	F	0.916667
52	1.17329	15	LC-Reps	SFG-HPC	-1.08704	F	0.916667
52	-2.04842	1	LC-Reps	LOC -OP	-1.08704	F	0.916667
52	2.56589	14	LC-Reps	PRC-IFG tri	-1.08704	F	0.916667
53	-3.18548	1	LC-Reps	LOC -OP	1.55447	M	0.7625
53	-1.17962	9	LC-Reps	LOC -IFG oper	1.55447	M	0.7625
53	-1.38233	10	LC-Reps	IFG tri-LOC	1.55447	M	0.7625
53	-4.19822	11	LC-Reps	SFG-LOC	1.55447	M	0.7625
53	1.79287	7	LC-Reps	LOC -IFG tri	1.55447	M	0.7625
53	1.34253	8	LC-Reps	LOC -SFG	1.55447	M	0.7625
53	5.77458	12	LC-Reps	LOC -HPC	1.55447	M	0.7625
53	7.17875	13	LC-Reps	IFG tri-EC	1.55447	M	0.7625
53	3.95268	20	LC-Reps	HPC-IFG tri	1.55447	M	0.7625
53	0.0875705	21	LC-Reps	IFG tri-IFG oper	1.55447	M	0.7625
53	1.47608	14	LC-Reps	PRC-IFG tri	1.55447	M	0.7625
53	-4.14169	2	LC-Reps	OP-LOC	1.55447	M	0.7625
53	1.11498	3	LC-Reps	PRC-OP	1.55447	M	0.7625
53	-6.25774	4	LC-Reps	OP-EC	1.55447	M	0.7625
53	1.21842	5	LC-Reps	OP-PRC	1.55447	M	0.7625
53	-2.16674	6	LC-Reps	EC-OP	1.55447	M	0.7625
53	5.41046	15	LC-Reps	SFG-HPC	1.55447	M	0.7625
53	4.69037	18	LC-Reps	IFG tri-HPC	1.55447	M	0.7625
53	3.3502	19	LC-Reps	HPC-SFG	1.55447	M	0.7625
53	2.21444	16	LC-Reps	IFG oper-HPC	1.55447	M	0.7625
53	4.1132	17	LC-Reps	HPC-IFG oper	1.55447	M	0.7625
54	-4.15193	2	LC-Reps	OP-LOC	-0.500038	F	0.834722
54	-1.95009	3	LC-Reps	PRC-OP	-0.500038	F	0.834722
54	-0.19279	4	LC-Reps	OP-EC	-0.500038	F	0.834722
54	-0.922643	5	LC-Reps	OP-PRC	-0.500038	F	0.834722
54	0.493936	6	LC-Reps	EC-OP	-0.500038	F	0.834722
54	-5.25577	7	LC-Reps	LOC -IFG tri	-0.500038	F	0.834722
54	-5.05923	8	LC-Reps	LOC -SFG	-0.500038	F	0.834722
54	1.14509	15	LC-Reps	SFG-HPC	-0.500038	F	0.834722
54	2.274	17	LC-Reps	HPC-IFG oper	-0.500038	F	0.834722
54	-0.973	18	LC-Reps	IFG tri-HPC	-0.500038	F	0.834722
54	-0.438968	19	LC-Reps	HPC-SFG	-0.500038	F	0.834722
54	0.952409	16	LC-Reps	IFG oper-HPC	-0.500038	F	0.834722
54	-0.00392389	21	LC-Reps	IFG tri-IFG oper	-0.500038	F	0.834722
54	-5.32539	9	LC-Reps	LOC -IFG oper	-0.500038	F	0.834722
54	-7.84948	10	LC-Reps	IFG tri-LOC	-0.500038	F	0.834722
54	-1.67928	20	LC-Reps	HPC-IFG tri	-0.500038	F	0.834722
54	-2.0057	1	LC-Reps	LOC -OP	-0.500038	F	0.834722
54	-17.6492	11	LC-Reps	SFG-LOC	-0.500038	F	0.834722
54	-1.28577	12	LC-Reps	LOC -HPC	-0.500038	F	0.834722
54	-0.430527	13	LC-Reps	IFG tri-EC	-0.500038	F	0.834722
54	-1.64719	14	LC-Reps	PRC-IFG tri	-0.500038	F	0.834722

## Sheet: Table_S1
subj	cond	composite_conn_z	MST_LDI	MST_corr_hit_rate	ORR_correct_retrieval	ORR_retrieval_intErrors	ROCF_delayed_Recall	VLMT_delayRecallScore_vs_Enc	age	sex
1	LC-Reps	-1.74034	0.28	0.42	60	7	26	-1	1.84797	M
2	LC-Reps	0.637641	0.26	0.36	46	13	25	2	0.0869631	F
3	LC-Reps	0.223751	0.25	0.28	47	11	29	2	-0.500038	F
4	LC-Reps	-0.282844	0.34	0.27	62	6	28.5	0	-1.08704	F
5	LC-Reps	1.86197	0.13	0.22	42	20	30	1	-0.793538	F
6	LC-Reps	0.420659	0.52	0.56	54	10	34	-2	0.380464	M
7	LC-Reps	-0.465101	0.28	0.4	54	4	23		0.380464	M
8	LC-Reps	-0.416646	0.45	0.28	65	7	31.5	-1	-0.500038	F
9	LC-Reps	-1.83799	0.38	0.33	42	20	22.5	-3	0.0869631	M
10	LC-Reps	0.44735	0.32	0.46	42	16	25	2	1.26097	M
11	LC-Reps	-0.257985	0.49	0.4	52	10	28	3	0.967465	M
12	LC-Reps	-0.971312	0.18	0.28	56	10	18	0	1.84797	F
13	LC-Reps	0.927482	0.41	0.39	38	17	29	1	0.967465	F
14	LC-Reps	0.973864	0.16	0.4	46	15	22		1.26097	F
15	LC-Reps	-0.805222	0.56	0.58	49	14	33.5	2	-1.08704	F
16	LC-Reps	-0.146464	0.33	0.33	57	12	29	0	-0.793538	F
17	LC-Reps	-0.42572	0.47	0.42	54	9	22	-1	0.0869631	M
18	LC-Reps	-0.527053	0.41	0.42	42	12	23	0	-1.08704	F
19	LC-Reps	0.328108	0.35	0.24	35	16	22.5	0	-1.38054	F
20	LC-Reps	-0.448872	0.28	0.4	65	5	27	1	0.967465	M
21	LC-Reps	-0.827213	0.56	0.6	36	20	31	1	-0.793538	M
22	LC-Reps	-0.177897	0.49	0.43	58	10	29	-1	1.26097	F
23	LC-Reps	-0.868818	0.3	0.3	60	7	32		-1.38054	F
24	LC-Reps	-0.46174	0.68	0.63	53	8	23	-1	-0.500038	F
25	LC-Reps	0.190005	0.15	0.1	60	9	31	2	0.0869631	F
26	LC-Reps	0.00338796	0.34	0.38	45	15	26	0	-0.206537	F
27	LC-Reps	-0.17074			58	5	31	-2	0.0869631	M
28	LC-Reps	-1.05927	0.36	0.54	70	3	32	0	-0.500038	F
29	LC-Reps	-0.0681659	0.52	0.38	42	21	35	2	-1.38054	M
30	LC-Reps	1.14281	0.24	0.37	59	5	29.5	-2	-0.500038	M
31	LC-Reps	-0.220467			57	6	25	-1	-1.38054	M
32	LC-Reps	0.109921							-0.793538	M
33	LC-Reps	0.108385	0.55	0.58	51	6	27	-2	-0.500038	F
34	LC-Reps	-0.0875917	0.45	0.53	58	10	33	3	-0.793538	F
35	LC-Reps	-0.160794	0.23	0.24	47	12	32	0	0.673964	M
36	LC-Reps	1.23342	0.38	0.38	57	4	31	-1	0.673964	M
37	LC-Reps	-0.0383967							-1.67404	F
38	LC-Reps	1.1421	0.52	0.52	57	7	25	-2	-1.38054	F
39	LC-Reps	0.821444	0.35	0.38	60	9	33	1	-1.08704	F
40	LC-Reps	-0.18483	0.47	0.5	65	6	28	-1	1.55447	F
41	LC-Reps	-0.620689	0.43	0.4	50	13	28	0	1.26097	F
42	LC-Reps	0.153809	0.26	0.44	68	2	20	-2	1.55447	F
43	LC-Reps	-0.13619	0.54	0.44	55	12	26.5	-1	-0.206537	F
44	LC-Reps	1.6755	0.07	0.08	40	10	26	0	-0.206537	M
45	LC-Reps	-0.880544	0.7	0.59	51	13	32	0	0.0869631	M
46	LC-Reps	-0.498327	0.26	0.4	49	10	22	2	0.380464	F
47	LC-Reps	1.80715	0.42	0.48			34	0	0.967465	F
48	LC-Reps	-0.771655	0.04	0.29	49	14	23	3	-1.08704	M
49	LC-Reps	1.11808			48	15	28	-1	0.967465	M
50	LC-Reps	0.628299	0.26	0.42	54	9	20	-6	1.26097	F
51	LC-Reps	0.0493769	0.29	0.39	38	24	29	0	0.673964	F
52	LC-Reps	-0.559191	0.46	0.66	64	7	29	3	-1.08704	F
53	LC-Reps	0.487577	0.38	0.36	41	18	24	3	1.55447	M
54	LC-Reps	-0.374024	0.47	0.54	62	8	30	0	-0.500038	F

## Sheet: Table_S2
subj	cond	composite_conn_z	MST_LDI	MST_corr_hit_rate	ORR_correct_retrieval	ORR_retrieval_intErrors	ROCF_delayed_Recall	VLMT_delayRecallScore_vs_Enc	age	sex
1	LC-Reps	-1.74034	0.28	0.42	60	7	26	-1	1.84797	M
2	LC-Reps	0.637641	0.26	0.36	46	13	25	2	0.0869631	F
3	LC-Reps	0.223751	0.25	0.28	47	11	29	2	-0.500038	F
4	LC-Reps	-0.282844	0.34	0.27	62	6	28.5	0	-1.08704	F
5	LC-Reps	1.86197	0.13	0.22	42	20	30	1	-0.793538	F
6	LC-Reps	0.420659	0.52	0.56	54	10	34	-2	0.380464	M
7	LC-Reps	-0.465101	0.28	0.4	54	4	23		0.380464	M
8	LC-Reps	-0.416646	0.45	0.28	65	7	31.5	-1	-0.500038	F
9	LC-Reps	-1.83799	0.38	0.33	42	20	22.5	-3	0.0869631	M
10	LC-Reps	0.44735	0.32	0.46	42	16	25	2	1.26097	M
11	LC-Reps	-0.257985	0.49	0.4	52	10	28	3	0.967465	M
12	LC-Reps	-0.971312	0.18	0.28	56	10	18	0	1.84797	F
13	LC-Reps	0.927482	0.41	0.39	38	17	29	1	0.967465	F
14	LC-Reps	0.973864	0.16	0.4	46	15	22		1.26097	F
15	LC-Reps	-0.805222	0.56	0.58	49	14	33.5	2	-1.08704	F
16	LC-Reps	-0.146464	0.33	0.33	57	12	29	0	-0.793538	F
17	LC-Reps	-0.42572	0.47	0.42	54	9	22	-1	0.0869631	M
18	LC-Reps	-0.527053	0.41	0.42	42	12	23	0	-1.08704	F
19	LC-Reps	0.328108	0.35	0.24	35	16	22.5	0	-1.38054	F
20	LC-Reps	-0.448872	0.28	0.4	65	5	27	1	0.967465	M
21	LC-Reps	-0.827213	0.56	0.6	36	20	31	1	-0.793538	M
22	LC-Reps	-0.177897	0.49	0.43	58	10	29	-1	1.26097	F
23	LC-Reps	-0.868818	0.3	0.3	60	7	32		-1.38054	F
24	LC-Reps	-0.46174	0.68	0.63	53	8	23	-1	-0.500038	F
25	LC-Reps	0.190005	0.15	0.1	60	9	31	2	0.0869631	F
26	LC-Reps	0.00338796	0.34	0.38	45	15	26	0	-0.206537	F
27	LC-Reps	-0.17074			58	5	31	-2	0.0869631	M
28	LC-Reps	-1.05927	0.36	0.54	70	3	32	0	-0.500038	F
29	LC-Reps	-0.0681659	0.52	0.38	42	21	35	2	-1.38054	M
30	LC-Reps	1.14281	0.24	0.37	59	5	29.5	-2	-0.500038	M
31	LC-Reps	-0.220467			57	6	25	-1	-1.38054	M
32	LC-Reps	0.109921							-0.793538	M
33	LC-Reps	0.108385	0.55	0.58	51	6	27	-2	-0.500038	F
34	LC-Reps	-0.0875917	0.45	0.53	58	10	33	3	-0.793538	F
35	LC-Reps	-0.160794	0.23	0.24	47	12	32	0	0.673964	M
36	LC-Reps	1.23342	0.38	0.38	57	4	31	-1	0.673964	M
37	LC-Reps	-0.0383967							-1.67404	F
38	LC-Reps	1.1421	0.52	0.52	57	7	25	-2	-1.38054	F
39	LC-Reps	0.821444	0.35	0.38	60	9	33	1	-1.08704	F
40	LC-Reps	-0.18483	0.47	0.5	65	6	28	-1	1.55447	F
41	LC-Reps	-0.620689	0.43	0.4	50	13	28	0	1.26097	F
42	LC-Reps	0.153809	0.26	0.44	68	2	20	-2	1.55447	F
43	LC-Reps	-0.13619	0.54	0.44	55	12	26.5	-1	-0.206537	F
44	LC-Reps	1.6755	0.07	0.08	40	10	26	0	-0.206537	M
45	LC-Reps	-0.880544	0.7	0.59	51	13	32	0	0.0869631	M
46	LC-Reps	-0.498327	0.26	0.4	49	10	22	2	0.380464	F
47	LC-Reps	1.80715	0.42	0.48			34	0	0.967465	F
48	LC-Reps	-0.771655	0.04	0.29	49	14	23	3	-1.08704	M
49	LC-Reps	1.11808			48	15	28	-1	0.967465	M
50	LC-Reps	0.628299	0.26	0.42	54	9	20	-6	1.26097	F
51	LC-Reps	0.0493769	0.29	0.39	38	24	29	0	0.673964	F
52	LC-Reps	-0.559191	0.46	0.66	64	7	29	3	-1.08704	F
53	LC-Reps	0.487577	0.38	0.36	41	18	24	3	1.55447	M
54	LC-Reps	-0.374024	0.47	0.54	62	8	30	0	-0.500038	F

## Sheet: Table_S3
subj	TP	A	age	sex	train_group
1	1	0.85	1.83865	M	0
1	2	0.887778	1.83865	M	0
2	1	0.671944	0.0614745	F	1
2	2	0.821389	0.0614745	F	1
3	1	0.752126	-0.530916	F	1
3	2	0.935	-0.530916	F	1
4	1	0.768519	-1.12331	F	0
4	2	0.901389	-1.12331	F	0
5	1	0.715152	-0.827111	F	0
5	2	0.770833	-0.827111	F	0
6	1	0.91709	0.35767	M	1
6	2	0.918927	0.35767	M	1
7	1	0.849153	0.35767	M	0
7	2	0.923023	0.35767	M	0
8	1	0.872034	-0.530916	F	1
8	2	0.915833	-0.530916	F	1
9	1	0.884722	0.0614745	M	1
9	2	0.855833	0.0614745	M	1
10	1	0.8025	1.24626	M	1
10	2	0.838611	1.24626	M	1
11	1	0.897222	0.95006	M	0
11	2	0.9075	0.95006	M	0
12	1	0.854722	1.83865	F	1
12	2	0.9225	1.83865	F	1
13	1	0.79774	0.95006	F	1
13	2	0.890278	0.95006	F	1
14	1	0.766667	1.24626	F	0
14	2	0.879167	1.24626	F	0
15	1	0.851389	-1.12331	F	1
15	2	0.9775	-1.12331	F	1
16	1	0.883056	-0.827111	F	0
16	2	0.884722	-0.827111	F	0
17	1	0.873611	0.0614745	M	1
17	2	0.918056	0.0614745	M	1
18	1	0.847246	-1.12331	F	0
18	2	0.858333	-1.12331	F	0
19	1	0.893611	0.95006	M	0
19	2	0.899167	0.95006	M	0
20	1	0.790278	-0.827111	M	0
20	2	0.779167	-0.827111	M	0
21	1	0.838889	1.24626	F	1
21	2	0.9425	1.24626	F	1
22	1	0.881992	-1.4195	F	0
22	2	0.916111	-1.4195	F	0
23	1	0.790608	-0.530916	F	1
23	2	0.8825	-0.530916	F	1
24	1	0.885805	0.0614745	F	0
24	2	0.9275	0.0614745	F	0
25	1	0.818056	-0.234721	F	1
25	2	0.92	-0.234721	F	1
26	1	0.87161	0.0614745	M	1
26	2	0.964722	0.0614745	M	1
27	1	0.860523	-0.530916	F	0
27	2	0.921398	-0.530916	F	0
28	1	0.846667	-1.4195	M	1
28	2	0.925278	-1.4195	M	1
29	1	0.865184	-0.530916	M	1
29	2	0.944772	-0.530916	M	1
30	1	0.906667	-1.4195	M	1
30	2	0.951271	-1.4195	M	1
31	1	0.824167	-0.827111	M	0
31	2	0.826111	-0.827111	M	0
32	1	0.879209	-0.530916	F	0
32	2	0.805556	-0.530916	F	0
33	1	0.888333	-0.827111	F	0
33	2	0.805556	-0.827111	F	0
34	1	0.909958	0.653865	M	1
34	2	0.942161	0.653865	M	1
35	1	0.735833	0.653865	M	0
35	2	0.824167	0.653865	M	0
36	1	0.882415	-1.7157	F	1
36	2	0.949167	-1.7157	F	1
37	1	0.879167	-1.4195	F	0
37	2	0.960278	-1.4195	F	0
38	1	0.924722	-1.12331	F	0
38	2	0.895975	-1.12331	F	0
39	1	0.8425	1.54245	F	0
39	2	0.846111	1.54245	F	0
40	1	0.789423	1.24626	F	1
40	2	0.940278	1.24626	F	1
41	1	0.835648	1.54245	F	1
41	2	0.858333	1.54245	F	1
42	1	0.8	-0.234721	F	1
42	2	0.9675	-0.234721	F	1
43	1	0.669025	-0.234721	M	0
43	2	0.815786	-0.234721	M	0
44	1	0.868056	0.0614745	M	0
44	2	0.890278	0.0614745	M	0
45	1	0.8625	0.35767	F	1
45	2	0.9425	0.35767	F	1
46	1	0.8125	0.95006	F	1
46	2	0.8975	0.95006	F	1
47	1	0.8525	-1.12331	M	0
47	2	0.881944	-1.12331	M	0
48	1	0.830278	0.95006	M	0
48	2	0.835833	0.95006	M	0
49	1	0.8425	1.24626	F	1
49	2	0.909722	1.24626	F	1
50	1	0.840833	0.653865	F	1
50	2	0.9125	0.653865	F	1
51	1	0.916667	-1.12331	F	0
51	2	0.924722	-1.12331	F	0
52	1	0.7625	1.54245	M	0
52	2	0.834722	1.54245	M	0
53	1	0.834722	-0.530916	F	0
53	2	0.8425	-0.530916	F	0

## Sheet: Table_S4
val	cpair	cond	subj	label	train_group	TP	age	sex
-4.82667	1	LC-Reps	1	LOC-OP	0	1	1.83865	M
2.4063	1	LC-Reps	1	LOC-OP	0	2	1.83865	M
0.944062	1	LC-Reps	2	LOC-OP	1	1	0.0614745	F
2.36402	1	LC-Reps	2	LOC-OP	1	2	0.0614745	F
-9.01722	1	LC-Reps	3	LOC-OP	1	1	-0.530916	F
8.49151	1	LC-Reps	3	LOC-OP	1	2	-0.530916	F
0.846224	1	LC-Reps	4	LOC-OP	0	1	-1.12331	F
-4.49686	1	LC-Reps	4	LOC-OP	0	2	-1.12331	F
-6.37246	1	LC-Reps	5	LOC-OP	0	1	-0.827111	F
4.78908	1	LC-Reps	5	LOC-OP	0	2	-0.827111	F
2.90598	1	LC-Reps	6	LOC-OP	1	1	0.35767	M
-7.18279	1	LC-Reps	6	LOC-OP	1	2	0.35767	M
1.41936	1	LC-Reps	7	LOC-OP	0	1	0.35767	M
-2.21826	1	LC-Reps	7	LOC-OP	0	2	0.35767	M
-9.53049	1	LC-Reps	8	LOC-OP	1	1	-0.530916	F
6.51934	1	LC-Reps	8	LOC-OP	1	2	-0.530916	F
-2.23899	1	LC-Reps	9	LOC-OP	1	1	0.0614745	M
0.42496	1	LC-Reps	9	LOC-OP	1	2	0.0614745	M
-1.77171	1	LC-Reps	10	LOC-OP	1	1	1.24626	M
3.75441	1	LC-Reps	10	LOC-OP	1	2	1.24626	M
0.619918	1	LC-Reps	11	LOC-OP	0	1	0.95006	M
-1.61442	1	LC-Reps	11	LOC-OP	0	2	0.95006	M
-0.498907	1	LC-Reps	12	LOC-OP	1	1	1.83865	F
1.26974	1	LC-Reps	12	LOC-OP	1	2	1.83865	F
-15.6518	1	LC-Reps	13	LOC-OP	1	1	0.95006	F
-9.26047	1	LC-Reps	13	LOC-OP	1	2	0.95006	F
-8.53392	1	LC-Reps	14	LOC-OP	0	1	1.24626	F
0.64766	1	LC-Reps	14	LOC-OP	0	2	1.24626	F
-3.75175	1	LC-Reps	15	LOC-OP	1	1	-1.12331	F
3.3451	1	LC-Reps	15	LOC-OP	1	2	-1.12331	F
-10.3725	1	LC-Reps	16	LOC-OP	0	1	-0.827111	F
2.66489	1	LC-Reps	16	LOC-OP	0	2	-0.827111	F
-8.16637	1	LC-Reps	17	LOC-OP	1	1	0.0614745	M
3.63694	1	LC-Reps	17	LOC-OP	1	2	0.0614745	M
-9.49024	1	LC-Reps	18	LOC-OP	0	1	-1.12331	F
-5.74936	1	LC-Reps	18	LOC-OP	0	2	-1.12331	F
0.867865	1	LC-Reps	19	LOC-OP	0	1	0.95006	M
-8.4264	1	LC-Reps	19	LOC-OP	0	2	0.95006	M
-1.1246	1	LC-Reps	20	LOC-OP	0	1	-0.827111	M
2.93919	1	LC-Reps	20	LOC-OP	0	2	-0.827111	M
1.61088	1	LC-Reps	21	LOC-OP	1	1	1.24626	F
-2.4947	1	LC-Reps	21	LOC-OP	1	2	1.24626	F
-1.96618	1	LC-Reps	22	LOC-OP	0	1	-1.4195	F
8.04323	1	LC-Reps	22	LOC-OP	0	2	-1.4195	F
-0.955962	1	LC-Reps	23	LOC-OP	1	1	-0.530916	F
0.633663	1	LC-Reps	23	LOC-OP	1	2	-0.530916	F
-2.35065	1	LC-Reps	24	LOC-OP	0	1	0.0614745	F
-2.50128	1	LC-Reps	24	LOC-OP	0	2	0.0614745	F
-1.07901	1	LC-Reps	25	LOC-OP	1	1	-0.234721	F
3.9037	1	LC-Reps	25	LOC-OP	1	2	-0.234721	F
-10.2824	1	LC-Reps	26	LOC-OP	1	1	0.0614745	M
-4.20796	1	LC-Reps	26	LOC-OP	1	2	0.0614745	M
-0.603791	1	LC-Reps	27	LOC-OP	0	1	-0.530916	F
-3.43538	1	LC-Reps	27	LOC-OP	0	2	-0.530916	F
-8.70054	1	LC-Reps	28	LOC-OP	1	1	-1.4195	M
5.94467	1	LC-Reps	28	LOC-OP	1	2	-1.4195	M
-14.6081	1	LC-Reps	29	LOC-OP	1	1	-0.530916	M
-4.42204	1	LC-Reps	29	LOC-OP	1	2	-0.530916	M
-5.84029	1	LC-Reps	30	LOC-OP	1	1	-1.4195	M
7.57293	1	LC-Reps	30	LOC-OP	1	2	-1.4195	M
-3.6626	1	LC-Reps	31	LOC-OP	0	1	-0.827111	M
2.92793	1	LC-Reps	31	LOC-OP	0	2	-0.827111	M
-0.855501	1	LC-Reps	32	LOC-OP	0	1	-0.530916	F
-0.575801	1	LC-Reps	32	LOC-OP	0	2	-0.530916	F
-0.678219	1	LC-Reps	33	LOC-OP	0	1	-0.827111	F
6.97573	1	LC-Reps	33	LOC-OP	0	2	-0.827111	F
-12.3132	1	LC-Reps	34	LOC-OP	1	1	0.653865	M
9.24379	1	LC-Reps	34	LOC-OP	1	2	0.653865	M
-0.977094	1	LC-Reps	35	LOC-OP	0	1	0.653865	M
5.53039	1	LC-Reps	35	LOC-OP	0	2	0.653865	M
-12.5333	1	LC-Reps	36	LOC-OP	1	1	-1.7157	F
-2.2441	1	LC-Reps	36	LOC-OP	1	2	-1.7157	F
-14.2363	1	LC-Reps	37	LOC-OP	0	1	-1.4195	F
-8.66201	1	LC-Reps	37	LOC-OP	0	2	-1.4195	F
-1.38655	1	LC-Reps	38	LOC-OP	0	1	-1.12331	F
-5.22485	1	LC-Reps	38	LOC-OP	0	2	-1.12331	F
-3.76811	1	LC-Reps	39	LOC-OP	0	1	1.54245	F
-3.56082	1	LC-Reps	39	LOC-OP	0	2	1.54245	F
-2.64746	1	LC-Reps	40	LOC-OP	1	1	1.24626	F
-1.91141	1	LC-Reps	40	LOC-OP	1	2	1.24626	F
-13.1432	1	LC-Reps	41	LOC-OP	1	1	1.54245	F
2.15147	1	LC-Reps	41	LOC-OP	1	2	1.54245	F
-5.56675	1	LC-Reps	42	LOC-OP	1	1	-0.234721	F
6.77915	1	LC-Reps	42	LOC-OP	1	2	-0.234721	F
-1.92429	1	LC-Reps	43	LOC-OP	0	1	-0.234721	M
-3.54694	1	LC-Reps	43	LOC-OP	0	2	-0.234721	M
2.03034	1	LC-Reps	44	LOC-OP	0	1	0.0614745	M
0.262609	1	LC-Reps	44	LOC-OP	0	2	0.0614745	M
2.66104	1	LC-Reps	45	LOC-OP	1	1	0.35767	F
-3.70412	1	LC-Reps	45	LOC-OP	1	2	0.35767	F
-4.50389	1	LC-Reps	46	LOC-OP	1	1	0.95006	F
0.827338	1	LC-Reps	46	LOC-OP	1	2	0.95006	F
-0.802292	1	LC-Reps	47	LOC-OP	0	1	-1.12331	M
1.30076	1	LC-Reps	47	LOC-OP	0	2	-1.12331	M
4.24623	1	LC-Reps	48	LOC-OP	0	1	0.95006	M
-12.329	1	LC-Reps	48	LOC-OP	0	2	0.95006	M
-6.83309	1	LC-Reps	49	LOC-OP	1	1	1.24626	F
-4.26949	1	LC-Reps	49	LOC-OP	1	2	1.24626	F
-3.08105	1	LC-Reps	50	LOC-OP	1	1	0.653865	F
5.51469	1	LC-Reps	50	LOC-OP	1	2	0.653865	F
-2.47478	1	LC-Reps	51	LOC-OP	0	1	-1.12331	F
1.27416	1	LC-Reps	51	LOC-OP	0	2	-1.12331	F
-2.7037	1	LC-Reps	52	LOC-OP	0	1	1.54245	M
-6.22715	1	LC-Reps	52	LOC-OP	0	2	1.54245	M
-1.94382	1	LC-Reps	53	LOC-OP	0	1	-0.530916	F
-3.81049	1	LC-Reps	53	LOC-OP	0	2	-0.530916	F

## Sheet: Table_S5
val	cpair	cond	subj	label	train_group	TP	age	sex
-4.82667	1	LC-Reps	1	LOC-OP	0	1	1.83865	M
-3.40056	2	LC-Reps	1	OP-LOC	0	1	1.83865	M
0.748093	3	LC-Reps	1	PRC-OP	0	1	1.83865	M
0.554429	4	LC-Reps	1	OP-EC	0	1	1.83865	M
1.63187	5	LC-Reps	1	OP-PRC	0	1	1.83865	M
-0.982588	6	LC-Reps	1	EC-OP	0	1	1.83865	M
2.4063	1	LC-Reps	1	LOC-OP	0	2	1.83865	M
0.0544803	2	LC-Reps	1	OP-LOC	0	2	1.83865	M
-3.08061	3	LC-Reps	1	PRC-OP	0	2	1.83865	M
-0.660626	4	LC-Reps	1	OP-EC	0	2	1.83865	M
-2.18046	5	LC-Reps	1	OP-PRC	0	2	1.83865	M
-0.533264	6	LC-Reps	1	EC-OP	0	2	1.83865	M
0.944062	1	LC-Reps	2	LOC-OP	1	1	0.0614745	F
0.799021	2	LC-Reps	2	OP-LOC	1	1	0.0614745	F
3.61576	3	LC-Reps	2	PRC-OP	1	1	0.0614745	F
4.75163	4	LC-Reps	2	OP-EC	1	1	0.0614745	F
4.06058	5	LC-Reps	2	OP-PRC	1	1	0.0614745	F
5.65361	6	LC-Reps	2	EC-OP	1	1	0.0614745	F
2.36402	1	LC-Reps	2	LOC-OP	1	2	0.0614745	F
-1.37032	2	LC-Reps	2	OP-LOC	1	2	0.0614745	F
-4.15726	3	LC-Reps	2	PRC-OP	1	2	0.0614745	F
-2.84173	4	LC-Reps	2	OP-EC	1	2	0.0614745	F
-4.57851	5	LC-Reps	2	OP-PRC	1	2	0.0614745	F
-1.23422	6	LC-Reps	2	EC-OP	1	2	0.0614745	F
-9.01722	1	LC-Reps	3	LOC-OP	1	1	-0.530916	F
-7.54548	2	LC-Reps	3	OP-LOC	1	1	-0.530916	F
-3.54654	3	LC-Reps	3	PRC-OP	1	1	-0.530916	F
-2.79797	4	LC-Reps	3	OP-EC	1	1	-0.530916	F
-5.72064	5	LC-Reps	3	OP-PRC	1	1	-0.530916	F
-2.94919	6	LC-Reps	3	EC-OP	1	1	-0.530916	F
8.49151	1	LC-Reps	3	LOC-OP	1	2	-0.530916	F
4.44772	2	LC-Reps	3	OP-LOC	1	2	-0.530916	F
1.4013	3	LC-Reps	3	PRC-OP	1	2	-0.530916	F
4.39966	4	LC-Reps	3	OP-EC	1	2	-0.530916	F
3.46397	5	LC-Reps	3	OP-PRC	1	2	-0.530916	F
2.85036	6	LC-Reps	3	EC-OP	1	2	-0.530916	F
0.846224	1	LC-Reps	4	LOC-OP	0	1	-1.12331	F
-1.71332	2	LC-Reps	4	OP-LOC	0	1	-1.12331	F
-0.321204	3	LC-Reps	4	PRC-OP	0	1	-1.12331	F
0.306685	4	LC-Reps	4	OP-EC	0	1	-1.12331	F
-2.11675	5	LC-Reps	4	OP-PRC	0	1	-1.12331	F
0.558604	6	LC-Reps	4	EC-OP	0	1	-1.12331	F
-4.49686	1	LC-Reps	4	LOC-OP	0	2	-1.12331	F
0.855641	2	LC-Reps	4	OP-LOC	0	2	-1.12331	F
2.4669	3	LC-Reps	4	PRC-OP	0	2	-1.12331	F
5.90861	4	LC-Reps	4	OP-EC	0	2	-1.12331	F
5.05176	5	LC-Reps	4	OP-PRC	0	2	-1.12331	F
6.99384	6	LC-Reps	4	EC-OP	0	2	-1.12331	F
-6.37246	1	LC-Reps	5	LOC-OP	0	1	-0.827111	F
-2.66399	2	LC-Reps	5	OP-LOC	0	1	-0.827111	F
-5.05313	3	LC-Reps	5	PRC-OP	0	1	-0.827111	F
1.28749	4	LC-Reps	5	OP-EC	0	1	-0.827111	F
-5.80405	5	LC-Reps	5	OP-PRC	0	1	-0.827111	F
2.58216	6	LC-Reps	5	EC-OP	0	1	-0.827111	F
4.78908	1	LC-Reps	5	LOC-OP	0	2	-0.827111	F
0.340806	2	LC-Reps	5	OP-LOC	0	2	-0.827111	F
-1.46653	3	LC-Reps	5	PRC-OP	0	2	-0.827111	F
-7.39032	4	LC-Reps	5	OP-EC	0	2	-0.827111	F
-0.823901	5	LC-Reps	5	OP-PRC	0	2	-0.827111	F
-5.75495	6	LC-Reps	5	EC-OP	0	2	-0.827111	F
2.90598	1	LC-Reps	6	LOC-OP	1	1	0.35767	M
0.685194	2	LC-Reps	6	OP-LOC	1	1	0.35767	M
1.80765	3	LC-Reps	6	PRC-OP	1	1	0.35767	M
0.0734423	4	LC-Reps	6	OP-EC	1	1	0.35767	M
1.37973	5	LC-Reps	6	OP-PRC	1	1	0.35767	M
0.143818	6	LC-Reps	6	EC-OP	1	1	0.35767	M
-7.18279	1	LC-Reps	6	LOC-OP	1	2	0.35767	M
-4.7832	2	LC-Reps	6	OP-LOC	1	2	0.35767	M
-4.06008	3	LC-Reps	6	PRC-OP	1	2	0.35767	M
-3.70105	4	LC-Reps	6	OP-EC	1	2	0.35767	M
-5.87042	5	LC-Reps	6	OP-PRC	1	2	0.35767	M
-3.24843	6	LC-Reps	6	EC-OP	1	2	0.35767	M
1.41936	1	LC-Reps	7	LOC-OP	0	1	0.35767	M
-0.454954	2	LC-Reps	7	OP-LOC	0	1	0.35767	M
0.187436	3	LC-Reps	7	PRC-OP	0	1	0.35767	M
-1.01356	4	LC-Reps	7	OP-EC	0	1	0.35767	M
-1.27923	5	LC-Reps	7	OP-PRC	0	1	0.35767	M
-0.676166	6	LC-Reps	7	EC-OP	0	1	0.35767	M
-2.21826	1	LC-Reps	7	LOC-OP	0	2	0.35767	M
1.40255	2	LC-Reps	7	OP-LOC	0	2	0.35767	M
3.55558	3	LC-Reps	7	PRC-OP	0	2	0.35767	M
5.48595	4	LC-Reps	7	OP-EC	0	2	0.35767	M
3.8728	5	LC-Reps	7	OP-PRC	0	2	0.35767	M
6.91731	6	LC-Reps	7	EC-OP	0	2	0.35767	M
-9.53049	1	LC-Reps	8	LOC-OP	1	1	-0.530916	F
3.05463	2	LC-Reps	8	OP-LOC	1	1	-0.530916	F
-1.82901	3	LC-Reps	8	PRC-OP	1	1	-0.530916	F
-3.49862	4	LC-Reps	8	OP-EC	1	1	-0.530916	F
2.11796	5	LC-Reps	8	OP-PRC	1	1	-0.530916	F
-1.76942	6	LC-Reps	8	EC-OP	1	1	-0.530916	F
6.51934	1	LC-Reps	8	LOC-OP	1	2	-0.530916	F
2.15473	2	LC-Reps	8	OP-LOC	1	2	-0.530916	F
-2.29741	3	LC-Reps	8	PRC-OP	1	2	-0.530916	F
-8.73344	4	LC-Reps	8	OP-EC	1	2	-0.530916	F
-3.2356	5	LC-Reps	8	OP-PRC	1	2	-0.530916	F
-6.19248	6	LC-Reps	8	EC-OP	1	2	-0.530916	F
-2.23899	1	LC-Reps	9	LOC-OP	1	1	0.0614745	M
-2.12977	2	LC-Reps	9	OP-LOC	1	1	0.0614745	M
-0.748492	3	LC-Reps	9	PRC-OP	1	1	0.0614745	M
-0.960641	4	LC-Reps	9	OP-EC	1	1	0.0614745	M
-2.69616	5	LC-Reps	9	OP-PRC	1	1	0.0614745	M
-0.191302	6	LC-Reps	9	EC-OP	1	1	0.0614745	M
0.42496	1	LC-Reps	9	LOC-OP	1	2	0.0614745	M
-4.59878	2	LC-Reps	9	OP-LOC	1	2	0.0614745	M
-0.145532	3	LC-Reps	9	PRC-OP	1	2	0.0614745	M
1.80274	4	LC-Reps	9	OP-EC	1	2	0.0614745	M
-0.580553	5	LC-Reps	9	OP-PRC	1	2	0.0614745	M
3.28291	6	LC-Reps	9	EC-OP	1	2	0.0614745	M
-1.77171	1	LC-Reps	10	LOC-OP	1	1	1.24626	M
-0.205467	2	LC-Reps	10	OP-LOC	1	1	1.24626	M
4.96794	3	LC-Reps	10	PRC-OP	1	1	1.24626	M
0.913566	4	LC-Reps	10	OP-EC	1	1	1.24626	M
8.10825	5	LC-Reps	10	OP-PRC	1	1	1.24626	M
0.410628	6	LC-Reps	10	EC-OP	1	1	1.24626	M
3.75441	1	LC-Reps	10	LOC-OP	1	2	1.24626	M
0.983402	2	LC-Reps	10	OP-LOC	1	2	1.24626	M
5.42145	3	LC-Reps	10	PRC-OP	1	2	1.24626	M
5.1772	4	LC-Reps	10	OP-EC	1	2	1.24626	M
7.16329	5	LC-Reps	10	OP-PRC	1	2	1.24626	M
10.0362	6	LC-Reps	10	EC-OP	1	2	1.24626	M
0.619918	1	LC-Reps	11	LOC-OP	0	1	0.95006	M
0.336664	2	LC-Reps	11	OP-LOC	0	1	0.95006	M
3.18437	3	LC-Reps	11	PRC-OP	0	1	0.95006	M
4.53922	4	LC-Reps	11	OP-EC	0	1	0.95006	M
2.90258	5	LC-Reps	11	OP-PRC	0	1	0.95006	M
5.28207	6	LC-Reps	11	EC-OP	0	1	0.95006	M
-1.61442	1	LC-Reps	11	LOC-OP	0	2	0.95006	M
-3.30907	2	LC-Reps	11	OP-LOC	0	2	0.95006	M
-1.28573	3	LC-Reps	11	PRC-OP	0	2	0.95006	M
0.972763	4	LC-Reps	11	OP-EC	0	2	0.95006	M
1.08714	5	LC-Reps	11	OP-PRC	0	2	0.95006	M
-0.227629	6	LC-Reps	11	EC-OP	0	2	0.95006	M
-0.498907	1	LC-Reps	12	LOC-OP	1	1	1.83865	F
0.626348	2	LC-Reps	12	OP-LOC	1	1	1.83865	F
-6.50213	3	LC-Reps	12	PRC-OP	1	1	1.83865	F
-2.66741	4	LC-Reps	12	OP-EC	1	1	1.83865	F
-8.14818	5	LC-Reps	12	OP-PRC	1	1	1.83865	F
-1.83605	6	LC-Reps	12	EC-OP	1	1	1.83865	F
1.26974	1	LC-Reps	12	LOC-OP	1	2	1.83865	F
1.44154	2	LC-Reps	12	OP-LOC	1	2	1.83865	F
-1.70856	3	LC-Reps	12	PRC-OP	1	2	1.83865	F
0.683851	4	LC-Reps	12	OP-EC	1	2	1.83865	F
-2.1964	5	LC-Reps	12	OP-PRC	1	2	1.83865	F
1.40917	6	LC-Reps	12	EC-OP	1	2	1.83865	F
-15.6518	1	LC-Reps	13	LOC-OP	1	1	0.95006	F
-2.64706	2	LC-Reps	13	OP-LOC	1	1	0.95006	F
-6.27154	3	LC-Reps	13	PRC-OP	1	1	0.95006	F
0.0875693	4	LC-Reps	13	OP-EC	1	1	0.95006	F
-5.73738	5	LC-Reps	13	OP-PRC	1	1	0.95006	F
-0.0363052	6	LC-Reps	13	EC-OP	1	1	0.95006	F
-9.26047	1	LC-Reps	13	LOC-OP	1	2	0.95006	F
-1.83568	2	LC-Reps	13	OP-LOC	1	2	0.95006	F
-2.787	3	LC-Reps	13	PRC-OP	1	2	0.95006	F
-1.70889	4	LC-Reps	13	OP-EC	1	2	0.95006	F
-3.4884	5	LC-Reps	13	OP-PRC	1	2	0.95006	F
-2.83932	6	LC-Reps	13	EC-OP	1	2	0.95006	F
-8.53392	1	LC-Reps	14	LOC-OP	0	1	1.24626	F
-0.690086	2	LC-Reps	14	OP-LOC	0	1	1.24626	F
-4.31147	3	LC-Reps	14	PRC-OP	0	1	1.24626	F
-4.2001	4	LC-Reps	14	OP-EC	0	1	1.24626	F
-8.2784	5	LC-Reps	14	OP-PRC	0	1	1.24626	F
-1.85683	6	LC-Reps	14	EC-OP	0	1	1.24626	F
0.64766	1	LC-Reps	14	LOC-OP	0	2	1.24626	F
0.854588	2	LC-Reps	14	OP-LOC	0	2	1.24626	F
-3.57897	3	LC-Reps	14	PRC-OP	0	2	1.24626	F
-3.02194	4	LC-Reps	14	OP-EC	0	2	1.24626	F
-7.27776	5	LC-Reps	14	OP-PRC	0	2	1.24626	F
-1.8221	6	LC-Reps	14	EC-OP	0	2	1.24626	F
-3.75175	1	LC-Reps	15	LOC-OP	1	1	-1.12331	F
-2.36033	2	LC-Reps	15	OP-LOC	1	1	-1.12331	F
4.4443	3	LC-Reps	15	PRC-OP	1	1	-1.12331	F
3.72078	4	LC-Reps	15	OP-EC	1	1	-1.12331	F
2.64661	5	LC-Reps	15	OP-PRC	1	1	-1.12331	F
8.37537	6	LC-Reps	15	EC-OP	1	1	-1.12331	F
3.3451	1	LC-Reps	15	LOC-OP	1	2	-1.12331	F
0.333865	2	LC-Reps	15	OP-LOC	1	2	-1.12331	F
0.0208116	3	LC-Reps	15	PRC-OP	1	2	-1.12331	F
1.07931	4	LC-Reps	15	OP-EC	1	2	-1.12331	F
-2.7412	5	LC-Reps	15	OP-PRC	1	2	-1.12331	F
1.66039	6	LC-Reps	15	EC-OP	1	2	-1.12331	F
-10.3725	1	LC-Reps	16	LOC-OP	0	1	-0.827111	F
-3.9514	2	LC-Reps	16	OP-LOC	0	1	-0.827111	F
-4.18347	3	LC-Reps	16	PRC-OP	0	1	-0.827111	F
1.34744	4	LC-Reps	16	OP-EC	0	1	-0.827111	F
-8.54916	5	LC-Reps	16	OP-PRC	0	1	-0.827111	F
1.20487	6	LC-Reps	16	EC-OP	0	1	-0.827111	F
2.66489	1	LC-Reps	16	LOC-OP	0	2	-0.827111	F
-3.37385	2	LC-Reps	16	OP-LOC	0	2	-0.827111	F
-4.92901	3	LC-Reps	16	PRC-OP	0	2	-0.827111	F
-6.01072	4	LC-Reps	16	OP-EC	0	2	-0.827111	F
-11.9855	5	LC-Reps	16	OP-PRC	0	2	-0.827111	F
-5.92371	6	LC-Reps	16	EC-OP	0	2	-0.827111	F
-8.16637	1	LC-Reps	17	LOC-OP	1	1	0.0614745	M
1.56309	2	LC-Reps	17	OP-LOC	1	1	0.0614745	M
-7.4953	3	LC-Reps	17	PRC-OP	1	1	0.0614745	M
-7.71065	4	LC-Reps	17	OP-EC	1	1	0.0614745	M
-7.62294	5	LC-Reps	17	OP-PRC	1	1	0.0614745	M
-9.52341	6	LC-Reps	17	EC-OP	1	1	0.0614745	M
3.63694	1	LC-Reps	17	LOC-OP	1	2	0.0614745	M
2.18427	2	LC-Reps	17	OP-LOC	1	2	0.0614745	M
1.51071	3	LC-Reps	17	PRC-OP	1	2	0.0614745	M
1.01029	4	LC-Reps	17	OP-EC	1	2	0.0614745	M
1.62207	5	LC-Reps	17	OP-PRC	1	2	0.0614745	M
1.49921	6	LC-Reps	17	EC-OP	1	2	0.0614745	M
-9.49024	1	LC-Reps	18	LOC-OP	0	1	-1.12331	F
-2.57395	2	LC-Reps	18	OP-LOC	0	1	-1.12331	F
-11.6162	3	LC-Reps	18	PRC-OP	0	1	-1.12331	F
-6.69623	4	LC-Reps	18	OP-EC	0	1	-1.12331	F
-6.93952	5	LC-Reps	18	OP-PRC	0	1	-1.12331	F
-11.67	6	LC-Reps	18	EC-OP	0	1	-1.12331	F
-5.74936	1	LC-Reps	18	LOC-OP	0	2	-1.12331	F
-1.96274	2	LC-Reps	18	OP-LOC	0	2	-1.12331	F
-6.10414	3	LC-Reps	18	PRC-OP	0	2	-1.12331	F
-2.74428	4	LC-Reps	18	OP-EC	0	2	-1.12331	F
-2.97362	5	LC-Reps	18	OP-PRC	0	2	-1.12331	F
-6.72632	6	LC-Reps	18	EC-OP	0	2	-1.12331	F
0.867865	1	LC-Reps	19	LOC-OP	0	1	0.95006	M
-1.58715	2	LC-Reps	19	OP-LOC	0	1	0.95006	M
0.113072	3	LC-Reps	19	PRC-OP	0	1	0.95006	M
-0.278426	4	LC-Reps	19	OP-EC	0	1	0.95006	M
1.16416	5	LC-Reps	19	OP-PRC	0	1	0.95006	M
-2.02314	6	LC-Reps	19	EC-OP	0	1	0.95006	M
-8.4264	1	LC-Reps	19	LOC-OP	0	2	0.95006	M
-3.78025	2	LC-Reps	19	OP-LOC	0	2	0.95006	M
-2.40382	3	LC-Reps	19	PRC-OP	0	2	0.95006	M
3.63832	4	LC-Reps	19	OP-EC	0	2	0.95006	M
-2.39856	5	LC-Reps	19	OP-PRC	0	2	0.95006	M
2.87286	6	LC-Reps	19	EC-OP	0	2	0.95006	M
-1.1246	1	LC-Reps	20	LOC-OP	0	1	-0.827111	M
0.390336	2	LC-Reps	20	OP-LOC	0	1	-0.827111	M
2.23869	3	LC-Reps	20	PRC-OP	0	1	-0.827111	M
-1.81055	4	LC-Reps	20	OP-EC	0	1	-0.827111	M
4.36669	5	LC-Reps	20	OP-PRC	0	1	-0.827111	M
-0.68152	6	LC-Reps	20	EC-OP	0	1	-0.827111	M
2.93919	1	LC-Reps	20	LOC-OP	0	2	-0.827111	M
1.78765	2	LC-Reps	20	OP-LOC	0	2	-0.827111	M
1.69941	3	LC-Reps	20	PRC-OP	0	2	-0.827111	M
6.54683	4	LC-Reps	20	OP-EC	0	2	-0.827111	M
4.59739	5	LC-Reps	20	OP-PRC	0	2	-0.827111	M
2.85953	6	LC-Reps	20	EC-OP	0	2	-0.827111	M
1.61088	1	LC-Reps	21	LOC-OP	1	1	1.24626	F
0.123496	2	LC-Reps	21	OP-LOC	1	1	1.24626	F
0.185548	3	LC-Reps	21	PRC-OP	1	1	1.24626	F
-0.796834	4	LC-Reps	21	OP-EC	1	1	1.24626	F
-1.78811	5	LC-Reps	21	OP-PRC	1	1	1.24626	F
0.996536	6	LC-Reps	21	EC-OP	1	1	1.24626	F
-2.4947	1	LC-Reps	21	LOC-OP	1	2	1.24626	F
-0.608693	2	LC-Reps	21	OP-LOC	1	2	1.24626	F
1.79173	3	LC-Reps	21	PRC-OP	1	2	1.24626	F
1.59365	4	LC-Reps	21	OP-EC	1	2	1.24626	F
2.40964	5	LC-Reps	21	OP-PRC	1	2	1.24626	F
1.33991	6	LC-Reps	21	EC-OP	1	2	1.24626	F
-1.96618	1	LC-Reps	22	LOC-OP	0	1	-1.4195	F
0.0592618	2	LC-Reps	22	OP-LOC	0	1	-1.4195	F
-5.48668	3	LC-Reps	22	PRC-OP	0	1	-1.4195	F
-1.02269	4	LC-Reps	22	OP-EC	0	1	-1.4195	F
-4.33856	5	LC-Reps	22	OP-PRC	0	1	-1.4195	F
-2.52281	6	LC-Reps	22	EC-OP	0	1	-1.4195	F
8.04323	1	LC-Reps	22	LOC-OP	0	2	-1.4195	F
3.83004	2	LC-Reps	22	OP-LOC	0	2	-1.4195	F
3.06662	3	LC-Reps	22	PRC-OP	0	2	-1.4195	F
2.12662	4	LC-Reps	22	OP-EC	0	2	-1.4195	F
0.818864	5	LC-Reps	22	OP-PRC	0	2	-1.4195	F
3.28704	6	LC-Reps	22	EC-OP	0	2	-1.4195	F
-0.955962	1	LC-Reps	23	LOC-OP	1	1	-0.530916	F
-1.47486	2	LC-Reps	23	OP-LOC	1	1	-0.530916	F
6.09933	3	LC-Reps	23	PRC-OP	1	1	-0.530916	F
0.15781	4	LC-Reps	23	OP-EC	1	1	-0.530916	F
3.39538	5	LC-Reps	23	OP-PRC	1	1	-0.530916	F
2.27226	6	LC-Reps	23	EC-OP	1	1	-0.530916	F
0.633663	1	LC-Reps	23	LOC-OP	1	2	-0.530916	F
-1.01673	2	LC-Reps	23	OP-LOC	1	2	-0.530916	F
-2.45409	3	LC-Reps	23	PRC-OP	1	2	-0.530916	F
1.94041	4	LC-Reps	23	OP-EC	1	2	-0.530916	F
-0.152375	5	LC-Reps	23	OP-PRC	1	2	-0.530916	F
3.17825	6	LC-Reps	23	EC-OP	1	2	-0.530916	F
-2.35065	1	LC-Reps	24	LOC-OP	0	1	0.0614745	F
-0.00446688	2	LC-Reps	24	OP-LOC	0	1	0.0614745	F
-3.15341	3	LC-Reps	24	PRC-OP	0	1	0.0614745	F
-6.45471	4	LC-Reps	24	OP-EC	0	1	0.0614745	F
-8.535	5	LC-Reps	24	OP-PRC	0	1	0.0614745	F
-6.9942	6	LC-Reps	24	EC-OP	0	1	0.0614745	F
-2.50128	1	LC-Reps	24	LOC-OP	0	2	0.0614745	F
-2.61701	2	LC-Reps	24	OP-LOC	0	2	0.0614745	F
-1.09037	3	LC-Reps	24	PRC-OP	0	2	0.0614745	F
1.76895	4	LC-Reps	24	OP-EC	0	2	0.0614745	F
0.258208	5	LC-Reps	24	OP-PRC	0	2	0.0614745	F
0.945127	6	LC-Reps	24	EC-OP	0	2	0.0614745	F
-1.07901	1	LC-Reps	25	LOC-OP	1	1	-0.234721	F
-2.68897	2	LC-Reps	25	OP-LOC	1	1	-0.234721	F
-3.83578	3	LC-Reps	25	PRC-OP	1	1	-0.234721	F
-0.999996	4	LC-Reps	25	OP-EC	1	1	-0.234721	F
-3.61615	5	LC-Reps	25	OP-PRC	1	1	-0.234721	F
-0.295796	6	LC-Reps	25	EC-OP	1	1	-0.234721	F
3.9037	1	LC-Reps	25	LOC-OP	1	2	-0.234721	F
1.86756	2	LC-Reps	25	OP-LOC	1	2	-0.234721	F
-2.98645	3	LC-Reps	25	PRC-OP	1	2	-0.234721	F
-5.20888	4	LC-Reps	25	OP-EC	1	2	-0.234721	F
-3.16511	5	LC-Reps	25	OP-PRC	1	2	-0.234721	F
-3.74429	6	LC-Reps	25	EC-OP	1	2	-0.234721	F
-10.2824	1	LC-Reps	26	LOC-OP	1	1	0.0614745	M
-3.47105	2	LC-Reps	26	OP-LOC	1	1	0.0614745	M
-0.97827	3	LC-Reps	26	PRC-OP	1	1	0.0614745	M
-8.73436	4	LC-Reps	26	OP-EC	1	1	0.0614745	M
-5.28358	5	LC-Reps	26	OP-PRC	1	1	0.0614745	M
-5.29762	6	LC-Reps	26	EC-OP	1	1	0.0614745	M
-4.20796	1	LC-Reps	26	LOC-OP	1	2	0.0614745	M
-2.47088	2	LC-Reps	26	OP-LOC	1	2	0.0614745	M
3.24994	3	LC-Reps	26	PRC-OP	1	2	0.0614745	M
4.34574	4	LC-Reps	26	OP-EC	1	2	0.0614745	M
8.91754	5	LC-Reps	26	OP-PRC	1	2	0.0614745	M
2.17639	6	LC-Reps	26	EC-OP	1	2	0.0614745	M
-0.603791	1	LC-Reps	27	LOC-OP	0	1	-0.530916	F
-1.88519	2	LC-Reps	27	OP-LOC	0	1	-0.530916	F
4.95638	3	LC-Reps	27	PRC-OP	0	1	-0.530916	F
1.24044	4	LC-Reps	27	OP-EC	0	1	-0.530916	F
6.46163	5	LC-Reps	27	OP-PRC	0	1	-0.530916	F
1.40301	6	LC-Reps	27	EC-OP	0	1	-0.530916	F
-3.43538	1	LC-Reps	27	LOC-OP	0	2	-0.530916	F
-1.08586	2	LC-Reps	27	OP-LOC	0	2	-0.530916	F
4.87492	3	LC-Reps	27	PRC-OP	0	2	-0.530916	F
-0.874323	4	LC-Reps	27	OP-EC	0	2	-0.530916	F
8.15405	5	LC-Reps	27	OP-PRC	0	2	-0.530916	F
-1.18553	6	LC-Reps	27	EC-OP	0	2	-0.530916	F
-8.70054	1	LC-Reps	28	LOC-OP	1	1	-1.4195	M
-0.127254	2	LC-Reps	28	OP-LOC	1	1	-1.4195	M
-4.19886	3	LC-Reps	28	PRC-OP	1	1	-1.4195	M
1.95696	4	LC-Reps	28	OP-EC	1	1	-1.4195	M
-3.59222	5	LC-Reps	28	OP-PRC	1	1	-1.4195	M
0.945934	6	LC-Reps	28	EC-OP	1	1	-1.4195	M
5.94467	1	LC-Reps	28	LOC-OP	1	2	-1.4195	M
0.591315	2	LC-Reps	28	OP-LOC	1	2	-1.4195	M
-2.89804	3	LC-Reps	28	PRC-OP	1	2	-1.4195	M
-3.44359	4	LC-Reps	28	OP-EC	1	2	-1.4195	M
-4.49349	5	LC-Reps	28	OP-PRC	1	2	-1.4195	M
-2.77964	6	LC-Reps	28	EC-OP	1	2	-1.4195	M
-14.6081	1	LC-Reps	29	LOC-OP	1	1	-0.530916	M
-3.59691	2	LC-Reps	29	OP-LOC	1	1	-0.530916	M
-5.16349	3	LC-Reps	29	PRC-OP	1	1	-0.530916	M
-4.18912	4	LC-Reps	29	OP-EC	1	1	-0.530916	M
-2.82212	5	LC-Reps	29	OP-PRC	1	1	-0.530916	M
-9.11068	6	LC-Reps	29	EC-OP	1	1	-0.530916	M
-4.42204	1	LC-Reps	29	LOC-OP	1	2	-0.530916	M
-0.529515	2	LC-Reps	29	OP-LOC	1	2	-0.530916	M
-6.94582	3	LC-Reps	29	PRC-OP	1	2	-0.530916	M
0.995539	4	LC-Reps	29	OP-EC	1	2	-0.530916	M
-1.90501	5	LC-Reps	29	OP-PRC	1	2	-0.530916	M
3.63805	6	LC-Reps	29	EC-OP	1	2	-0.530916	M
-5.84029	1	LC-Reps	30	LOC-OP	1	1	-1.4195	M
-0.212811	2	LC-Reps	30	OP-LOC	1	1	-1.4195	M
-3.529	3	LC-Reps	30	PRC-OP	1	1	-1.4195	M
-2.62708	4	LC-Reps	30	OP-EC	1	1	-1.4195	M
-1.1189	5	LC-Reps	30	OP-PRC	1	1	-1.4195	M
-7.24505	6	LC-Reps	30	EC-OP	1	1	-1.4195	M
7.57293	1	LC-Reps	30	LOC-OP	1	2	-1.4195	M
1.87254	2	LC-Reps	30	OP-LOC	1	2	-1.4195	M
2.63064	3	LC-Reps	30	PRC-OP	1	2	-1.4195	M
0.443652	4	LC-Reps	30	OP-EC	1	2	-1.4195	M
0.818258	5	LC-Reps	30	OP-PRC	1	2	-1.4195	M
1.10381	6	LC-Reps	30	EC-OP	1	2	-1.4195	M
-3.6626	1	LC-Reps	31	LOC-OP	0	1	-0.827111	M
-2.69201	2	LC-Reps	31	OP-LOC	0	1	-0.827111	M
-6.01045	3	LC-Reps	31	PRC-OP	0	1	-0.827111	M
-4.1317	4	LC-Reps	31	OP-EC	0	1	-0.827111	M
-3.94284	5	LC-Reps	31	OP-PRC	0	1	-0.827111	M
-3.6178	6	LC-Reps	31	EC-OP	0	1	-0.827111	M
2.92793	1	LC-Reps	31	LOC-OP	0	2	-0.827111	M
-1.3414	2	LC-Reps	31	OP-LOC	0	2	-0.827111	M
-3.48497	3	LC-Reps	31	PRC-OP	0	2	-0.827111	M
-7.85657	4	LC-Reps	31	OP-EC	0	2	-0.827111	M
-4.28616	5	LC-Reps	31	OP-PRC	0	2	-0.827111	M
-7.72344	6	LC-Reps	31	EC-OP	0	2	-0.827111	M
-0.855501	1	LC-Reps	32	LOC-OP	0	1	-0.530916	F
-0.331152	2	LC-Reps	32	OP-LOC	0	1	-0.530916	F
1.55822	3	LC-Reps	32	PRC-OP	0	1	-0.530916	F
-2.90849	4	LC-Reps	32	OP-EC	0	1	-0.530916	F
2.1798	5	LC-Reps	32	OP-PRC	0	1	-0.530916	F
-1.75589	6	LC-Reps	32	EC-OP	0	1	-0.530916	F
-0.575801	1	LC-Reps	32	LOC-OP	0	2	-0.530916	F
-1.93924	2	LC-Reps	32	OP-LOC	0	2	-0.530916	F
-3.23872	3	LC-Reps	32	PRC-OP	0	2	-0.530916	F
0.553747	4	LC-Reps	32	OP-EC	0	2	-0.530916	F
-2.74046	5	LC-Reps	32	OP-PRC	0	2	-0.530916	F
-0.144707	6	LC-Reps	32	EC-OP	0	2	-0.530916	F
-0.678219	1	LC-Reps	33	LOC-OP	0	1	-0.827111	F
-1.27155	2	LC-Reps	33	OP-LOC	0	1	-0.827111	F
-3.98647	3	LC-Reps	33	PRC-OP	0	1	-0.827111	F
-1.62273	4	LC-Reps	33	OP-EC	0	1	-0.827111	F
-3.59987	5	LC-Reps	33	OP-PRC	0	1	-0.827111	F
-2.06108	6	LC-Reps	33	EC-OP	0	1	-0.827111	F
6.97573	1	LC-Reps	33	LOC-OP	0	2	-0.827111	F
1.40394	2	LC-Reps	33	OP-LOC	0	2	-0.827111	F
9.14892	3	LC-Reps	33	PRC-OP	0	2	-0.827111	F
3.9296	4	LC-Reps	33	OP-EC	0	2	-0.827111	F
8.7079	5	LC-Reps	33	OP-PRC	0	2	-0.827111	F
6.42901	6	LC-Reps	33	EC-OP	0	2	-0.827111	F
-12.3132	1	LC-Reps	34	LOC-OP	1	1	0.653865	M
-3.46187	2	LC-Reps	34	OP-LOC	1	1	0.653865	M
-3.87973	3	LC-Reps	34	PRC-OP	1	1	0.653865	M
-0.0206919	4	LC-Reps	34	OP-EC	1	1	0.653865	M
0.0520122	5	LC-Reps	34	OP-PRC	1	1	0.653865	M
-2.44739	6	LC-Reps	34	EC-OP	1	1	0.653865	M
9.24379	1	LC-Reps	34	LOC-OP	1	2	0.653865	M
0.660417	2	LC-Reps	34	OP-LOC	1	2	0.653865	M
8.55888	3	LC-Reps	34	PRC-OP	1	2	0.653865	M
0.318935	4	LC-Reps	34	OP-EC	1	2	0.653865	M
2.1358	5	LC-Reps	34	OP-PRC	1	2	0.653865	M
0.309536	6	LC-Reps	34	EC-OP	1	2	0.653865	M
-0.977094	1	LC-Reps	35	LOC-OP	0	1	0.653865	M
-2.53224	2	LC-Reps	35	OP-LOC	0	1	0.653865	M
6.583	3	LC-Reps	35	PRC-OP	0	1	0.653865	M
3.56079	4	LC-Reps	35	OP-EC	0	1	0.653865	M
3.54987	5	LC-Reps	35	OP-PRC	0	1	0.653865	M
7.17091	6	LC-Reps	35	EC-OP	0	1	0.653865	M
5.53039	1	LC-Reps	35	LOC-OP	0	2	0.653865	M
0.199117	2	LC-Reps	35	OP-LOC	0	2	0.653865	M
4.47461	3	LC-Reps	35	PRC-OP	0	2	0.653865	M
0.704139	4	LC-Reps	35	OP-EC	0	2	0.653865	M
3.08743	5	LC-Reps	35	OP-PRC	0	2	0.653865	M
0.131593	6	LC-Reps	35	EC-OP	0	2	0.653865	M
-12.5333	1	LC-Reps	36	LOC-OP	1	1	-1.7157	F
0.757908	2	LC-Reps	36	OP-LOC	1	1	-1.7157	F
1.95257	3	LC-Reps	36	PRC-OP	1	1	-1.7157	F
4.61376	4	LC-Reps	36	OP-EC	1	1	-1.7157	F
5.6319	5	LC-Reps	36	OP-PRC	1	1	-1.7157	F
1.98086	6	LC-Reps	36	EC-OP	1	1	-1.7157	F
-2.2441	1	LC-Reps	36	LOC-OP	1	2	-1.7157	F
3.13367	2	LC-Reps	36	OP-LOC	1	2	-1.7157	F
-5.40926	3	LC-Reps	36	PRC-OP	1	2	-1.7157	F
0.126125	4	LC-Reps	36	OP-EC	1	2	-1.7157	F
-3.32705	5	LC-Reps	36	OP-PRC	1	2	-1.7157	F
0.0583634	6	LC-Reps	36	EC-OP	1	2	-1.7157	F
-14.2363	1	LC-Reps	37	LOC-OP	0	1	-1.4195	F
-1.1038	2	LC-Reps	37	OP-LOC	0	1	-1.4195	F
-5.39837	3	LC-Reps	37	PRC-OP	0	1	-1.4195	F
-5.05872	4	LC-Reps	37	OP-EC	0	1	-1.4195	F
-3.40496	5	LC-Reps	37	OP-PRC	0	1	-1.4195	F
-8.2366	6	LC-Reps	37	EC-OP	0	1	-1.4195	F
-8.66201	1	LC-Reps	37	LOC-OP	0	2	-1.4195	F
0.0545058	2	LC-Reps	37	OP-LOC	0	2	-1.4195	F
-2.46496	3	LC-Reps	37	PRC-OP	0	2	-1.4195	F
0.505566	4	LC-Reps	37	OP-EC	0	2	-1.4195	F
-0.831367	5	LC-Reps	37	OP-PRC	0	2	-1.4195	F
-1.63244	6	LC-Reps	37	EC-OP	0	2	-1.4195	F
-1.38655	1	LC-Reps	38	LOC-OP	0	1	-1.12331	F
-1.44749	2	LC-Reps	38	OP-LOC	0	1	-1.12331	F
-7.8074	3	LC-Reps	38	PRC-OP	0	1	-1.12331	F
0.242064	4	LC-Reps	38	OP-EC	0	1	-1.12331	F
-7.64357	5	LC-Reps	38	OP-PRC	0	1	-1.12331	F
-0.221614	6	LC-Reps	38	EC-OP	0	1	-1.12331	F
-5.22485	1	LC-Reps	38	LOC-OP	0	2	-1.12331	F
-2.458	2	LC-Reps	38	OP-LOC	0	2	-1.12331	F
1.12399	3	LC-Reps	38	PRC-OP	0	2	-1.12331	F
2.35821	4	LC-Reps	38	OP-EC	0	2	-1.12331	F
0.990046	5	LC-Reps	38	OP-PRC	0	2	-1.12331	F
2.23865	6	LC-Reps	38	EC-OP	0	2	-1.12331	F
-3.76811	1	LC-Reps	39	LOC-OP	0	1	1.54245	F
0.204615	2	LC-Reps	39	OP-LOC	0	1	1.54245	F
-1.95864	3	LC-Reps	39	PRC-OP	0	1	1.54245	F
-1.11822	4	LC-Reps	39	OP-EC	0	1	1.54245	F
-5.61006	5	LC-Reps	39	OP-PRC	0	1	1.54245	F
-0.704405	6	LC-Reps	39	EC-OP	0	1	1.54245	F
-3.56082	1	LC-Reps	39	LOC-OP	0	2	1.54245	F
-1.45818	2	LC-Reps	39	OP-LOC	0	2	1.54245	F
-3.76087	3	LC-Reps	39	PRC-OP	0	2	1.54245	F
-6.49979	4	LC-Reps	39	OP-EC	0	2	1.54245	F
-6.86941	5	LC-Reps	39	OP-PRC	0	2	1.54245	F
-2.53119	6	LC-Reps	39	EC-OP	0	2	1.54245	F
-2.64746	1	LC-Reps	40	LOC-OP	1	1	1.24626	F
-3.46808	2	LC-Reps	40	OP-LOC	1	1	1.24626	F
1.50664	3	LC-Reps	40	PRC-OP	1	1	1.24626	F
-6.94738	4	LC-Reps	40	OP-EC	1	1	1.24626	F
7.97185	5	LC-Reps	40	OP-PRC	1	1	1.24626	F
-4.20067	6	LC-Reps	40	EC-OP	1	1	1.24626	F
-1.91141	1	LC-Reps	40	LOC-OP	1	2	1.24626	F
3.27599	2	LC-Reps	40	OP-LOC	1	2	1.24626	F
-0.813347	3	LC-Reps	40	PRC-OP	1	2	1.24626	F
-7.03673	4	LC-Reps	40	OP-EC	1	2	1.24626	F
-0.819089	5	LC-Reps	40	OP-PRC	1	2	1.24626	F
-4.02936	6	LC-Reps	40	EC-OP	1	2	1.24626	F
-13.1432	1	LC-Reps	41	LOC-OP	1	1	1.54245	F
-3.66821	2	LC-Reps	41	OP-LOC	1	1	1.54245	F
-1.43144	3	LC-Reps	41	PRC-OP	1	1	1.54245	F
-0.996705	4	LC-Reps	41	OP-EC	1	1	1.54245	F
3.59528	5	LC-Reps	41	OP-PRC	1	1	1.54245	F
-3.92197	6	LC-Reps	41	EC-OP	1	1	1.54245	F
2.15147	1	LC-Reps	41	LOC-OP	1	2	1.54245	F
-1.53268	2	LC-Reps	41	OP-LOC	1	2	1.54245	F
-1.4266	3	LC-Reps	41	PRC-OP	1	2	1.54245	F
-0.596566	4	LC-Reps	41	OP-EC	1	2	1.54245	F
-2.89239	5	LC-Reps	41	OP-PRC	1	2	1.54245	F
-0.495762	6	LC-Reps	41	EC-OP	1	2	1.54245	F
-5.56675	1	LC-Reps	42	LOC-OP	1	1	-0.234721	F
0.620301	2	LC-Reps	42	OP-LOC	1	1	-0.234721	F
-1.27847	3	LC-Reps	42	PRC-OP	1	1	-0.234721	F
2.7098	4	LC-Reps	42	OP-EC	1	1	-0.234721	F
0.325905	5	LC-Reps	42	OP-PRC	1	1	-0.234721	F
3.3623	6	LC-Reps	42	EC-OP	1	1	-0.234721	F
6.77915	1	LC-Reps	42	LOC-OP	1	2	-0.234721	F
-0.42461	2	LC-Reps	42	OP-LOC	1	2	-0.234721	F
1.61354	3	LC-Reps	42	PRC-OP	1	2	-0.234721	F
-0.610568	4	LC-Reps	42	OP-EC	1	2	-0.234721	F
-0.18054	5	LC-Reps	42	OP-PRC	1	2	-0.234721	F
-0.802388	6	LC-Reps	42	EC-OP	1	2	-0.234721	F
-1.92429	1	LC-Reps	43	LOC-OP	0	1	-0.234721	M
-1.79561	2	LC-Reps	43	OP-LOC	0	1	-0.234721	M
-2.81364	3	LC-Reps	43	PRC-OP	0	1	-0.234721	M
-2.35315	4	LC-Reps	43	OP-EC	0	1	-0.234721	M
-4.53538	5	LC-Reps	43	OP-PRC	0	1	-0.234721	M
-2.42954	6	LC-Reps	43	EC-OP	0	1	-0.234721	M
-3.54694	1	LC-Reps	43	LOC-OP	0	2	-0.234721	M
3.61309	2	LC-Reps	43	OP-LOC	0	2	-0.234721	M
1.51782	3	LC-Reps	43	PRC-OP	0	2	-0.234721	M
1.53129	4	LC-Reps	43	OP-EC	0	2	-0.234721	M
6.96424	5	LC-Reps	43	OP-PRC	0	2	-0.234721	M
1.80607	6	LC-Reps	43	EC-OP	0	2	-0.234721	M
2.03034	1	LC-Reps	44	LOC-OP	0	1	0.0614745	M
-0.255133	2	LC-Reps	44	OP-LOC	0	1	0.0614745	M
-3.81923	3	LC-Reps	44	PRC-OP	0	1	0.0614745	M
-3.70918	4	LC-Reps	44	OP-EC	0	1	0.0614745	M
-4.64651	5	LC-Reps	44	OP-PRC	0	1	0.0614745	M
-3.52098	6	LC-Reps	44	EC-OP	0	1	0.0614745	M
0.262609	1	LC-Reps	44	LOC-OP	0	2	0.0614745	M
1.93853	2	LC-Reps	44	OP-LOC	0	2	0.0614745	M
1.1434	3	LC-Reps	44	PRC-OP	0	2	0.0614745	M
3.30441	4	LC-Reps	44	OP-EC	0	2	0.0614745	M
2.28736	5	LC-Reps	44	OP-PRC	0	2	0.0614745	M
3.09525	6	LC-Reps	44	EC-OP	0	2	0.0614745	M
2.66104	1	LC-Reps	45	LOC-OP	1	1	0.35767	F
1.37987	2	LC-Reps	45	OP-LOC	1	1	0.35767	F
-5.38561	3	LC-Reps	45	PRC-OP	1	1	0.35767	F
-3.46201	4	LC-Reps	45	OP-EC	1	1	0.35767	F
-3.11886	5	LC-Reps	45	OP-PRC	1	1	0.35767	F
-11.6711	6	LC-Reps	45	EC-OP	1	1	0.35767	F
-3.70412	1	LC-Reps	45	LOC-OP	1	2	0.35767	F
-0.622056	2	LC-Reps	45	OP-LOC	1	2	0.35767	F
-1.42023	3	LC-Reps	45	PRC-OP	1	2	0.35767	F
-2.11583	4	LC-Reps	45	OP-EC	1	2	0.35767	F
-1.16948	5	LC-Reps	45	OP-PRC	1	2	0.35767	F
-7.06843	6	LC-Reps	45	EC-OP	1	2	0.35767	F
-4.50389	1	LC-Reps	46	LOC-OP	1	1	0.95006	F
-2.65202	2	LC-Reps	46	OP-LOC	1	1	0.95006	F
-1.18483	3	LC-Reps	46	PRC-OP	1	1	0.95006	F
2.50869	4	LC-Reps	46	OP-EC	1	1	0.95006	F
-0.814449	5	LC-Reps	46	OP-PRC	1	1	0.95006	F
2.63671	6	LC-Reps	46	EC-OP	1	1	0.95006	F
0.827338	1	LC-Reps	46	LOC-OP	1	2	0.95006	F
-1.21351	2	LC-Reps	46	OP-LOC	1	2	0.95006	F
-0.796133	3	LC-Reps	46	PRC-OP	1	2	0.95006	F
1.39147	4	LC-Reps	46	OP-EC	1	2	0.95006	F
-2.29162	5	LC-Reps	46	OP-PRC	1	2	0.95006	F
0.745256	6	LC-Reps	46	EC-OP	1	2	0.95006	F
-0.802292	1	LC-Reps	47	LOC-OP	0	1	-1.12331	M
0.0923364	2	LC-Reps	47	OP-LOC	0	1	-1.12331	M
-4.07442	3	LC-Reps	47	PRC-OP	0	1	-1.12331	M
-0.606133	4	LC-Reps	47	OP-EC	0	1	-1.12331	M
-8.97281	5	LC-Reps	47	OP-PRC	0	1	-1.12331	M
-0.408182	6	LC-Reps	47	EC-OP	0	1	-1.12331	M
1.30076	1	LC-Reps	47	LOC-OP	0	2	-1.12331	M
-0.357973	2	LC-Reps	47	OP-LOC	0	2	-1.12331	M
1.51444	3	LC-Reps	47	PRC-OP	0	2	-1.12331	M
-2.90939	4	LC-Reps	47	OP-EC	0	2	-1.12331	M
-0.0171452	5	LC-Reps	47	OP-PRC	0	2	-1.12331	M
-3.0528	6	LC-Reps	47	EC-OP	0	2	-1.12331	M
4.24623	1	LC-Reps	48	LOC-OP	0	1	0.95006	M
0.616767	2	LC-Reps	48	OP-LOC	0	1	0.95006	M
4.56724	3	LC-Reps	48	PRC-OP	0	1	0.95006	M
0.328015	4	LC-Reps	48	OP-EC	0	1	0.95006	M
4.57043	5	LC-Reps	48	OP-PRC	0	1	0.95006	M
0.484224	6	LC-Reps	48	EC-OP	0	1	0.95006	M
-12.329	1	LC-Reps	48	LOC-OP	0	2	0.95006	M
-2.64701	2	LC-Reps	48	OP-LOC	0	2	0.95006	M
3.90475	3	LC-Reps	48	PRC-OP	0	2	0.95006	M
0.686899	4	LC-Reps	48	OP-EC	0	2	0.95006	M
3.94631	5	LC-Reps	48	OP-PRC	0	2	0.95006	M
1.13882	6	LC-Reps	48	EC-OP	0	2	0.95006	M
-6.83309	1	LC-Reps	49	LOC-OP	1	1	1.24626	F
1.6211	2	LC-Reps	49	OP-LOC	1	1	1.24626	F
1.01326	3	LC-Reps	49	PRC-OP	1	1	1.24626	F
1.55648	4	LC-Reps	49	OP-EC	1	1	1.24626	F
2.95539	5	LC-Reps	49	OP-PRC	1	1	1.24626	F
1.47946	6	LC-Reps	49	EC-OP	1	1	1.24626	F
-4.26949	1	LC-Reps	49	LOC-OP	1	2	1.24626	F
-1.23739	2	LC-Reps	49	OP-LOC	1	2	1.24626	F
2.82259	3	LC-Reps	49	PRC-OP	1	2	1.24626	F
10.8973	4	LC-Reps	49	OP-EC	1	2	1.24626	F
9.2278	5	LC-Reps	49	OP-PRC	1	2	1.24626	F
7.3686	6	LC-Reps	49	EC-OP	1	2	1.24626	F
-3.08105	1	LC-Reps	50	LOC-OP	1	1	0.653865	F
-1.31352	2	LC-Reps	50	OP-LOC	1	1	0.653865	F
-2.76299	3	LC-Reps	50	PRC-OP	1	1	0.653865	F
-2.57888	4	LC-Reps	50	OP-EC	1	1	0.653865	F
1.20054	5	LC-Reps	50	OP-PRC	1	1	0.653865	F
-3.04883	6	LC-Reps	50	EC-OP	1	1	0.653865	F
5.51469	1	LC-Reps	50	LOC-OP	1	2	0.653865	F
-0.714713	2	LC-Reps	50	OP-LOC	1	2	0.653865	F
0.942169	3	LC-Reps	50	PRC-OP	1	2	0.653865	F
0.245073	4	LC-Reps	50	OP-EC	1	2	0.653865	F
0.200352	5	LC-Reps	50	OP-PRC	1	2	0.653865	F
0.423131	6	LC-Reps	50	EC-OP	1	2	0.653865	F
-2.47478	1	LC-Reps	51	LOC-OP	0	1	-1.12331	F
-0.708353	2	LC-Reps	51	OP-LOC	0	1	-1.12331	F
-3.21796	3	LC-Reps	51	PRC-OP	0	1	-1.12331	F
-4.63831	4	LC-Reps	51	OP-EC	0	1	-1.12331	F
-4.25926	5	LC-Reps	51	OP-PRC	0	1	-1.12331	F
-3.82901	6	LC-Reps	51	EC-OP	0	1	-1.12331	F
1.27416	1	LC-Reps	51	LOC-OP	0	2	-1.12331	F
2.31298	2	LC-Reps	51	OP-LOC	0	2	-1.12331	F
3.30785	3	LC-Reps	51	PRC-OP	0	2	-1.12331	F
1.59835	4	LC-Reps	51	OP-EC	0	2	-1.12331	F
4.13311	5	LC-Reps	51	OP-PRC	0	2	-1.12331	F
4.86215	6	LC-Reps	51	EC-OP	0	2	-1.12331	F
-2.7037	1	LC-Reps	52	LOC-OP	0	1	1.54245	M
-4.00326	2	LC-Reps	52	OP-LOC	0	1	1.54245	M
0.428809	3	LC-Reps	52	PRC-OP	0	1	1.54245	M
-9.42977	4	LC-Reps	52	OP-EC	0	1	1.54245	M
-0.573739	5	LC-Reps	52	OP-PRC	0	1	1.54245	M
-3.77012	6	LC-Reps	52	EC-OP	0	1	1.54245	M
-6.22715	1	LC-Reps	52	LOC-OP	0	2	1.54245	M
-0.0223391	2	LC-Reps	52	OP-LOC	0	2	1.54245	M
1.34309	3	LC-Reps	52	PRC-OP	0	2	1.54245	M
6.25994	4	LC-Reps	52	OP-EC	0	2	1.54245	M
2.6894	5	LC-Reps	52	OP-PRC	0	2	1.54245	M
2.75932	6	LC-Reps	52	EC-OP	0	2	1.54245	M
-1.94382	1	LC-Reps	53	LOC-OP	0	1	-0.530916	F
-4.37698	2	LC-Reps	53	OP-LOC	0	1	-0.530916	F
-1.6724	3	LC-Reps	53	PRC-OP	0	1	-0.530916	F
-0.349432	4	LC-Reps	53	OP-EC	0	1	-0.530916	F
-0.290387	5	LC-Reps	53	OP-PRC	0	1	-0.530916	F
0.438368	6	LC-Reps	53	EC-OP	0	1	-0.530916	F
-3.81049	1	LC-Reps	53	LOC-OP	0	2	-0.530916	F
-5.52149	2	LC-Reps	53	OP-LOC	0	2	-0.530916	F
-1.05732	3	LC-Reps	53	PRC-OP	0	2	-0.530916	F
1.12906	4	LC-Reps	53	OP-EC	0	2	-0.530916	F
-0.417346	5	LC-Reps	53	OP-PRC	0	2	-0.530916	F
0.510207	6	LC-Reps	53	EC-OP	0	2	-0.530916	F

## Sheet: Table_S6
val	cpair	cond	subj	label	train_group	TP	age	sex
-3.34945	7	LC-Reps	1	LOC-IFG tri	0	1	1.83865	M
-3.59039	8	LC-Reps	1	LOC-SFG	0	1	1.83865	M
-4.61099	9	LC-Reps	1	LOC-IFG oper	0	1	1.83865	M
-2.19991	10	LC-Reps	1	IFG tri-LOC	0	1	1.83865	M
-4.61269	11	LC-Reps	1	SFG-LOC	0	1	1.83865	M
-1.85023	12	LC-Reps	1	LOC-HIPP	0	1	1.83865	M
1.57518	13	LC-Reps	1	IFG tri-EC	0	1	1.83865	M
-0.901647	14	LC-Reps	1	PRC-IFG tri	0	1	1.83865	M
5.49099	7	LC-Reps	1	LOC-IFG tri	0	2	1.83865	M
2.82642	8	LC-Reps	1	LOC-SFG	0	2	1.83865	M
2.1724	9	LC-Reps	1	LOC-IFG oper	0	2	1.83865	M
7.03801	10	LC-Reps	1	IFG tri-LOC	0	2	1.83865	M
2.23388	11	LC-Reps	1	SFG-LOC	0	2	1.83865	M
4.68199	12	LC-Reps	1	LOC-HIPP	0	2	1.83865	M
-6.30749	13	LC-Reps	1	IFG tri-EC	0	2	1.83865	M
1.27844	14	LC-Reps	1	PRC-IFG tri	0	2	1.83865	M
-0.0174495	7	LC-Reps	2	LOC-IFG tri	1	1	0.0614745	F
-0.662321	8	LC-Reps	2	LOC-SFG	1	1	0.0614745	F
-1.95659	9	LC-Reps	2	LOC-IFG oper	1	1	0.0614745	F
-0.34089	10	LC-Reps	2	IFG tri-LOC	1	1	0.0614745	F
-2.40923	11	LC-Reps	2	SFG-LOC	1	1	0.0614745	F
0.123867	12	LC-Reps	2	LOC-HIPP	1	1	0.0614745	F
-0.158158	13	LC-Reps	2	IFG tri-EC	1	1	0.0614745	F
0.231642	14	LC-Reps	2	PRC-IFG tri	1	1	0.0614745	F
2.20078	7	LC-Reps	2	LOC-IFG tri	1	2	0.0614745	F
0.875983	8	LC-Reps	2	LOC-SFG	1	2	0.0614745	F
-0.600864	9	LC-Reps	2	LOC-IFG oper	1	2	0.0614745	F
2.0478	10	LC-Reps	2	IFG tri-LOC	1	2	0.0614745	F
1.87562	11	LC-Reps	2	SFG-LOC	1	2	0.0614745	F
-1.8624	12	LC-Reps	2	LOC-HIPP	1	2	0.0614745	F
-0.753869	13	LC-Reps	2	IFG tri-EC	1	2	0.0614745	F
-3.99405	14	LC-Reps	2	PRC-IFG tri	1	2	0.0614745	F
2.80724	7	LC-Reps	3	LOC-IFG tri	1	1	-0.530916	F
3.7899	8	LC-Reps	3	LOC-SFG	1	1	-0.530916	F
11.0312	9	LC-Reps	3	LOC-IFG oper	1	1	-0.530916	F
1.04112	10	LC-Reps	3	IFG tri-LOC	1	1	-0.530916	F
4.79468	11	LC-Reps	3	SFG-LOC	1	1	-0.530916	F
1.60613	12	LC-Reps	3	LOC-HIPP	1	1	-0.530916	F
10.6992	13	LC-Reps	3	IFG tri-EC	1	1	-0.530916	F
-0.640118	14	LC-Reps	3	PRC-IFG tri	1	1	-0.530916	F
-3.28718	7	LC-Reps	3	LOC-IFG tri	1	2	-0.530916	F
-0.143983	8	LC-Reps	3	LOC-SFG	1	2	-0.530916	F
1.08951	9	LC-Reps	3	LOC-IFG oper	1	2	-0.530916	F
-2.82229	10	LC-Reps	3	IFG tri-LOC	1	2	-0.530916	F
3.37388	11	LC-Reps	3	SFG-LOC	1	2	-0.530916	F
-4.7562	12	LC-Reps	3	LOC-HIPP	1	2	-0.530916	F
-4.63523	13	LC-Reps	3	IFG tri-EC	1	2	-0.530916	F
-0.685261	14	LC-Reps	3	PRC-IFG tri	1	2	-0.530916	F
1.92912	7	LC-Reps	4	LOC-IFG tri	0	1	-1.12331	F
-0.203155	8	LC-Reps	4	LOC-SFG	0	1	-1.12331	F
-1.79547	9	LC-Reps	4	LOC-IFG oper	0	1	-1.12331	F
7.18013	10	LC-Reps	4	IFG tri-LOC	0	1	-1.12331	F
-0.508328	11	LC-Reps	4	SFG-LOC	0	1	-1.12331	F
5.6079	12	LC-Reps	4	LOC-HIPP	0	1	-1.12331	F
3.38966	13	LC-Reps	4	IFG tri-EC	0	1	-1.12331	F
-1.21599	14	LC-Reps	4	PRC-IFG tri	0	1	-1.12331	F
0.412575	7	LC-Reps	4	LOC-IFG tri	0	2	-1.12331	F
-3.28184	8	LC-Reps	4	LOC-SFG	0	2	-1.12331	F
2.17616	9	LC-Reps	4	LOC-IFG oper	0	2	-1.12331	F
3.49296	10	LC-Reps	4	IFG tri-LOC	0	2	-1.12331	F
-4.59845	11	LC-Reps	4	SFG-LOC	0	2	-1.12331	F
3.34486	12	LC-Reps	4	LOC-HIPP	0	2	-1.12331	F
4.4019	13	LC-Reps	4	IFG tri-EC	0	2	-1.12331	F
0.760143	14	LC-Reps	4	PRC-IFG tri	0	2	-1.12331	F
10.6588	7	LC-Reps	5	LOC-IFG tri	0	1	-0.827111	F
12.0676	8	LC-Reps	5	LOC-SFG	0	1	-0.827111	F
0.745669	9	LC-Reps	5	LOC-IFG oper	0	1	-0.827111	F
12.3716	10	LC-Reps	5	IFG tri-LOC	0	1	-0.827111	F
13.6861	11	LC-Reps	5	SFG-LOC	0	1	-0.827111	F
1.68492	12	LC-Reps	5	LOC-HIPP	0	1	-0.827111	F
4.64893	13	LC-Reps	5	IFG tri-EC	0	1	-0.827111	F
3.00244	14	LC-Reps	5	PRC-IFG tri	0	1	-0.827111	F
-8.08355	7	LC-Reps	5	LOC-IFG tri	0	2	-0.827111	F
-3.97167	8	LC-Reps	5	LOC-SFG	0	2	-0.827111	F
-8.25978	9	LC-Reps	5	LOC-IFG oper	0	2	-0.827111	F
-8.11958	10	LC-Reps	5	IFG tri-LOC	0	2	-0.827111	F
-1.63823	11	LC-Reps	5	SFG-LOC	0	2	-0.827111	F
-5.68569	12	LC-Reps	5	LOC-HIPP	0	2	-0.827111	F
-12.1151	13	LC-Reps	5	IFG tri-EC	0	2	-0.827111	F
-0.972927	14	LC-Reps	5	PRC-IFG tri	0	2	-0.827111	F
-3.30171	7	LC-Reps	6	LOC-IFG tri	1	1	0.35767	M
-2.6879	8	LC-Reps	6	LOC-SFG	1	1	0.35767	M
-2.60187	9	LC-Reps	6	LOC-IFG oper	1	1	0.35767	M
-0.324646	10	LC-Reps	6	IFG tri-LOC	1	1	0.35767	M
-0.645898	11	LC-Reps	6	SFG-LOC	1	1	0.35767	M
5.39383	12	LC-Reps	6	LOC-HIPP	1	1	0.35767	M
2.8429	13	LC-Reps	6	IFG tri-EC	1	1	0.35767	M
-2.29289	14	LC-Reps	6	PRC-IFG tri	1	1	0.35767	M
-2.20033	7	LC-Reps	6	LOC-IFG tri	1	2	0.35767	M
0.561312	8	LC-Reps	6	LOC-SFG	1	2	0.35767	M
2.19737	9	LC-Reps	6	LOC-IFG oper	1	2	0.35767	M
-2.41587	10	LC-Reps	6	IFG tri-LOC	1	2	0.35767	M
-1.84589	11	LC-Reps	6	SFG-LOC	1	2	0.35767	M
-1.43613	12	LC-Reps	6	LOC-HIPP	1	2	0.35767	M
-0.933307	13	LC-Reps	6	IFG tri-EC	1	2	0.35767	M
-1.60431	14	LC-Reps	6	PRC-IFG tri	1	2	0.35767	M
3.80785	7	LC-Reps	7	LOC-IFG tri	0	1	0.35767	M
4.88263	8	LC-Reps	7	LOC-SFG	0	1	0.35767	M
4.2928	9	LC-Reps	7	LOC-IFG oper	0	1	0.35767	M
-2.38901	10	LC-Reps	7	IFG tri-LOC	0	1	0.35767	M
6.50778	11	LC-Reps	7	SFG-LOC	0	1	0.35767	M
3.11306	12	LC-Reps	7	LOC-HIPP	0	1	0.35767	M
-8.30731	13	LC-Reps	7	IFG tri-EC	0	1	0.35767	M
1.28872	14	LC-Reps	7	PRC-IFG tri	0	1	0.35767	M
0.980313	7	LC-Reps	7	LOC-IFG tri	0	2	0.35767	M
-1.47802	8	LC-Reps	7	LOC-SFG	0	2	0.35767	M
1.03498	9	LC-Reps	7	LOC-IFG oper	0	2	0.35767	M
3.10664	10	LC-Reps	7	IFG tri-LOC	0	2	0.35767	M
-0.80459	11	LC-Reps	7	SFG-LOC	0	2	0.35767	M
1.94713	12	LC-Reps	7	LOC-HIPP	0	2	0.35767	M
0.618656	13	LC-Reps	7	IFG tri-EC	0	2	0.35767	M
1.64234	14	LC-Reps	7	PRC-IFG tri	0	2	0.35767	M
4.33191	7	LC-Reps	8	LOC-IFG tri	1	1	-0.530916	F
2.90321	8	LC-Reps	8	LOC-SFG	1	1	-0.530916	F
5.90928	9	LC-Reps	8	LOC-IFG oper	1	1	-0.530916	F
5.36943	10	LC-Reps	8	IFG tri-LOC	1	1	-0.530916	F
13.306	11	LC-Reps	8	SFG-LOC	1	1	-0.530916	F
1.84395	12	LC-Reps	8	LOC-HIPP	1	1	-0.530916	F
-5.55828	13	LC-Reps	8	IFG tri-EC	1	1	-0.530916	F
2.19391	14	LC-Reps	8	PRC-IFG tri	1	1	-0.530916	F
2.8486	7	LC-Reps	8	LOC-IFG tri	1	2	-0.530916	F
1.44726	8	LC-Reps	8	LOC-SFG	1	2	-0.530916	F
-1.74968	9	LC-Reps	8	LOC-IFG oper	1	2	-0.530916	F
4.79489	10	LC-Reps	8	IFG tri-LOC	1	2	-0.530916	F
4.93987	11	LC-Reps	8	SFG-LOC	1	2	-0.530916	F
-1.16298	12	LC-Reps	8	LOC-HIPP	1	2	-0.530916	F
-5.90482	13	LC-Reps	8	IFG tri-EC	1	2	-0.530916	F
0.430138	14	LC-Reps	8	PRC-IFG tri	1	2	-0.530916	F
0.755098	7	LC-Reps	9	LOC-IFG tri	1	1	0.0614745	M
2.54422	8	LC-Reps	9	LOC-SFG	1	1	0.0614745	M
2.29792	9	LC-Reps	9	LOC-IFG oper	1	1	0.0614745	M
3.60471	10	LC-Reps	9	IFG tri-LOC	1	1	0.0614745	M
6.31085	11	LC-Reps	9	SFG-LOC	1	1	0.0614745	M
-4.43689	12	LC-Reps	9	LOC-HIPP	1	1	0.0614745	M
-0.654784	13	LC-Reps	9	IFG tri-EC	1	1	0.0614745	M
-0.451963	14	LC-Reps	9	PRC-IFG tri	1	1	0.0614745	M
3.39285	7	LC-Reps	9	LOC-IFG tri	1	2	0.0614745	M
1.54122	8	LC-Reps	9	LOC-SFG	1	2	0.0614745	M
3.9144	9	LC-Reps	9	LOC-IFG oper	1	2	0.0614745	M
2.29852	10	LC-Reps	9	IFG tri-LOC	1	2	0.0614745	M
1.69512	11	LC-Reps	9	SFG-LOC	1	2	0.0614745	M
3.2158	12	LC-Reps	9	LOC-HIPP	1	2	0.0614745	M
1.66341	13	LC-Reps	9	IFG tri-EC	1	2	0.0614745	M
0.812118	14	LC-Reps	9	PRC-IFG tri	1	2	0.0614745	M
2.60328	7	LC-Reps	10	LOC-IFG tri	1	1	1.24626	M
-0.306174	8	LC-Reps	10	LOC-SFG	1	1	1.24626	M
1.2607	9	LC-Reps	10	LOC-IFG oper	1	1	1.24626	M
2.15907	10	LC-Reps	10	IFG tri-LOC	1	1	1.24626	M
0.455544	11	LC-Reps	10	SFG-LOC	1	1	1.24626	M
0.000914238	12	LC-Reps	10	LOC-HIPP	1	1	1.24626	M
1.67604	13	LC-Reps	10	IFG tri-EC	1	1	1.24626	M
-0.228824	14	LC-Reps	10	PRC-IFG tri	1	1	1.24626	M
-1.38122	7	LC-Reps	10	LOC-IFG tri	1	2	1.24626	M
-1.37677	8	LC-Reps	10	LOC-SFG	1	2	1.24626	M
-4.36171	9	LC-Reps	10	LOC-IFG oper	1	2	1.24626	M
-0.188676	10	LC-Reps	10	IFG tri-LOC	1	2	1.24626	M
-4.85379	11	LC-Reps	10	SFG-LOC	1	2	1.24626	M
5.53584	12	LC-Reps	10	LOC-HIPP	1	2	1.24626	M
1.56565	13	LC-Reps	10	IFG tri-EC	1	2	1.24626	M
0.19038	14	LC-Reps	10	PRC-IFG tri	1	2	1.24626	M
-1.52569	7	LC-Reps	11	LOC-IFG tri	0	1	0.95006	M
-2.92977	8	LC-Reps	11	LOC-SFG	0	1	0.95006	M
0.331345	9	LC-Reps	11	LOC-IFG oper	0	1	0.95006	M
-1.32587	10	LC-Reps	11	IFG tri-LOC	0	1	0.95006	M
1.61763	11	LC-Reps	11	SFG-LOC	0	1	0.95006	M
0.217143	12	LC-Reps	11	LOC-HIPP	0	1	0.95006	M
-10.2907	13	LC-Reps	11	IFG tri-EC	0	1	0.95006	M
-1.76104	14	LC-Reps	11	PRC-IFG tri	0	1	0.95006	M
5.79124	7	LC-Reps	11	LOC-IFG tri	0	2	0.95006	M
6.8177	8	LC-Reps	11	LOC-SFG	0	2	0.95006	M
4.03128	9	LC-Reps	11	LOC-IFG oper	0	2	0.95006	M
1.85162	10	LC-Reps	11	IFG tri-LOC	0	2	0.95006	M
1.82527	11	LC-Reps	11	SFG-LOC	0	2	0.95006	M
1.8562	12	LC-Reps	11	LOC-HIPP	0	2	0.95006	M
1.41375	13	LC-Reps	11	IFG tri-EC	0	2	0.95006	M
3.30732	14	LC-Reps	11	PRC-IFG tri	0	2	0.95006	M
-3.55489	7	LC-Reps	12	LOC-IFG tri	1	1	1.83865	F
-5.99004	8	LC-Reps	12	LOC-SFG	1	1	1.83865	F
-0.351766	9	LC-Reps	12	LOC-IFG oper	1	1	1.83865	F
-2.25871	10	LC-Reps	12	IFG tri-LOC	1	1	1.83865	F
-6.7574	11	LC-Reps	12	SFG-LOC	1	1	1.83865	F
-4.01094	12	LC-Reps	12	LOC-HIPP	1	1	1.83865	F
-9.49446	13	LC-Reps	12	IFG tri-EC	1	1	1.83865	F
-0.842919	14	LC-Reps	12	PRC-IFG tri	1	1	1.83865	F
4.27753	7	LC-Reps	12	LOC-IFG tri	1	2	1.83865	F
2.56305	8	LC-Reps	12	LOC-SFG	1	2	1.83865	F
4.83595	9	LC-Reps	12	LOC-IFG oper	1	2	1.83865	F
3.27591	10	LC-Reps	12	IFG tri-LOC	1	2	1.83865	F
5.29864	11	LC-Reps	12	SFG-LOC	1	2	1.83865	F
1.32489	12	LC-Reps	12	LOC-HIPP	1	2	1.83865	F
1.04665	13	LC-Reps	12	IFG tri-EC	1	2	1.83865	F
2.15918	14	LC-Reps	12	PRC-IFG tri	1	2	1.83865	F
11.1419	7	LC-Reps	13	LOC-IFG tri	1	1	0.95006	F
11.4797	8	LC-Reps	13	LOC-SFG	1	1	0.95006	F
4.00076	9	LC-Reps	13	LOC-IFG oper	1	1	0.95006	F
3.97531	10	LC-Reps	13	IFG tri-LOC	1	1	0.95006	F
9.07424	11	LC-Reps	13	SFG-LOC	1	1	0.95006	F
-0.036892	12	LC-Reps	13	LOC-HIPP	1	1	0.95006	F
7.22465	13	LC-Reps	13	IFG tri-EC	1	1	0.95006	F
4.59037	14	LC-Reps	13	PRC-IFG tri	1	1	0.95006	F
-6.2489	7	LC-Reps	13	LOC-IFG tri	1	2	0.95006	F
-2.12684	8	LC-Reps	13	LOC-SFG	1	2	0.95006	F
-1.73737	9	LC-Reps	13	LOC-IFG oper	1	2	0.95006	F
-2.85476	10	LC-Reps	13	IFG tri-LOC	1	2	0.95006	F
-2.14498	11	LC-Reps	13	SFG-LOC	1	2	0.95006	F
-3.86704	12	LC-Reps	13	LOC-HIPP	1	2	0.95006	F
3.01598	13	LC-Reps	13	IFG tri-EC	1	2	0.95006	F
2.4876	14	LC-Reps	13	PRC-IFG tri	1	2	0.95006	F
1.92805	7	LC-Reps	14	LOC-IFG tri	0	1	1.24626	F
4.82246	8	LC-Reps	14	LOC-SFG	0	1	1.24626	F
1.03911	9	LC-Reps	14	LOC-IFG oper	0	1	1.24626	F
0.173737	10	LC-Reps	14	IFG tri-LOC	0	1	1.24626	F
3.64827	11	LC-Reps	14	SFG-LOC	0	1	1.24626	F
6.54818	12	LC-Reps	14	LOC-HIPP	0	1	1.24626	F
16.2132	13	LC-Reps	14	IFG tri-EC	0	1	1.24626	F
-1.21084	14	LC-Reps	14	PRC-IFG tri	0	1	1.24626	F
-0.708075	7	LC-Reps	14	LOC-IFG tri	0	2	1.24626	F
-0.187394	8	LC-Reps	14	LOC-SFG	0	2	1.24626	F
-1.30638	9	LC-Reps	14	LOC-IFG oper	0	2	1.24626	F
-5.53488	10	LC-Reps	14	IFG tri-LOC	0	2	1.24626	F
0.561573	11	LC-Reps	14	SFG-LOC	0	2	1.24626	F
7.56461	12	LC-Reps	14	LOC-HIPP	0	2	1.24626	F
-2.40602	13	LC-Reps	14	IFG tri-EC	0	2	1.24626	F
-2.15514	14	LC-Reps	14	PRC-IFG tri	0	2	1.24626	F
1.75991	7	LC-Reps	15	LOC-IFG tri	1	1	-1.12331	F
0.3384	8	LC-Reps	15	LOC-SFG	1	1	-1.12331	F
-1.42332	9	LC-Reps	15	LOC-IFG oper	1	1	-1.12331	F
4.24308	10	LC-Reps	15	IFG tri-LOC	1	1	-1.12331	F
0.241568	11	LC-Reps	15	SFG-LOC	1	1	-1.12331	F
0.0468247	12	LC-Reps	15	LOC-HIPP	1	1	-1.12331	F
2.23092	13	LC-Reps	15	IFG tri-EC	1	1	-1.12331	F
2.33276	14	LC-Reps	15	PRC-IFG tri	1	1	-1.12331	F
0.246589	7	LC-Reps	15	LOC-IFG tri	1	2	-1.12331	F
0.647103	8	LC-Reps	15	LOC-SFG	1	2	-1.12331	F
1.94834	9	LC-Reps	15	LOC-IFG oper	1	2	-1.12331	F
1.14656	10	LC-Reps	15	IFG tri-LOC	1	2	-1.12331	F
5.62977	11	LC-Reps	15	SFG-LOC	1	2	-1.12331	F
-0.847067	12	LC-Reps	15	LOC-HIPP	1	2	-1.12331	F
-3.44125	13	LC-Reps	15	IFG tri-EC	1	2	-1.12331	F
-2.39742	14	LC-Reps	15	PRC-IFG tri	1	2	-1.12331	F
7.16583	7	LC-Reps	16	LOC-IFG tri	0	1	-0.827111	F
7.78685	8	LC-Reps	16	LOC-SFG	0	1	-0.827111	F
1.85341	9	LC-Reps	16	LOC-IFG oper	0	1	-0.827111	F
2.58225	10	LC-Reps	16	IFG tri-LOC	0	1	-0.827111	F
9.58522	11	LC-Reps	16	SFG-LOC	0	1	-0.827111	F
1.8428	12	LC-Reps	16	LOC-HIPP	0	1	-0.827111	F
6.56353	13	LC-Reps	16	IFG tri-EC	0	1	-0.827111	F
4.37485	14	LC-Reps	16	PRC-IFG tri	0	1	-0.827111	F
-12.786	7	LC-Reps	16	LOC-IFG tri	0	2	-0.827111	F
-1.37552	8	LC-Reps	16	LOC-SFG	0	2	-0.827111	F
-4.91113	9	LC-Reps	16	LOC-IFG oper	0	2	-0.827111	F
-6.75309	10	LC-Reps	16	IFG tri-LOC	0	2	-0.827111	F
-2.73287	11	LC-Reps	16	SFG-LOC	0	2	-0.827111	F
3.87996	12	LC-Reps	16	LOC-HIPP	0	2	-0.827111	F
-0.537396	13	LC-Reps	16	IFG tri-EC	0	2	-0.827111	F
-0.946558	14	LC-Reps	16	PRC-IFG tri	0	2	-0.827111	F
0.429215	7	LC-Reps	17	LOC-IFG tri	1	1	0.0614745	M
-0.385458	8	LC-Reps	17	LOC-SFG	1	1	0.0614745	M
4.48598	9	LC-Reps	17	LOC-IFG oper	1	1	0.0614745	M
0.911468	10	LC-Reps	17	IFG tri-LOC	1	1	0.0614745	M
-0.955409	11	LC-Reps	17	SFG-LOC	1	1	0.0614745	M
-2.25511	12	LC-Reps	17	LOC-HIPP	1	1	0.0614745	M
-5.32926	13	LC-Reps	17	IFG tri-EC	1	1	0.0614745	M
-2.2294	14	LC-Reps	17	PRC-IFG tri	1	1	0.0614745	M
4.5283	7	LC-Reps	17	LOC-IFG tri	1	2	0.0614745	M
-0.895576	8	LC-Reps	17	LOC-SFG	1	2	0.0614745	M
-1.63433	9	LC-Reps	17	LOC-IFG oper	1	2	0.0614745	M
7.60513	10	LC-Reps	17	IFG tri-LOC	1	2	0.0614745	M
-0.36122	11	LC-Reps	17	SFG-LOC	1	2	0.0614745	M
2.37977	12	LC-Reps	17	LOC-HIPP	1	2	0.0614745	M
-2.46557	13	LC-Reps	17	IFG tri-EC	1	2	0.0614745	M
-1.23727	14	LC-Reps	17	PRC-IFG tri	1	2	0.0614745	M
5.52015	7	LC-Reps	18	LOC-IFG tri	0	1	-1.12331	F
5.98136	8	LC-Reps	18	LOC-SFG	0	1	-1.12331	F
-1.47989	9	LC-Reps	18	LOC-IFG oper	0	1	-1.12331	F
3.86791	10	LC-Reps	18	IFG tri-LOC	0	1	-1.12331	F
8.29829	11	LC-Reps	18	SFG-LOC	0	1	-1.12331	F
2.6267	12	LC-Reps	18	LOC-HIPP	0	1	-1.12331	F
-6.88455	13	LC-Reps	18	IFG tri-EC	0	1	-1.12331	F
-5.16073	14	LC-Reps	18	PRC-IFG tri	0	1	-1.12331	F
-2.21242	7	LC-Reps	18	LOC-IFG tri	0	2	-1.12331	F
2.74002	8	LC-Reps	18	LOC-SFG	0	2	-1.12331	F
-2.3223	9	LC-Reps	18	LOC-IFG oper	0	2	-1.12331	F
-0.691289	10	LC-Reps	18	IFG tri-LOC	0	2	-1.12331	F
4.82786	11	LC-Reps	18	SFG-LOC	0	2	-1.12331	F
1.42611	12	LC-Reps	18	LOC-HIPP	0	2	-1.12331	F
2.95549	13	LC-Reps	18	IFG tri-EC	0	2	-1.12331	F
-3.71655	14	LC-Reps	18	PRC-IFG tri	0	2	-1.12331	F
3.07534	7	LC-Reps	19	LOC-IFG tri	0	1	0.95006	M
1.50488	8	LC-Reps	19	LOC-SFG	0	1	0.95006	M
-4.28083	9	LC-Reps	19	LOC-IFG oper	0	1	0.95006	M
2.52901	10	LC-Reps	19	IFG tri-LOC	0	1	0.95006	M
1.92754	11	LC-Reps	19	SFG-LOC	0	1	0.95006	M
-2.49124	12	LC-Reps	19	LOC-HIPP	0	1	0.95006	M
6.02653	13	LC-Reps	19	IFG tri-EC	0	1	0.95006	M
0.379519	14	LC-Reps	19	PRC-IFG tri	0	1	0.95006	M
6.16078	7	LC-Reps	19	LOC-IFG tri	0	2	0.95006	M
3.65704	8	LC-Reps	19	LOC-SFG	0	2	0.95006	M
0.769442	9	LC-Reps	19	LOC-IFG oper	0	2	0.95006	M
5.92915	10	LC-Reps	19	IFG tri-LOC	0	2	0.95006	M
14.293	11	LC-Reps	19	SFG-LOC	0	2	0.95006	M
2.97052	12	LC-Reps	19	LOC-HIPP	0	2	0.95006	M
7.20601	13	LC-Reps	19	IFG tri-EC	0	2	0.95006	M
2.32879	14	LC-Reps	19	PRC-IFG tri	0	2	0.95006	M
-0.936655	7	LC-Reps	20	LOC-IFG tri	0	1	-0.827111	M
-1.89881	8	LC-Reps	20	LOC-SFG	0	1	-0.827111	M
-3.76984	9	LC-Reps	20	LOC-IFG oper	0	1	-0.827111	M
0.22822	10	LC-Reps	20	IFG tri-LOC	0	1	-0.827111	M
-5.57059	11	LC-Reps	20	SFG-LOC	0	1	-0.827111	M
0.93462	12	LC-Reps	20	LOC-HIPP	0	1	-0.827111	M
-11.4534	13	LC-Reps	20	IFG tri-EC	0	1	-0.827111	M
-4.03795	14	LC-Reps	20	PRC-IFG tri	0	1	-0.827111	M
-1.91	7	LC-Reps	20	LOC-IFG tri	0	2	-0.827111	M
0.519552	8	LC-Reps	20	LOC-SFG	0	2	-0.827111	M
3.29653	9	LC-Reps	20	LOC-IFG oper	0	2	-0.827111	M
0.671718	10	LC-Reps	20	IFG tri-LOC	0	2	-0.827111	M
2.41202	11	LC-Reps	20	SFG-LOC	0	2	-0.827111	M
1.78065	12	LC-Reps	20	LOC-HIPP	0	2	-0.827111	M
8.45983	13	LC-Reps	20	IFG tri-EC	0	2	-0.827111	M
3.20537	14	LC-Reps	20	PRC-IFG tri	0	2	-0.827111	M
-6.34583	7	LC-Reps	21	LOC-IFG tri	1	1	1.24626	F
-4.27765	8	LC-Reps	21	LOC-SFG	1	1	1.24626	F
-3.77163	9	LC-Reps	21	LOC-IFG oper	1	1	1.24626	F
-4.42584	10	LC-Reps	21	IFG tri-LOC	1	1	1.24626	F
-2.52919	11	LC-Reps	21	SFG-LOC	1	1	1.24626	F
2.05834	12	LC-Reps	21	LOC-HIPP	1	1	1.24626	F
4.20999	13	LC-Reps	21	IFG tri-EC	1	1	1.24626	F
1.72274	14	LC-Reps	21	PRC-IFG tri	1	1	1.24626	F
-2.50172	7	LC-Reps	21	LOC-IFG tri	1	2	1.24626	F
-0.804235	8	LC-Reps	21	LOC-SFG	1	2	1.24626	F
2.77915	9	LC-Reps	21	LOC-IFG oper	1	2	1.24626	F
1.06473	10	LC-Reps	21	IFG tri-LOC	1	2	1.24626	F
1.8873	11	LC-Reps	21	SFG-LOC	1	2	1.24626	F
2.39508	12	LC-Reps	21	LOC-HIPP	1	2	1.24626	F
3.03323	13	LC-Reps	21	IFG tri-EC	1	2	1.24626	F
-1.02236	14	LC-Reps	21	PRC-IFG tri	1	2	1.24626	F
-1.74202	7	LC-Reps	22	LOC-IFG tri	0	1	-1.4195	F
-3.09883	8	LC-Reps	22	LOC-SFG	0	1	-1.4195	F
0.20476	9	LC-Reps	22	LOC-IFG oper	0	1	-1.4195	F
-1.79029	10	LC-Reps	22	IFG tri-LOC	0	1	-1.4195	F
-3.04698	11	LC-Reps	22	SFG-LOC	0	1	-1.4195	F
-8.92131	12	LC-Reps	22	LOC-HIPP	0	1	-1.4195	F
-3.97862	13	LC-Reps	22	IFG tri-EC	0	1	-1.4195	F
1.11157	14	LC-Reps	22	PRC-IFG tri	0	1	-1.4195	F
2.87243	7	LC-Reps	22	LOC-IFG tri	0	2	-1.4195	F
2.03277	8	LC-Reps	22	LOC-SFG	0	2	-1.4195	F
1.99252	9	LC-Reps	22	LOC-IFG oper	0	2	-1.4195	F
4.49361	10	LC-Reps	22	IFG tri-LOC	0	2	-1.4195	F
1.92612	11	LC-Reps	22	SFG-LOC	0	2	-1.4195	F
5.94968	12	LC-Reps	22	LOC-HIPP	0	2	-1.4195	F
4.54733	13	LC-Reps	22	IFG tri-EC	0	2	-1.4195	F
0.492776	14	LC-Reps	22	PRC-IFG tri	0	2	-1.4195	F
6.47664	7	LC-Reps	23	LOC-IFG tri	1	1	-0.530916	F
2.47542	8	LC-Reps	23	LOC-SFG	1	1	-0.530916	F
1.14198	9	LC-Reps	23	LOC-IFG oper	1	1	-0.530916	F
6.46356	10	LC-Reps	23	IFG tri-LOC	1	1	-0.530916	F
4.70576	11	LC-Reps	23	SFG-LOC	1	1	-0.530916	F
0.479946	12	LC-Reps	23	LOC-HIPP	1	1	-0.530916	F
-1.87937	13	LC-Reps	23	IFG tri-EC	1	1	-0.530916	F
-0.347464	14	LC-Reps	23	PRC-IFG tri	1	1	-0.530916	F
2.94026	7	LC-Reps	23	LOC-IFG tri	1	2	-0.530916	F
2.02136	8	LC-Reps	23	LOC-SFG	1	2	-0.530916	F
-6.10089	9	LC-Reps	23	LOC-IFG oper	1	2	-0.530916	F
2.85614	10	LC-Reps	23	IFG tri-LOC	1	2	-0.530916	F
3.56619	11	LC-Reps	23	SFG-LOC	1	2	-0.530916	F
3.79125	12	LC-Reps	23	LOC-HIPP	1	2	-0.530916	F
2.91505	13	LC-Reps	23	IFG tri-EC	1	2	-0.530916	F
4.51318	14	LC-Reps	23	PRC-IFG tri	1	2	-0.530916	F
-2.11319	7	LC-Reps	24	LOC-IFG tri	0	1	0.0614745	F
4.9907	8	LC-Reps	24	LOC-SFG	0	1	0.0614745	F
-2.63684	9	LC-Reps	24	LOC-IFG oper	0	1	0.0614745	F
-0.200438	10	LC-Reps	24	IFG tri-LOC	0	1	0.0614745	F
4.08211	11	LC-Reps	24	SFG-LOC	0	1	0.0614745	F
1.63515	12	LC-Reps	24	LOC-HIPP	0	1	0.0614745	F
1.12646	13	LC-Reps	24	IFG tri-EC	0	1	0.0614745	F
-1.15951	14	LC-Reps	24	PRC-IFG tri	0	1	0.0614745	F
4.21272	7	LC-Reps	24	LOC-IFG tri	0	2	0.0614745	F
3.13559	8	LC-Reps	24	LOC-SFG	0	2	0.0614745	F
2.06629	9	LC-Reps	24	LOC-IFG oper	0	2	0.0614745	F
1.62309	10	LC-Reps	24	IFG tri-LOC	0	2	0.0614745	F
2.70033	11	LC-Reps	24	SFG-LOC	0	2	0.0614745	F
4.21671	12	LC-Reps	24	LOC-HIPP	0	2	0.0614745	F
3.35227	13	LC-Reps	24	IFG tri-EC	0	2	0.0614745	F
0.0712221	14	LC-Reps	24	PRC-IFG tri	0	2	0.0614745	F
1.89251	7	LC-Reps	25	LOC-IFG tri	1	1	-0.234721	F
3.93518	8	LC-Reps	25	LOC-SFG	1	1	-0.234721	F
5.55801	9	LC-Reps	25	LOC-IFG oper	1	1	-0.234721	F
4.89372	10	LC-Reps	25	IFG tri-LOC	1	1	-0.234721	F
9.42952	11	LC-Reps	25	SFG-LOC	1	1	-0.234721	F
-2.43555	12	LC-Reps	25	LOC-HIPP	1	1	-0.234721	F
19.4697	13	LC-Reps	25	IFG tri-EC	1	1	-0.234721	F
3.08219	14	LC-Reps	25	PRC-IFG tri	1	1	-0.234721	F
0.250456	7	LC-Reps	25	LOC-IFG tri	1	2	-0.234721	F
0.188274	8	LC-Reps	25	LOC-SFG	1	2	-0.234721	F
-1.6215	9	LC-Reps	25	LOC-IFG oper	1	2	-0.234721	F
-0.776322	10	LC-Reps	25	IFG tri-LOC	1	2	-0.234721	F
2.11956	11	LC-Reps	25	SFG-LOC	1	2	-0.234721	F
-8.44724	12	LC-Reps	25	LOC-HIPP	1	2	-0.234721	F
5.61739	13	LC-Reps	25	IFG tri-EC	1	2	-0.234721	F
1.93548	14	LC-Reps	25	PRC-IFG tri	1	2	-0.234721	F
3.28858	7	LC-Reps	26	LOC-IFG tri	1	1	0.0614745	M
2.58579	8	LC-Reps	26	LOC-SFG	1	1	0.0614745	M
8.39778	9	LC-Reps	26	LOC-IFG oper	1	1	0.0614745	M
-0.610899	10	LC-Reps	26	IFG tri-LOC	1	1	0.0614745	M
4.23629	11	LC-Reps	26	SFG-LOC	1	1	0.0614745	M
10.4178	12	LC-Reps	26	LOC-HIPP	1	1	0.0614745	M
2.10055	13	LC-Reps	26	IFG tri-EC	1	1	0.0614745	M
3.0229	14	LC-Reps	26	PRC-IFG tri	1	1	0.0614745	M
1.36298	7	LC-Reps	26	LOC-IFG tri	1	2	0.0614745	M
0.414553	8	LC-Reps	26	LOC-SFG	1	2	0.0614745	M
2.98647	9	LC-Reps	26	LOC-IFG oper	1	2	0.0614745	M
-1.12004	10	LC-Reps	26	IFG tri-LOC	1	2	0.0614745	M
-1.45559	11	LC-Reps	26	SFG-LOC	1	2	0.0614745	M
-3.60151	12	LC-Reps	26	LOC-HIPP	1	2	0.0614745	M
-0.811775	13	LC-Reps	26	IFG tri-EC	1	2	0.0614745	M
-1.36531	14	LC-Reps	26	PRC-IFG tri	1	2	0.0614745	M
2.18848	7	LC-Reps	27	LOC-IFG tri	0	1	-0.530916	F
3.74761	8	LC-Reps	27	LOC-SFG	0	1	-0.530916	F
0.0703628	9	LC-Reps	27	LOC-IFG oper	0	1	-0.530916	F
-0.0743237	10	LC-Reps	27	IFG tri-LOC	0	1	-0.530916	F
3.22077	11	LC-Reps	27	SFG-LOC	0	1	-0.530916	F
1.84414	12	LC-Reps	27	LOC-HIPP	0	1	-0.530916	F
0.566751	13	LC-Reps	27	IFG tri-EC	0	1	-0.530916	F
-2.08724	14	LC-Reps	27	PRC-IFG tri	0	1	-0.530916	F
-3.7706	7	LC-Reps	27	LOC-IFG tri	0	2	-0.530916	F
1.19179	8	LC-Reps	27	LOC-SFG	0	2	-0.530916	F
-6.90008	9	LC-Reps	27	LOC-IFG oper	0	2	-0.530916	F
-4.46943	10	LC-Reps	27	IFG tri-LOC	0	2	-0.530916	F
0.9703	11	LC-Reps	27	SFG-LOC	0	2	-0.530916	F
2.52587	12	LC-Reps	27	LOC-HIPP	0	2	-0.530916	F
5.40317	13	LC-Reps	27	IFG tri-EC	0	2	-0.530916	F
0.473872	14	LC-Reps	27	PRC-IFG tri	0	2	-0.530916	F
7.8522	7	LC-Reps	28	LOC-IFG tri	1	1	-1.4195	M
4.51329	8	LC-Reps	28	LOC-SFG	1	1	-1.4195	M
8.22664	9	LC-Reps	28	LOC-IFG oper	1	1	-1.4195	M
1.41686	10	LC-Reps	28	IFG tri-LOC	1	1	-1.4195	M
3.04773	11	LC-Reps	28	SFG-LOC	1	1	-1.4195	M
-1.85163	12	LC-Reps	28	LOC-HIPP	1	1	-1.4195	M
5.22491	13	LC-Reps	28	IFG tri-EC	1	1	-1.4195	M
2.96068	14	LC-Reps	28	PRC-IFG tri	1	1	-1.4195	M
1.31041	7	LC-Reps	28	LOC-IFG tri	1	2	-1.4195	M
3.79782	8	LC-Reps	28	LOC-SFG	1	2	-1.4195	M
0.596517	9	LC-Reps	28	LOC-IFG oper	1	2	-1.4195	M
1.81597	10	LC-Reps	28	IFG tri-LOC	1	2	-1.4195	M
6.9961	11	LC-Reps	28	SFG-LOC	1	2	-1.4195	M
-0.509403	12	LC-Reps	28	LOC-HIPP	1	2	-1.4195	M
1.72801	13	LC-Reps	28	IFG tri-EC	1	2	-1.4195	M
0.0250162	14	LC-Reps	28	PRC-IFG tri	1	2	-1.4195	M
-1.35424	7	LC-Reps	29	LOC-IFG tri	1	1	-0.530916	M
-0.234992	8	LC-Reps	29	LOC-SFG	1	1	-0.530916	M
-5.60376	9	LC-Reps	29	LOC-IFG oper	1	1	-0.530916	M
-1.11425	10	LC-Reps	29	IFG tri-LOC	1	1	-0.530916	M
-1.07057	11	LC-Reps	29	SFG-LOC	1	1	-0.530916	M
8.13607	12	LC-Reps	29	LOC-HIPP	1	1	-0.530916	M
7.36813	13	LC-Reps	29	IFG tri-EC	1	1	-0.530916	M
3.13765	14	LC-Reps	29	PRC-IFG tri	1	1	-0.530916	M
1.50201	7	LC-Reps	29	LOC-IFG tri	1	2	-0.530916	M
4.37282	8	LC-Reps	29	LOC-SFG	1	2	-0.530916	M
-4.19103	9	LC-Reps	29	LOC-IFG oper	1	2	-0.530916	M
2.58206	10	LC-Reps	29	IFG tri-LOC	1	2	-0.530916	M
5.01099	11	LC-Reps	29	SFG-LOC	1	2	-0.530916	M
5.01509	12	LC-Reps	29	LOC-HIPP	1	2	-0.530916	M
-1.29364	13	LC-Reps	29	IFG tri-EC	1	2	-0.530916	M
-8.13805	14	LC-Reps	29	PRC-IFG tri	1	2	-0.530916	M
7.57647	7	LC-Reps	30	LOC-IFG tri	1	1	-1.4195	M
4.4611	8	LC-Reps	30	LOC-SFG	1	1	-1.4195	M
1.69513	9	LC-Reps	30	LOC-IFG oper	1	1	-1.4195	M
6.98869	10	LC-Reps	30	IFG tri-LOC	1	1	-1.4195	M
5.00892	11	LC-Reps	30	SFG-LOC	1	1	-1.4195	M
1.25667	12	LC-Reps	30	LOC-HIPP	1	1	-1.4195	M
1.32792	13	LC-Reps	30	IFG tri-EC	1	1	-1.4195	M
1.48288	14	LC-Reps	30	PRC-IFG tri	1	1	-1.4195	M
-1.48767	7	LC-Reps	30	LOC-IFG tri	1	2	-1.4195	M
-0.974099	8	LC-Reps	30	LOC-SFG	1	2	-1.4195	M
-0.698142	9	LC-Reps	30	LOC-IFG oper	1	2	-1.4195	M
0.659895	10	LC-Reps	30	IFG tri-LOC	1	2	-1.4195	M
-1.33742	11	LC-Reps	30	SFG-LOC	1	2	-1.4195	M
-4.2742	12	LC-Reps	30	LOC-HIPP	1	2	-1.4195	M
3.94402	13	LC-Reps	30	IFG tri-EC	1	2	-1.4195	M
0.169567	14	LC-Reps	30	PRC-IFG tri	1	2	-1.4195	M
3.88653	7	LC-Reps	31	LOC-IFG tri	0	1	-0.827111	M
0.683211	8	LC-Reps	31	LOC-SFG	0	1	-0.827111	M
5.8814	9	LC-Reps	31	LOC-IFG oper	0	1	-0.827111	M
5.6541	10	LC-Reps	31	IFG tri-LOC	0	1	-0.827111	M
3.27945	11	LC-Reps	31	SFG-LOC	0	1	-0.827111	M
3.39647	12	LC-Reps	31	LOC-HIPP	0	1	-0.827111	M
1.80508	13	LC-Reps	31	IFG tri-EC	0	1	-0.827111	M
-0.533713	14	LC-Reps	31	PRC-IFG tri	0	1	-0.827111	M
-11.1954	7	LC-Reps	31	LOC-IFG tri	0	2	-0.827111	M
-9.75474	8	LC-Reps	31	LOC-SFG	0	2	-0.827111	M
-14.1433	9	LC-Reps	31	LOC-IFG oper	0	2	-0.827111	M
-6.12162	10	LC-Reps	31	IFG tri-LOC	0	2	-0.827111	M
-9.04962	11	LC-Reps	31	SFG-LOC	0	2	-0.827111	M
-13.0717	12	LC-Reps	31	LOC-HIPP	0	2	-0.827111	M
-8.21174	13	LC-Reps	31	IFG tri-EC	0	2	-0.827111	M
-5.13146	14	LC-Reps	31	PRC-IFG tri	0	2	-0.827111	M
3.21289	7	LC-Reps	32	LOC-IFG tri	0	1	-0.530916	F
-4.50649	8	LC-Reps	32	LOC-SFG	0	1	-0.530916	F
3.61952	9	LC-Reps	32	LOC-IFG oper	0	1	-0.530916	F
1.25812	10	LC-Reps	32	IFG tri-LOC	0	1	-0.530916	F
-5.79873	11	LC-Reps	32	SFG-LOC	0	1	-0.530916	F
-4.06686	12	LC-Reps	32	LOC-HIPP	0	1	-0.530916	F
-1.79202	13	LC-Reps	32	IFG tri-EC	0	1	-0.530916	F
4.9207	14	LC-Reps	32	PRC-IFG tri	0	1	-0.530916	F
-0.962558	7	LC-Reps	32	LOC-IFG tri	0	2	-0.530916	F
-0.970907	8	LC-Reps	32	LOC-SFG	0	2	-0.530916	F
-0.74491	9	LC-Reps	32	LOC-IFG oper	0	2	-0.530916	F
-1.20933	10	LC-Reps	32	IFG tri-LOC	0	2	-0.530916	F
-2.07168	11	LC-Reps	32	SFG-LOC	0	2	-0.530916	F
-5.03459	12	LC-Reps	32	LOC-HIPP	0	2	-0.530916	F
-0.346175	13	LC-Reps	32	IFG tri-EC	0	2	-0.530916	F
1.49264	14	LC-Reps	32	PRC-IFG tri	0	2	-0.530916	F
5.34013	7	LC-Reps	33	LOC-IFG tri	0	1	-0.827111	F
0.168965	8	LC-Reps	33	LOC-SFG	0	1	-0.827111	F
2.35791	9	LC-Reps	33	LOC-IFG oper	0	1	-0.827111	F
8.58536	10	LC-Reps	33	IFG tri-LOC	0	1	-0.827111	F
-0.113683	11	LC-Reps	33	SFG-LOC	0	1	-0.827111	F
-1.76308	12	LC-Reps	33	LOC-HIPP	0	1	-0.827111	F
11.1888	13	LC-Reps	33	IFG tri-EC	0	1	-0.827111	F
2.06846	14	LC-Reps	33	PRC-IFG tri	0	1	-0.827111	F
-4.05941	7	LC-Reps	33	LOC-IFG tri	0	2	-0.827111	F
-1.54283	8	LC-Reps	33	LOC-SFG	0	2	-0.827111	F
-5.68979	9	LC-Reps	33	LOC-IFG oper	0	2	-0.827111	F
-7.39566	10	LC-Reps	33	IFG tri-LOC	0	2	-0.827111	F
-6.16766	11	LC-Reps	33	SFG-LOC	0	2	-0.827111	F
-7.48355	12	LC-Reps	33	LOC-HIPP	0	2	-0.827111	F
-5.87908	13	LC-Reps	33	IFG tri-EC	0	2	-0.827111	F
-0.588313	14	LC-Reps	33	PRC-IFG tri	0	2	-0.827111	F
7.99283	7	LC-Reps	34	LOC-IFG tri	1	1	0.653865	M
3.09246	8	LC-Reps	34	LOC-SFG	1	1	0.653865	M
3.71694	9	LC-Reps	34	LOC-IFG oper	1	1	0.653865	M
8.707	10	LC-Reps	34	IFG tri-LOC	1	1	0.653865	M
10.6981	11	LC-Reps	34	SFG-LOC	1	1	0.653865	M
2.20519	12	LC-Reps	34	LOC-HIPP	1	1	0.653865	M
-6.54741	13	LC-Reps	34	IFG tri-EC	1	1	0.653865	M
2.22416	14	LC-Reps	34	PRC-IFG tri	1	1	0.653865	M
0.260714	7	LC-Reps	34	LOC-IFG tri	1	2	0.653865	M
-2.33498	8	LC-Reps	34	LOC-SFG	1	2	0.653865	M
-0.56985	9	LC-Reps	34	LOC-IFG oper	1	2	0.653865	M
0.845698	10	LC-Reps	34	IFG tri-LOC	1	2	0.653865	M
-4.91374	11	LC-Reps	34	SFG-LOC	1	2	0.653865	M
-0.425963	12	LC-Reps	34	LOC-HIPP	1	2	0.653865	M
2.95396	13	LC-Reps	34	IFG tri-EC	1	2	0.653865	M
-0.00729076	14	LC-Reps	34	PRC-IFG tri	1	2	0.653865	M
-0.862663	7	LC-Reps	35	LOC-IFG tri	0	1	0.653865	M
1.97434	8	LC-Reps	35	LOC-SFG	0	1	0.653865	M
0.780984	9	LC-Reps	35	LOC-IFG oper	0	1	0.653865	M
-1.52315	10	LC-Reps	35	IFG tri-LOC	0	1	0.653865	M
1.89302	11	LC-Reps	35	SFG-LOC	0	1	0.653865	M
1.88058	12	LC-Reps	35	LOC-HIPP	0	1	0.653865	M
1.43189	13	LC-Reps	35	IFG tri-EC	0	1	0.653865	M
-4.18638	14	LC-Reps	35	PRC-IFG tri	0	1	0.653865	M
-1.49314	7	LC-Reps	35	LOC-IFG tri	0	2	0.653865	M
2.22293	8	LC-Reps	35	LOC-SFG	0	2	0.653865	M
1.37666	9	LC-Reps	35	LOC-IFG oper	0	2	0.653865	M
-0.944358	10	LC-Reps	35	IFG tri-LOC	0	2	0.653865	M
3.64852	11	LC-Reps	35	SFG-LOC	0	2	0.653865	M
4.4312	12	LC-Reps	35	LOC-HIPP	0	2	0.653865	M
-4.4	13	LC-Reps	35	IFG tri-EC	0	2	0.653865	M
0.908771	14	LC-Reps	35	PRC-IFG tri	0	2	0.653865	M
-3.97156	7	LC-Reps	36	LOC-IFG tri	1	1	-1.7157	F
-0.116759	8	LC-Reps	36	LOC-SFG	1	1	-1.7157	F
-1.53821	9	LC-Reps	36	LOC-IFG oper	1	1	-1.7157	F
-2.74114	10	LC-Reps	36	IFG tri-LOC	1	1	-1.7157	F
-1.14574	11	LC-Reps	36	SFG-LOC	1	1	-1.7157	F
4.46825	12	LC-Reps	36	LOC-HIPP	1	1	-1.7157	F
1.57751	13	LC-Reps	36	IFG tri-EC	1	1	-1.7157	F
-0.526804	14	LC-Reps	36	PRC-IFG tri	1	1	-1.7157	F
-2.79327	7	LC-Reps	36	LOC-IFG tri	1	2	-1.7157	F
0.248514	8	LC-Reps	36	LOC-SFG	1	2	-1.7157	F
-2.20782	9	LC-Reps	36	LOC-IFG oper	1	2	-1.7157	F
1.32811	10	LC-Reps	36	IFG tri-LOC	1	2	-1.7157	F
7.1297	11	LC-Reps	36	SFG-LOC	1	2	-1.7157	F
-2.3098	12	LC-Reps	36	LOC-HIPP	1	2	-1.7157	F
-1.19806	13	LC-Reps	36	IFG tri-EC	1	2	-1.7157	F
1.42625	14	LC-Reps	36	PRC-IFG tri	1	2	-1.7157	F
7.59411	7	LC-Reps	37	LOC-IFG tri	0	1	-1.4195	F
7.05146	8	LC-Reps	37	LOC-SFG	0	1	-1.4195	F
5.20039	9	LC-Reps	37	LOC-IFG oper	0	1	-1.4195	F
4.16416	10	LC-Reps	37	IFG tri-LOC	0	1	-1.4195	F
9.31385	11	LC-Reps	37	SFG-LOC	0	1	-1.4195	F
6.27094	12	LC-Reps	37	LOC-HIPP	0	1	-1.4195	F
3.27345	13	LC-Reps	37	IFG tri-EC	0	1	-1.4195	F
2.74148	14	LC-Reps	37	PRC-IFG tri	0	1	-1.4195	F
1.21861	7	LC-Reps	37	LOC-IFG tri	0	2	-1.4195	F
-0.606781	8	LC-Reps	37	LOC-SFG	0	2	-1.4195	F
-3.68276	9	LC-Reps	37	LOC-IFG oper	0	2	-1.4195	F
0.0130856	10	LC-Reps	37	IFG tri-LOC	0	2	-1.4195	F
-2.3299	11	LC-Reps	37	SFG-LOC	0	2	-1.4195	F
0.138086	12	LC-Reps	37	LOC-HIPP	0	2	-1.4195	F
-4.99818	13	LC-Reps	37	IFG tri-EC	0	2	-1.4195	F
0.819159	14	LC-Reps	37	PRC-IFG tri	0	2	-1.4195	F
5.77832	7	LC-Reps	38	LOC-IFG tri	0	1	-1.12331	F
1.15656	8	LC-Reps	38	LOC-SFG	0	1	-1.12331	F
1.13425	9	LC-Reps	38	LOC-IFG oper	0	1	-1.12331	F
6.76684	10	LC-Reps	38	IFG tri-LOC	0	1	-1.12331	F
6.8253	11	LC-Reps	38	SFG-LOC	0	1	-1.12331	F
5.52426	12	LC-Reps	38	LOC-HIPP	0	1	-1.12331	F
6.99032	13	LC-Reps	38	IFG tri-EC	0	1	-1.12331	F
-0.271204	14	LC-Reps	38	PRC-IFG tri	0	1	-1.12331	F
3.39367	7	LC-Reps	38	LOC-IFG tri	0	2	-1.12331	F
3.47695	8	LC-Reps	38	LOC-SFG	0	2	-1.12331	F
2.33177	9	LC-Reps	38	LOC-IFG oper	0	2	-1.12331	F
5.22865	10	LC-Reps	38	IFG tri-LOC	0	2	-1.12331	F
6.94836	11	LC-Reps	38	SFG-LOC	0	2	-1.12331	F
-1.73216	12	LC-Reps	38	LOC-HIPP	0	2	-1.12331	F
1.5447	13	LC-Reps	38	IFG tri-EC	0	2	-1.12331	F
-0.0690192	14	LC-Reps	38	PRC-IFG tri	0	2	-1.12331	F
3.32951	7	LC-Reps	39	LOC-IFG tri	0	1	1.54245	F
3.15222	8	LC-Reps	39	LOC-SFG	0	1	1.54245	F
-2.3391	9	LC-Reps	39	LOC-IFG oper	0	1	1.54245	F
1.96949	10	LC-Reps	39	IFG tri-LOC	0	1	1.54245	F
5.51084	11	LC-Reps	39	SFG-LOC	0	1	1.54245	F
0.522001	12	LC-Reps	39	LOC-HIPP	0	1	1.54245	F
6.70135	13	LC-Reps	39	IFG tri-EC	0	1	1.54245	F
0.545158	14	LC-Reps	39	PRC-IFG tri	0	1	1.54245	F
4.50998	7	LC-Reps	39	LOC-IFG tri	0	2	1.54245	F
3.89429	8	LC-Reps	39	LOC-SFG	0	2	1.54245	F
-0.510406	9	LC-Reps	39	LOC-IFG oper	0	2	1.54245	F
1.95629	10	LC-Reps	39	IFG tri-LOC	0	2	1.54245	F
5.81798	11	LC-Reps	39	SFG-LOC	0	2	1.54245	F
5.76902	12	LC-Reps	39	LOC-HIPP	0	2	1.54245	F
3.65536	13	LC-Reps	39	IFG tri-EC	0	2	1.54245	F
-0.409101	14	LC-Reps	39	PRC-IFG tri	0	2	1.54245	F
5.79937	7	LC-Reps	40	LOC-IFG tri	1	1	1.24626	F
3.93818	8	LC-Reps	40	LOC-SFG	1	1	1.24626	F
2.364	9	LC-Reps	40	LOC-IFG oper	1	1	1.24626	F
-2.28376	10	LC-Reps	40	IFG tri-LOC	1	1	1.24626	F
-5.00422	11	LC-Reps	40	SFG-LOC	1	1	1.24626	F
17.9061	12	LC-Reps	40	LOC-HIPP	1	1	1.24626	F
-1.54359	13	LC-Reps	40	IFG tri-EC	1	1	1.24626	F
0.183686	14	LC-Reps	40	PRC-IFG tri	1	1	1.24626	F
2.43184	7	LC-Reps	40	LOC-IFG tri	1	2	1.24626	F
-0.712957	8	LC-Reps	40	LOC-SFG	1	2	1.24626	F
-0.00624757	9	LC-Reps	40	LOC-IFG oper	1	2	1.24626	F
2.36146	10	LC-Reps	40	IFG tri-LOC	1	2	1.24626	F
-4.4649	11	LC-Reps	40	SFG-LOC	1	2	1.24626	F
-1.72805	12	LC-Reps	40	LOC-HIPP	1	2	1.24626	F
1.72703	13	LC-Reps	40	IFG tri-EC	1	2	1.24626	F
1.57244	14	LC-Reps	40	PRC-IFG tri	1	2	1.24626	F
6.19983	7	LC-Reps	41	LOC-IFG tri	1	1	1.54245	F
4.30906	8	LC-Reps	41	LOC-SFG	1	1	1.54245	F
4.74614	9	LC-Reps	41	LOC-IFG oper	1	1	1.54245	F
-2.64173	10	LC-Reps	41	IFG tri-LOC	1	1	1.54245	F
2.49071	11	LC-Reps	41	SFG-LOC	1	1	1.54245	F
7.53981	12	LC-Reps	41	LOC-HIPP	1	1	1.54245	F
-0.863395	13	LC-Reps	41	IFG tri-EC	1	1	1.54245	F
1.83901	14	LC-Reps	41	PRC-IFG tri	1	1	1.54245	F
0.388599	7	LC-Reps	41	LOC-IFG tri	1	2	1.54245	F
1.64892	8	LC-Reps	41	LOC-SFG	1	2	1.54245	F
-1.96949	9	LC-Reps	41	LOC-IFG oper	1	2	1.54245	F
-0.879507	10	LC-Reps	41	IFG tri-LOC	1	2	1.54245	F
2.6406	11	LC-Reps	41	SFG-LOC	1	2	1.54245	F
2.84961	12	LC-Reps	41	LOC-HIPP	1	2	1.54245	F
4.05835	13	LC-Reps	41	IFG tri-EC	1	2	1.54245	F
1.00895	14	LC-Reps	41	PRC-IFG tri	1	2	1.54245	F
3.99641	7	LC-Reps	42	LOC-IFG tri	1	1	-0.234721	F
3.14094	8	LC-Reps	42	LOC-SFG	1	1	-0.234721	F
-1.9436	9	LC-Reps	42	LOC-IFG oper	1	1	-0.234721	F
-0.402463	10	LC-Reps	42	IFG tri-LOC	1	1	-0.234721	F
-1.63967	11	LC-Reps	42	SFG-LOC	1	1	-0.234721	F
-0.433052	12	LC-Reps	42	LOC-HIPP	1	1	-0.234721	F
-2.1167	13	LC-Reps	42	IFG tri-EC	1	1	-0.234721	F
2.93085	14	LC-Reps	42	PRC-IFG tri	1	1	-0.234721	F
-2.92411	7	LC-Reps	42	LOC-IFG tri	1	2	-0.234721	F
-3.63257	8	LC-Reps	42	LOC-SFG	1	2	-0.234721	F
0.129059	9	LC-Reps	42	LOC-IFG oper	1	2	-0.234721	F
-2.79841	10	LC-Reps	42	IFG tri-LOC	1	2	-0.234721	F
-3.51882	11	LC-Reps	42	SFG-LOC	1	2	-0.234721	F
0.467144	12	LC-Reps	42	LOC-HIPP	1	2	-0.234721	F
-8.96152	13	LC-Reps	42	IFG tri-EC	1	2	-0.234721	F
-0.689383	14	LC-Reps	42	PRC-IFG tri	1	2	-0.234721	F
6.73545	7	LC-Reps	43	LOC-IFG tri	0	1	-0.234721	M
2.66494	8	LC-Reps	43	LOC-SFG	0	1	-0.234721	M
12.8257	9	LC-Reps	43	LOC-IFG oper	0	1	-0.234721	M
3.62874	10	LC-Reps	43	IFG tri-LOC	0	1	-0.234721	M
-5.41898	11	LC-Reps	43	SFG-LOC	0	1	-0.234721	M
4.18298	12	LC-Reps	43	LOC-HIPP	0	1	-0.234721	M
7.50399	13	LC-Reps	43	IFG tri-EC	0	1	-0.234721	M
3.88985	14	LC-Reps	43	PRC-IFG tri	0	1	-0.234721	M
-1.2639	7	LC-Reps	43	LOC-IFG tri	0	2	-0.234721	M
-3.52258	8	LC-Reps	43	LOC-SFG	0	2	-0.234721	M
0.731627	9	LC-Reps	43	LOC-IFG oper	0	2	-0.234721	M
2.65567	10	LC-Reps	43	IFG tri-LOC	0	2	-0.234721	M
-6.88782	11	LC-Reps	43	SFG-LOC	0	2	-0.234721	M
-3.55052	12	LC-Reps	43	LOC-HIPP	0	2	-0.234721	M
-1.60037	13	LC-Reps	43	IFG tri-EC	0	2	-0.234721	M
-1.51006	14	LC-Reps	43	PRC-IFG tri	0	2	-0.234721	M
2.89121	7	LC-Reps	44	LOC-IFG tri	0	1	0.0614745	M
5.81844	8	LC-Reps	44	LOC-SFG	0	1	0.0614745	M
1.26289	9	LC-Reps	44	LOC-IFG oper	0	1	0.0614745	M
1.84164	10	LC-Reps	44	IFG tri-LOC	0	1	0.0614745	M
1.55598	11	LC-Reps	44	SFG-LOC	0	1	0.0614745	M
-0.90936	12	LC-Reps	44	LOC-HIPP	0	1	0.0614745	M
-5.99527	13	LC-Reps	44	IFG tri-EC	0	1	0.0614745	M
1.47399	14	LC-Reps	44	PRC-IFG tri	0	1	0.0614745	M
0.492703	7	LC-Reps	44	LOC-IFG tri	0	2	0.0614745	M
1.11504	8	LC-Reps	44	LOC-SFG	0	2	0.0614745	M
4.2324	9	LC-Reps	44	LOC-IFG oper	0	2	0.0614745	M
-0.76985	10	LC-Reps	44	IFG tri-LOC	0	2	0.0614745	M
3.4095	11	LC-Reps	44	SFG-LOC	0	2	0.0614745	M
3.52155	12	LC-Reps	44	LOC-HIPP	0	2	0.0614745	M
4.17389	13	LC-Reps	44	IFG tri-EC	0	2	0.0614745	M
0.204613	14	LC-Reps	44	PRC-IFG tri	0	2	0.0614745	M
1.15052	7	LC-Reps	45	LOC-IFG tri	1	1	0.35767	F
2.94858	8	LC-Reps	45	LOC-SFG	1	1	0.35767	F
2.98318	9	LC-Reps	45	LOC-IFG oper	1	1	0.35767	F
1.57307	10	LC-Reps	45	IFG tri-LOC	1	1	0.35767	F
2.29776	11	LC-Reps	45	SFG-LOC	1	1	0.35767	F
-5.99399	12	LC-Reps	45	LOC-HIPP	1	1	0.35767	F
11.5333	13	LC-Reps	45	IFG tri-EC	1	1	0.35767	F
4.09275	14	LC-Reps	45	PRC-IFG tri	1	1	0.35767	F
1.36245	7	LC-Reps	45	LOC-IFG tri	1	2	0.35767	F
-0.610877	8	LC-Reps	45	LOC-SFG	1	2	0.35767	F
0.308485	9	LC-Reps	45	LOC-IFG oper	1	2	0.35767	F
2.06805	10	LC-Reps	45	IFG tri-LOC	1	2	0.35767	F
-4.06047	11	LC-Reps	45	SFG-LOC	1	2	0.35767	F
-5.66792	12	LC-Reps	45	LOC-HIPP	1	2	0.35767	F
2.84009	13	LC-Reps	45	IFG tri-EC	1	2	0.35767	F
-1.62811	14	LC-Reps	45	PRC-IFG tri	1	2	0.35767	F
6.63346	7	LC-Reps	46	LOC-IFG tri	1	1	0.95006	F
3.83724	8	LC-Reps	46	LOC-SFG	1	1	0.95006	F
6.05174	9	LC-Reps	46	LOC-IFG oper	1	1	0.95006	F
5.89619	10	LC-Reps	46	IFG tri-LOC	1	1	0.95006	F
11.7161	11	LC-Reps	46	SFG-LOC	1	1	0.95006	F
7.50436	12	LC-Reps	46	LOC-HIPP	1	1	0.95006	F
15.047	13	LC-Reps	46	IFG tri-EC	1	1	0.95006	F
6.43319	14	LC-Reps	46	PRC-IFG tri	1	1	0.95006	F
-4.49282	7	LC-Reps	46	LOC-IFG tri	1	2	0.95006	F
0.0207315	8	LC-Reps	46	LOC-SFG	1	2	0.95006	F
-4.37578	9	LC-Reps	46	LOC-IFG oper	1	2	0.95006	F
-5.68568	10	LC-Reps	46	IFG tri-LOC	1	2	0.95006	F
0.911903	11	LC-Reps	46	SFG-LOC	1	2	0.95006	F
-2.76192	12	LC-Reps	46	LOC-HIPP	1	2	0.95006	F
0.264798	13	LC-Reps	46	IFG tri-EC	1	2	0.95006	F
-0.137763	14	LC-Reps	46	PRC-IFG tri	1	2	0.95006	F
-3.48994	7	LC-Reps	47	LOC-IFG tri	0	1	-1.12331	M
-0.710917	8	LC-Reps	47	LOC-SFG	0	1	-1.12331	M
-0.417123	9	LC-Reps	47	LOC-IFG oper	0	1	-1.12331	M
-1.61516	10	LC-Reps	47	IFG tri-LOC	0	1	-1.12331	M
-2.63734	11	LC-Reps	47	SFG-LOC	0	1	-1.12331	M
-1.34514	12	LC-Reps	47	LOC-HIPP	0	1	-1.12331	M
-4.86713	13	LC-Reps	47	IFG tri-EC	0	1	-1.12331	M
2.16876	14	LC-Reps	47	PRC-IFG tri	0	1	-1.12331	M
-1.78449	7	LC-Reps	47	LOC-IFG tri	0	2	-1.12331	M
-1.01879	8	LC-Reps	47	LOC-SFG	0	2	-1.12331	M
-0.939093	9	LC-Reps	47	LOC-IFG oper	0	2	-1.12331	M
-1.18403	10	LC-Reps	47	IFG tri-LOC	0	2	-1.12331	M
0.530592	11	LC-Reps	47	SFG-LOC	0	2	-1.12331	M
-0.875271	12	LC-Reps	47	LOC-HIPP	0	2	-1.12331	M
2.81801	13	LC-Reps	47	IFG tri-EC	0	2	-1.12331	M
3.73793	14	LC-Reps	47	PRC-IFG tri	0	2	-1.12331	M
-0.577528	7	LC-Reps	48	LOC-IFG tri	0	1	0.95006	M
-0.213435	8	LC-Reps	48	LOC-SFG	0	1	0.95006	M
0.464938	9	LC-Reps	48	LOC-IFG oper	0	1	0.95006	M
1.40036	10	LC-Reps	48	IFG tri-LOC	0	1	0.95006	M
7.8351	11	LC-Reps	48	SFG-LOC	0	1	0.95006	M
0.526166	12	LC-Reps	48	LOC-HIPP	0	1	0.95006	M
0.124237	13	LC-Reps	48	IFG tri-EC	0	1	0.95006	M
0.650936	14	LC-Reps	48	PRC-IFG tri	0	1	0.95006	M
6.09571	7	LC-Reps	48	LOC-IFG tri	0	2	0.95006	M
3.19871	8	LC-Reps	48	LOC-SFG	0	2	0.95006	M
1.65446	9	LC-Reps	48	LOC-IFG oper	0	2	0.95006	M
8.35649	10	LC-Reps	48	IFG tri-LOC	0	2	0.95006	M
17.5194	11	LC-Reps	48	SFG-LOC	0	2	0.95006	M
0.781878	12	LC-Reps	48	LOC-HIPP	0	2	0.95006	M
13.3035	13	LC-Reps	48	IFG tri-EC	0	2	0.95006	M
4.64285	14	LC-Reps	48	PRC-IFG tri	0	2	0.95006	M
0.19042	7	LC-Reps	49	LOC-IFG tri	1	1	1.24626	F
-2.71095	8	LC-Reps	49	LOC-SFG	1	1	1.24626	F
2.89971	9	LC-Reps	49	LOC-IFG oper	1	1	1.24626	F
-0.471612	10	LC-Reps	49	IFG tri-LOC	1	1	1.24626	F
-2.77444	11	LC-Reps	49	SFG-LOC	1	1	1.24626	F
-3.65436	12	LC-Reps	49	LOC-HIPP	1	1	1.24626	F
0.916092	13	LC-Reps	49	IFG tri-EC	1	1	1.24626	F
-1.47075	14	LC-Reps	49	PRC-IFG tri	1	1	1.24626	F
4.19208	7	LC-Reps	49	LOC-IFG tri	1	2	1.24626	F
1.81148	8	LC-Reps	49	LOC-SFG	1	2	1.24626	F
-2.31174	9	LC-Reps	49	LOC-IFG oper	1	2	1.24626	F
3.57176	10	LC-Reps	49	IFG tri-LOC	1	2	1.24626	F
3.36772	11	LC-Reps	49	SFG-LOC	1	2	1.24626	F
3.52648	12	LC-Reps	49	LOC-HIPP	1	2	1.24626	F
2.1359	13	LC-Reps	49	IFG tri-EC	1	2	1.24626	F
1.14578	14	LC-Reps	49	PRC-IFG tri	1	2	1.24626	F
5.28121	7	LC-Reps	50	LOC-IFG tri	1	1	0.653865	F
0.265392	8	LC-Reps	50	LOC-SFG	1	1	0.653865	F
1.92294	9	LC-Reps	50	LOC-IFG oper	1	1	0.653865	F
2.15726	10	LC-Reps	50	IFG tri-LOC	1	1	0.653865	F
0.142555	11	LC-Reps	50	SFG-LOC	1	1	0.653865	F
-4.72475	12	LC-Reps	50	LOC-HIPP	1	1	0.653865	F
-3.92788	13	LC-Reps	50	IFG tri-EC	1	1	0.653865	F
2.15299	14	LC-Reps	50	PRC-IFG tri	1	1	0.653865	F
0.478184	7	LC-Reps	50	LOC-IFG tri	1	2	0.653865	F
-6.28841	8	LC-Reps	50	LOC-SFG	1	2	0.653865	F
-3.34906	9	LC-Reps	50	LOC-IFG oper	1	2	0.653865	F
2.50569	10	LC-Reps	50	IFG tri-LOC	1	2	0.653865	F
-7.4569	11	LC-Reps	50	SFG-LOC	1	2	0.653865	F
-2.62985	12	LC-Reps	50	LOC-HIPP	1	2	0.653865	F
0.984652	13	LC-Reps	50	IFG tri-EC	1	2	0.653865	F
1.47089	14	LC-Reps	50	PRC-IFG tri	1	2	0.653865	F
0.416335	7	LC-Reps	51	LOC-IFG tri	0	1	-1.12331	F
-1.05999	8	LC-Reps	51	LOC-SFG	0	1	-1.12331	F
1.31135	9	LC-Reps	51	LOC-IFG oper	0	1	-1.12331	F
-0.0949149	10	LC-Reps	51	IFG tri-LOC	0	1	-1.12331	F
-1.83044	11	LC-Reps	51	SFG-LOC	0	1	-1.12331	F
-2.89842	12	LC-Reps	51	LOC-HIPP	0	1	-1.12331	F
5.67286	13	LC-Reps	51	IFG tri-EC	0	1	-1.12331	F
2.1483	14	LC-Reps	51	PRC-IFG tri	0	1	-1.12331	F
0.362852	7	LC-Reps	51	LOC-IFG tri	0	2	-1.12331	F
-1.55378	8	LC-Reps	51	LOC-SFG	0	2	-1.12331	F
-0.680622	9	LC-Reps	51	LOC-IFG oper	0	2	-1.12331	F
5.08872	10	LC-Reps	51	IFG tri-LOC	0	2	-1.12331	F
-2.86316	11	LC-Reps	51	SFG-LOC	0	2	-1.12331	F
3.63739	12	LC-Reps	51	LOC-HIPP	0	2	-1.12331	F
0.963296	13	LC-Reps	51	IFG tri-EC	0	2	-1.12331	F
1.87345	14	LC-Reps	51	PRC-IFG tri	0	2	-1.12331	F
2.65844	7	LC-Reps	52	LOC-IFG tri	0	1	1.54245	M
1.59107	8	LC-Reps	52	LOC-SFG	0	1	1.54245	M
0.0719293	9	LC-Reps	52	LOC-IFG oper	0	1	1.54245	M
-0.867242	10	LC-Reps	52	IFG tri-LOC	0	1	1.54245	M
-3.92466	11	LC-Reps	52	SFG-LOC	0	1	1.54245	M
5.7771	12	LC-Reps	52	LOC-HIPP	0	1	1.54245	M
8.26337	13	LC-Reps	52	IFG tri-EC	0	1	1.54245	M
1.99845	14	LC-Reps	52	PRC-IFG tri	0	1	1.54245	M
6.87628	7	LC-Reps	52	LOC-IFG tri	0	2	1.54245	M
-3.42237	8	LC-Reps	52	LOC-SFG	0	2	1.54245	M
4.19474	9	LC-Reps	52	LOC-IFG oper	0	2	1.54245	M
3.92094	10	LC-Reps	52	IFG tri-LOC	0	2	1.54245	M
0.475538	11	LC-Reps	52	SFG-LOC	0	2	1.54245	M
1.26354	12	LC-Reps	52	LOC-HIPP	0	2	1.54245	M
-5.42464	13	LC-Reps	52	IFG tri-EC	0	2	1.54245	M
1.93114	14	LC-Reps	52	PRC-IFG tri	0	2	1.54245	M
-5.57987	7	LC-Reps	53	LOC-IFG tri	0	1	-0.530916	F
-5.07235	8	LC-Reps	53	LOC-SFG	0	1	-0.530916	F
-5.605	9	LC-Reps	53	LOC-IFG oper	0	1	-0.530916	F
-7.81837	10	LC-Reps	53	IFG tri-LOC	0	1	-0.530916	F
-17.9032	11	LC-Reps	53	SFG-LOC	0	1	-0.530916	F
-1.34596	12	LC-Reps	53	LOC-HIPP	0	1	-0.530916	F
-2.19382	13	LC-Reps	53	IFG tri-EC	0	1	-0.530916	F
-2.20732	14	LC-Reps	53	PRC-IFG tri	0	1	-0.530916	F
-0.302607	7	LC-Reps	53	LOC-IFG tri	0	2	-0.530916	F
-0.340593	8	LC-Reps	53	LOC-SFG	0	2	-0.530916	F
0.974382	9	LC-Reps	53	LOC-IFG oper	0	2	-0.530916	F
-2.11857	10	LC-Reps	53	IFG tri-LOC	0	2	-0.530916	F
-2.5249	11	LC-Reps	53	SFG-LOC	0	2	-0.530916	F
6.44771	12	LC-Reps	53	LOC-HIPP	0	2	-0.530916	F
3.69579	13	LC-Reps	53	IFG tri-EC	0	2	-0.530916	F
-0.599155	14	LC-Reps	53	PRC-IFG tri	0	2	-0.530916	F

## Sheet: Table_S7
val	cpair	cond	subj	label	train_group	TP	age	sex
-5.40937	15	LC-Reps	1	SFG-HIPP	0	1	1.83865	M
-3.97959	16	LC-Reps	1	IFG oper-HIPP	0	1	1.83865	M
-6.60886	17	LC-Reps	1	HIPP-IFG oper	0	1	1.83865	M
-1.99144	18	LC-Reps	1	IFG tri-HIPP	0	1	1.83865	M
-6.5558	19	LC-Reps	1	HIPP-SFG	0	1	1.83865	M
-4.44782	20	LC-Reps	1	HIPP-IFG tri	0	1	1.83865	M
-5.15215	21	LC-Reps	1	IFG tri-IFG oper	0	1	1.83865	M
0.400473	15	LC-Reps	1	SFG-HIPP	0	2	1.83865	M
5.43421	16	LC-Reps	1	IFG oper-HIPP	0	2	1.83865	M
9.11778	17	LC-Reps	1	HIPP-IFG oper	0	2	1.83865	M
2.7453	18	LC-Reps	1	IFG tri-HIPP	0	2	1.83865	M
1.16551	19	LC-Reps	1	HIPP-SFG	0	2	1.83865	M
2.69952	20	LC-Reps	1	HIPP-IFG tri	0	2	1.83865	M
2.23207	21	LC-Reps	1	IFG tri-IFG oper	0	2	1.83865	M
4.66626	15	LC-Reps	2	SFG-HIPP	1	1	0.0614745	F
5.25046	16	LC-Reps	2	IFG oper-HIPP	1	1	0.0614745	F
6.64689	17	LC-Reps	2	HIPP-IFG oper	1	1	0.0614745	F
4.14218	18	LC-Reps	2	IFG tri-HIPP	1	1	0.0614745	F
3.67503	19	LC-Reps	2	HIPP-SFG	1	1	0.0614745	F
6.95624	20	LC-Reps	2	HIPP-IFG tri	1	1	0.0614745	F
0.149922	21	LC-Reps	2	IFG tri-IFG oper	1	1	0.0614745	F
2.53698	15	LC-Reps	2	SFG-HIPP	1	2	0.0614745	F
-0.77379	16	LC-Reps	2	IFG oper-HIPP	1	2	0.0614745	F
-3.9499	17	LC-Reps	2	HIPP-IFG oper	1	2	0.0614745	F
1.84639	18	LC-Reps	2	IFG tri-HIPP	1	2	0.0614745	F
0.405503	19	LC-Reps	2	HIPP-SFG	1	2	0.0614745	F
1.08758	20	LC-Reps	2	HIPP-IFG tri	1	2	0.0614745	F
-4.9761	21	LC-Reps	2	IFG tri-IFG oper	1	2	0.0614745	F
5.32259	15	LC-Reps	3	SFG-HIPP	1	1	-0.530916	F
-0.91571	16	LC-Reps	3	IFG oper-HIPP	1	1	-0.530916	F
-0.656317	17	LC-Reps	3	HIPP-IFG oper	1	1	-0.530916	F
5.75617	18	LC-Reps	3	IFG tri-HIPP	1	1	-0.530916	F
3.28713	19	LC-Reps	3	HIPP-SFG	1	1	-0.530916	F
6.06929	20	LC-Reps	3	HIPP-IFG tri	1	1	-0.530916	F
1.14799	21	LC-Reps	3	IFG tri-IFG oper	1	1	-0.530916	F
-14.9328	15	LC-Reps	3	SFG-HIPP	1	2	-0.530916	F
-12.4742	16	LC-Reps	3	IFG oper-HIPP	1	2	-0.530916	F
-7.0229	17	LC-Reps	3	HIPP-IFG oper	1	2	-0.530916	F
-3.95949	18	LC-Reps	3	IFG tri-HIPP	1	2	-0.530916	F
-6.00311	19	LC-Reps	3	HIPP-SFG	1	2	-0.530916	F
-3.20869	20	LC-Reps	3	HIPP-IFG tri	1	2	-0.530916	F
-0.633703	21	LC-Reps	3	IFG tri-IFG oper	1	2	-0.530916	F
2.9288	15	LC-Reps	4	SFG-HIPP	0	1	-1.12331	F
3.25949	16	LC-Reps	4	IFG oper-HIPP	0	1	-1.12331	F
6.54909	17	LC-Reps	4	HIPP-IFG oper	0	1	-1.12331	F
-7.85489	18	LC-Reps	4	IFG tri-HIPP	0	1	-1.12331	F
2.62952	19	LC-Reps	4	HIPP-SFG	0	1	-1.12331	F
-4.94423	20	LC-Reps	4	HIPP-IFG tri	0	1	-1.12331	F
9.3024	21	LC-Reps	4	IFG tri-IFG oper	0	1	-1.12331	F
-2.64783	15	LC-Reps	4	SFG-HIPP	0	2	-1.12331	F
-1.48063	16	LC-Reps	4	IFG oper-HIPP	0	2	-1.12331	F
-1.64837	17	LC-Reps	4	HIPP-IFG oper	0	2	-1.12331	F
4.59415	18	LC-Reps	4	IFG tri-HIPP	0	2	-1.12331	F
-2.22039	19	LC-Reps	4	HIPP-SFG	0	2	-1.12331	F
3.89357	20	LC-Reps	4	HIPP-IFG tri	0	2	-1.12331	F
0.836431	21	LC-Reps	4	IFG tri-IFG oper	0	2	-1.12331	F
7.99187	15	LC-Reps	5	SFG-HIPP	0	1	-0.827111	F
5.49501	16	LC-Reps	5	IFG oper-HIPP	0	1	-0.827111	F
11.3078	17	LC-Reps	5	HIPP-IFG oper	0	1	-0.827111	F
8.64722	18	LC-Reps	5	IFG tri-HIPP	0	1	-0.827111	F
15.0986	19	LC-Reps	5	HIPP-SFG	0	1	-0.827111	F
16.4605	20	LC-Reps	5	HIPP-IFG tri	0	1	-0.827111	F
-1.81651	21	LC-Reps	5	IFG tri-IFG oper	0	1	-0.827111	F
2.62376	15	LC-Reps	5	SFG-HIPP	0	2	-0.827111	F
2.00693	16	LC-Reps	5	IFG oper-HIPP	0	2	-0.827111	F
2.27542	17	LC-Reps	5	HIPP-IFG oper	0	2	-0.827111	F
4.49291	18	LC-Reps	5	IFG tri-HIPP	0	2	-0.827111	F
1.16072	19	LC-Reps	5	HIPP-SFG	0	2	-0.827111	F
8.05888	20	LC-Reps	5	HIPP-IFG tri	0	2	-0.827111	F
-5.5118	21	LC-Reps	5	IFG tri-IFG oper	0	2	-0.827111	F
1.16543	15	LC-Reps	6	SFG-HIPP	1	1	0.35767	M
1.60867	16	LC-Reps	6	IFG oper-HIPP	1	1	0.35767	M
8.09541	17	LC-Reps	6	HIPP-IFG oper	1	1	0.35767	M
0.844421	18	LC-Reps	6	IFG tri-HIPP	1	1	0.35767	M
1.94228	19	LC-Reps	6	HIPP-SFG	1	1	0.35767	M
0.878925	20	LC-Reps	6	HIPP-IFG tri	1	1	0.35767	M
6.32038	21	LC-Reps	6	IFG tri-IFG oper	1	1	0.35767	M
2.96871	15	LC-Reps	6	SFG-HIPP	1	2	0.35767	M
2.32336	16	LC-Reps	6	IFG oper-HIPP	1	2	0.35767	M
2.54153	17	LC-Reps	6	HIPP-IFG oper	1	2	0.35767	M
0.508576	18	LC-Reps	6	IFG tri-HIPP	1	2	0.35767	M
0.571505	19	LC-Reps	6	HIPP-SFG	1	2	0.35767	M
-2.55968	20	LC-Reps	6	HIPP-IFG tri	1	2	0.35767	M
-0.789436	21	LC-Reps	6	IFG tri-IFG oper	1	2	0.35767	M
2.39229	15	LC-Reps	7	SFG-HIPP	0	1	0.35767	M
-0.782099	16	LC-Reps	7	IFG oper-HIPP	0	1	0.35767	M
1.59495	17	LC-Reps	7	HIPP-IFG oper	0	1	0.35767	M
-1.86357	18	LC-Reps	7	IFG tri-HIPP	0	1	0.35767	M
-0.616019	19	LC-Reps	7	HIPP-SFG	0	1	0.35767	M
0.755098	20	LC-Reps	7	HIPP-IFG tri	0	1	0.35767	M
3.78105	21	LC-Reps	7	IFG tri-IFG oper	0	1	0.35767	M
-0.482034	15	LC-Reps	7	SFG-HIPP	0	2	0.35767	M
-2.73072	16	LC-Reps	7	IFG oper-HIPP	0	2	0.35767	M
-1.87107	17	LC-Reps	7	HIPP-IFG oper	0	2	0.35767	M
-3.02993	18	LC-Reps	7	IFG tri-HIPP	0	2	0.35767	M
1.20651	19	LC-Reps	7	HIPP-SFG	0	2	0.35767	M
-3.40164	20	LC-Reps	7	HIPP-IFG tri	0	2	0.35767	M
-1.6449	21	LC-Reps	7	IFG tri-IFG oper	0	2	0.35767	M
6.79093	15	LC-Reps	8	SFG-HIPP	1	1	-0.530916	F
-0.695289	16	LC-Reps	8	IFG oper-HIPP	1	1	-0.530916	F
-0.515598	17	LC-Reps	8	HIPP-IFG oper	1	1	-0.530916	F
0.759308	18	LC-Reps	8	IFG tri-HIPP	1	1	-0.530916	F
1.62953	19	LC-Reps	8	HIPP-SFG	1	1	-0.530916	F
0.213691	20	LC-Reps	8	HIPP-IFG tri	1	1	-0.530916	F
5.81817	21	LC-Reps	8	IFG tri-IFG oper	1	1	-0.530916	F
0.76874	15	LC-Reps	8	SFG-HIPP	1	2	-0.530916	F
1.41287	16	LC-Reps	8	IFG oper-HIPP	1	2	-0.530916	F
1.29743	17	LC-Reps	8	HIPP-IFG oper	1	2	-0.530916	F
3.34821	18	LC-Reps	8	IFG tri-HIPP	1	2	-0.530916	F
-0.00472161	19	LC-Reps	8	HIPP-SFG	1	2	-0.530916	F
2.42548	20	LC-Reps	8	HIPP-IFG tri	1	2	-0.530916	F
-2.35577	21	LC-Reps	8	IFG tri-IFG oper	1	2	-0.530916	F
-7.11568	15	LC-Reps	9	SFG-HIPP	1	1	0.0614745	M
-6.10661	16	LC-Reps	9	IFG oper-HIPP	1	1	0.0614745	M
-3.38248	17	LC-Reps	9	HIPP-IFG oper	1	1	0.0614745	M
-4.75737	18	LC-Reps	9	IFG tri-HIPP	1	1	0.0614745	M
-3.213	19	LC-Reps	9	HIPP-SFG	1	1	0.0614745	M
-4.6547	20	LC-Reps	9	HIPP-IFG tri	1	1	0.0614745	M
-2.58613	21	LC-Reps	9	IFG tri-IFG oper	1	1	0.0614745	M
2.99375	15	LC-Reps	9	SFG-HIPP	1	2	0.0614745	M
7.85603	16	LC-Reps	9	IFG oper-HIPP	1	2	0.0614745	M
3.49234	17	LC-Reps	9	HIPP-IFG oper	1	2	0.0614745	M
1.93276	18	LC-Reps	9	IFG tri-HIPP	1	2	0.0614745	M
-0.0928672	19	LC-Reps	9	HIPP-SFG	1	2	0.0614745	M
0.408681	20	LC-Reps	9	HIPP-IFG tri	1	2	0.0614745	M
1.91837	21	LC-Reps	9	IFG tri-IFG oper	1	2	0.0614745	M
11.2864	15	LC-Reps	10	SFG-HIPP	1	1	1.24626	M
0.7817	16	LC-Reps	10	IFG oper-HIPP	1	1	1.24626	M
0.259858	17	LC-Reps	10	HIPP-IFG oper	1	1	1.24626	M
5.4546	18	LC-Reps	10	IFG tri-HIPP	1	1	1.24626	M
2.63053	19	LC-Reps	10	HIPP-SFG	1	1	1.24626	M
6.06537	20	LC-Reps	10	HIPP-IFG tri	1	1	1.24626	M
-2.84433	21	LC-Reps	10	IFG tri-IFG oper	1	1	1.24626	M
8.9616	15	LC-Reps	10	SFG-HIPP	1	2	1.24626	M
2.36255	16	LC-Reps	10	IFG oper-HIPP	1	2	1.24626	M
2.10104	17	LC-Reps	10	HIPP-IFG oper	1	2	1.24626	M
1.66463	18	LC-Reps	10	IFG tri-HIPP	1	2	1.24626	M
0.832024	19	LC-Reps	10	HIPP-SFG	1	2	1.24626	M
-1.29341	20	LC-Reps	10	HIPP-IFG tri	1	2	1.24626	M
-2.02982	21	LC-Reps	10	IFG tri-IFG oper	1	2	1.24626	M
3.21367	15	LC-Reps	11	SFG-HIPP	0	1	0.95006	M
0.251952	16	LC-Reps	11	IFG oper-HIPP	0	1	0.95006	M
-2.12653	17	LC-Reps	11	HIPP-IFG oper	0	1	0.95006	M
1.53164	18	LC-Reps	11	IFG tri-HIPP	0	1	0.95006	M
0.757186	19	LC-Reps	11	HIPP-SFG	0	1	0.95006	M
1.71432	20	LC-Reps	11	HIPP-IFG tri	0	1	0.95006	M
-6.18311	21	LC-Reps	11	IFG tri-IFG oper	0	1	0.95006	M
1.20997	15	LC-Reps	11	SFG-HIPP	0	2	0.95006	M
1.01838	16	LC-Reps	11	IFG oper-HIPP	0	2	0.95006	M
-0.719295	17	LC-Reps	11	HIPP-IFG oper	0	2	0.95006	M
-0.866301	18	LC-Reps	11	IFG tri-HIPP	0	2	0.95006	M
1.16937	19	LC-Reps	11	HIPP-SFG	0	2	0.95006	M
-0.1082	20	LC-Reps	11	HIPP-IFG tri	0	2	0.95006	M
1.53267	21	LC-Reps	11	IFG tri-IFG oper	0	2	0.95006	M
2.76023	15	LC-Reps	12	SFG-HIPP	1	1	1.83865	F
-6.48412	16	LC-Reps	12	IFG oper-HIPP	1	1	1.83865	F
-7.56274	17	LC-Reps	12	HIPP-IFG oper	1	1	1.83865	F
-4.83368	18	LC-Reps	12	IFG tri-HIPP	1	1	1.83865	F
3.18159	19	LC-Reps	12	HIPP-SFG	1	1	1.83865	F
-7.84441	20	LC-Reps	12	HIPP-IFG tri	1	1	1.83865	F
-0.5435	21	LC-Reps	12	IFG tri-IFG oper	1	1	1.83865	F
-1.991	15	LC-Reps	12	SFG-HIPP	1	2	1.83865	F
-3.13425	16	LC-Reps	12	IFG oper-HIPP	1	2	1.83865	F
-9.4602	17	LC-Reps	12	HIPP-IFG oper	1	2	1.83865	F
-3.60042	18	LC-Reps	12	IFG tri-HIPP	1	2	1.83865	F
-2.77679	19	LC-Reps	12	HIPP-SFG	1	2	1.83865	F
-10.2998	20	LC-Reps	12	HIPP-IFG tri	1	2	1.83865	F
1.4313	21	LC-Reps	12	IFG tri-IFG oper	1	2	1.83865	F
13.3184	15	LC-Reps	13	SFG-HIPP	1	1	0.95006	F
2.29889	16	LC-Reps	13	IFG oper-HIPP	1	1	0.95006	F
-0.462407	17	LC-Reps	13	HIPP-IFG oper	1	1	0.95006	F
10.2733	18	LC-Reps	13	IFG tri-HIPP	1	1	0.95006	F
5.84002	19	LC-Reps	13	HIPP-SFG	1	1	0.95006	F
8.96276	20	LC-Reps	13	HIPP-IFG tri	1	1	0.95006	F
-3.83538	21	LC-Reps	13	IFG tri-IFG oper	1	1	0.95006	F
1.91317	15	LC-Reps	13	SFG-HIPP	1	2	0.95006	F
11.112	16	LC-Reps	13	IFG oper-HIPP	1	2	0.95006	F
6.7367	17	LC-Reps	13	HIPP-IFG oper	1	2	0.95006	F
3.25641	18	LC-Reps	13	IFG tri-HIPP	1	2	0.95006	F
0.307841	19	LC-Reps	13	HIPP-SFG	1	2	0.95006	F
3.33897	20	LC-Reps	13	HIPP-IFG tri	1	2	0.95006	F
1.81618	21	LC-Reps	13	IFG tri-IFG oper	1	2	0.95006	F
7.72276	15	LC-Reps	14	SFG-HIPP	0	1	1.24626	F
8.67374	16	LC-Reps	14	IFG oper-HIPP	0	1	1.24626	F
7.70014	17	LC-Reps	14	HIPP-IFG oper	0	1	1.24626	F
5.17908	18	LC-Reps	14	IFG tri-HIPP	0	1	1.24626	F
4.33889	19	LC-Reps	14	HIPP-SFG	0	1	1.24626	F
1.41225	20	LC-Reps	14	HIPP-IFG tri	0	1	1.24626	F
-0.773813	21	LC-Reps	14	IFG tri-IFG oper	0	1	1.24626	F
15.2708	15	LC-Reps	14	SFG-HIPP	0	2	1.24626	F
5.61428	16	LC-Reps	14	IFG oper-HIPP	0	2	1.24626	F
7.28956	17	LC-Reps	14	HIPP-IFG oper	0	2	1.24626	F
8.31822	18	LC-Reps	14	IFG tri-HIPP	0	2	1.24626	F
7.3072	19	LC-Reps	14	HIPP-SFG	0	2	1.24626	F
7.29878	20	LC-Reps	14	HIPP-IFG tri	0	2	1.24626	F
-2.04797	21	LC-Reps	14	IFG tri-IFG oper	0	2	1.24626	F
-0.635464	15	LC-Reps	15	SFG-HIPP	1	1	-1.12331	F
-2.13312	16	LC-Reps	15	IFG oper-HIPP	1	1	-1.12331	F
-2.08798	17	LC-Reps	15	HIPP-IFG oper	1	1	-1.12331	F
-3.8475	18	LC-Reps	15	IFG tri-HIPP	1	1	-1.12331	F
-0.853724	19	LC-Reps	15	HIPP-SFG	1	1	-1.12331	F
-4.12857	20	LC-Reps	15	HIPP-IFG tri	1	1	-1.12331	F
-4.06204	21	LC-Reps	15	IFG tri-IFG oper	1	1	-1.12331	F
3.30143	15	LC-Reps	15	SFG-HIPP	1	2	-1.12331	F
-2.30168	16	LC-Reps	15	IFG oper-HIPP	1	2	-1.12331	F
-2.56183	17	LC-Reps	15	HIPP-IFG oper	1	2	-1.12331	F
1.10331	18	LC-Reps	15	IFG tri-HIPP	1	2	-1.12331	F
1.80262	19	LC-Reps	15	HIPP-SFG	1	2	-1.12331	F
0.655297	20	LC-Reps	15	HIPP-IFG tri	1	2	-1.12331	F
-2.29454	21	LC-Reps	15	IFG tri-IFG oper	1	2	-1.12331	F
5.21656	15	LC-Reps	16	SFG-HIPP	0	1	-0.827111	F
0.80074	16	LC-Reps	16	IFG oper-HIPP	0	1	-0.827111	F
0.712945	17	LC-Reps	16	HIPP-IFG oper	0	1	-0.827111	F
0.205414	18	LC-Reps	16	IFG tri-HIPP	0	1	-0.827111	F
3.05485	19	LC-Reps	16	HIPP-SFG	0	1	-0.827111	F
0.648687	20	LC-Reps	16	HIPP-IFG tri	0	1	-0.827111	F
1.38306	21	LC-Reps	16	IFG tri-IFG oper	0	1	-0.827111	F
-2.52004	15	LC-Reps	16	SFG-HIPP	0	2	-0.827111	F
-3.73229	16	LC-Reps	16	IFG oper-HIPP	0	2	-0.827111	F
-4.6361	17	LC-Reps	16	HIPP-IFG oper	0	2	-0.827111	F
-3.46195	18	LC-Reps	16	IFG tri-HIPP	0	2	-0.827111	F
0.428412	19	LC-Reps	16	HIPP-SFG	0	2	-0.827111	F
-6.14666	20	LC-Reps	16	HIPP-IFG tri	0	2	-0.827111	F
-2.13862	21	LC-Reps	16	IFG tri-IFG oper	0	2	-0.827111	F
-3.17291	15	LC-Reps	17	SFG-HIPP	1	1	0.0614745	M
1.90802	16	LC-Reps	17	IFG oper-HIPP	1	1	0.0614745	M
5.04305	17	LC-Reps	17	HIPP-IFG oper	1	1	0.0614745	M
-1.37908	18	LC-Reps	17	IFG tri-HIPP	1	1	0.0614745	M
-0.773537	19	LC-Reps	17	HIPP-SFG	1	1	0.0614745	M
-1.3447	20	LC-Reps	17	HIPP-IFG tri	1	1	0.0614745	M
2.57472	21	LC-Reps	17	IFG tri-IFG oper	1	1	0.0614745	M
-4.29692	15	LC-Reps	17	SFG-HIPP	1	2	0.0614745	M
-1.98768	16	LC-Reps	17	IFG oper-HIPP	1	2	0.0614745	M
-2.55859	17	LC-Reps	17	HIPP-IFG oper	1	2	0.0614745	M
-3.00709	18	LC-Reps	17	IFG tri-HIPP	1	2	0.0614745	M
-1.62594	19	LC-Reps	17	HIPP-SFG	1	2	0.0614745	M
-2.74728	20	LC-Reps	17	HIPP-IFG tri	1	2	0.0614745	M
7.51134	21	LC-Reps	17	IFG tri-IFG oper	1	2	0.0614745	M
-6.66146	15	LC-Reps	18	SFG-HIPP	0	1	-1.12331	F
-1.41327	16	LC-Reps	18	IFG oper-HIPP	0	1	-1.12331	F
-0.841413	17	LC-Reps	18	HIPP-IFG oper	0	1	-1.12331	F
-0.159478	18	LC-Reps	18	IFG tri-HIPP	0	1	-1.12331	F
-2.36988	19	LC-Reps	18	HIPP-SFG	0	1	-1.12331	F
-0.214082	20	LC-Reps	18	HIPP-IFG tri	0	1	-1.12331	F
-1.60053	21	LC-Reps	18	IFG tri-IFG oper	0	1	-1.12331	F
0.595128	15	LC-Reps	18	SFG-HIPP	0	2	-1.12331	F
0.505367	16	LC-Reps	18	IFG oper-HIPP	0	2	-1.12331	F
-5.42602	17	LC-Reps	18	HIPP-IFG oper	0	2	-1.12331	F
0.280458	18	LC-Reps	18	IFG tri-HIPP	0	2	-1.12331	F
-2.40319	19	LC-Reps	18	HIPP-SFG	0	2	-1.12331	F
-3.42267	20	LC-Reps	18	HIPP-IFG tri	0	2	-1.12331	F
-4.07952	21	LC-Reps	18	IFG tri-IFG oper	0	2	-1.12331	F
-1.17213	15	LC-Reps	19	SFG-HIPP	0	1	0.95006	M
0.122578	16	LC-Reps	19	IFG oper-HIPP	0	1	0.95006	M
0.0874461	17	LC-Reps	19	HIPP-IFG oper	0	1	0.95006	M
-0.441376	18	LC-Reps	19	IFG tri-HIPP	0	1	0.95006	M
-0.411437	19	LC-Reps	19	HIPP-SFG	0	1	0.95006	M
-2.50134	20	LC-Reps	19	HIPP-IFG tri	0	1	0.95006	M
4.38812	21	LC-Reps	19	IFG tri-IFG oper	0	1	0.95006	M
4.36039	15	LC-Reps	19	SFG-HIPP	0	2	0.95006	M
-3.31116	16	LC-Reps	19	IFG oper-HIPP	0	2	0.95006	M
-3.49081	17	LC-Reps	19	HIPP-IFG oper	0	2	0.95006	M
1.98223	18	LC-Reps	19	IFG tri-HIPP	0	2	0.95006	M
2.24463	19	LC-Reps	19	HIPP-SFG	0	2	0.95006	M
5.1242	20	LC-Reps	19	HIPP-IFG tri	0	2	0.95006	M
0.932114	21	LC-Reps	19	IFG tri-IFG oper	0	2	0.95006	M
2.73694	15	LC-Reps	20	SFG-HIPP	0	1	-0.827111	M
-2.87002	16	LC-Reps	20	IFG oper-HIPP	0	1	-0.827111	M
-3.57362	17	LC-Reps	20	HIPP-IFG oper	0	1	-0.827111	M
-3.61415	18	LC-Reps	20	IFG tri-HIPP	0	1	-0.827111	M
0.363735	19	LC-Reps	20	HIPP-SFG	0	1	-0.827111	M
-7.51864	20	LC-Reps	20	HIPP-IFG tri	0	1	-0.827111	M
5.14945	21	LC-Reps	20	IFG tri-IFG oper	0	1	-0.827111	M
16.4662	15	LC-Reps	20	SFG-HIPP	0	2	-0.827111	M
9.25128	16	LC-Reps	20	IFG oper-HIPP	0	2	-0.827111	M
6.31689	17	LC-Reps	20	HIPP-IFG oper	0	2	-0.827111	M
0.803879	18	LC-Reps	20	IFG tri-HIPP	0	2	-0.827111	M
3.23413	19	LC-Reps	20	HIPP-SFG	0	2	-0.827111	M
1.13503	20	LC-Reps	20	HIPP-IFG tri	0	2	-0.827111	M
0.47598	21	LC-Reps	20	IFG tri-IFG oper	0	2	-0.827111	M
2.07759	15	LC-Reps	21	SFG-HIPP	1	1	1.24626	F
3.73318	16	LC-Reps	21	IFG oper-HIPP	1	1	1.24626	F
1.84771	17	LC-Reps	21	HIPP-IFG oper	1	1	1.24626	F
-1.11265	18	LC-Reps	21	IFG tri-HIPP	1	1	1.24626	F
-2.34346	19	LC-Reps	21	HIPP-SFG	1	1	1.24626	F
-4.70565	20	LC-Reps	21	HIPP-IFG tri	1	1	1.24626	F
0.244168	21	LC-Reps	21	IFG tri-IFG oper	1	1	1.24626	F
1.89937	15	LC-Reps	21	SFG-HIPP	1	2	1.24626	F
2.40851	16	LC-Reps	21	IFG oper-HIPP	1	2	1.24626	F
-4.60486	17	LC-Reps	21	HIPP-IFG oper	1	2	1.24626	F
2.46186	18	LC-Reps	21	IFG tri-HIPP	1	2	1.24626	F
-5.72709	19	LC-Reps	21	HIPP-SFG	1	2	1.24626	F
-6.5457	20	LC-Reps	21	HIPP-IFG tri	1	2	1.24626	F
-2.82311	21	LC-Reps	21	IFG tri-IFG oper	1	2	1.24626	F
-0.409443	15	LC-Reps	22	SFG-HIPP	0	1	-1.4195	F
0.565978	16	LC-Reps	22	IFG oper-HIPP	0	1	-1.4195	F
0.704528	17	LC-Reps	22	HIPP-IFG oper	0	1	-1.4195	F
-3.26607	18	LC-Reps	22	IFG tri-HIPP	0	1	-1.4195	F
-2.57376	19	LC-Reps	22	HIPP-SFG	0	1	-1.4195	F
-3.69832	20	LC-Reps	22	HIPP-IFG tri	0	1	-1.4195	F
1.28117	21	LC-Reps	22	IFG tri-IFG oper	0	1	-1.4195	F
-2.8154	15	LC-Reps	22	SFG-HIPP	0	2	-1.4195	F
-1.57718	16	LC-Reps	22	IFG oper-HIPP	0	2	-1.4195	F
-3.28351	17	LC-Reps	22	HIPP-IFG oper	0	2	-1.4195	F
-2.47187	18	LC-Reps	22	IFG tri-HIPP	0	2	-1.4195	F
-2.52656	19	LC-Reps	22	HIPP-SFG	0	2	-1.4195	F
-4.77215	20	LC-Reps	22	HIPP-IFG tri	0	2	-1.4195	F
3.2349	21	LC-Reps	22	IFG tri-IFG oper	0	2	-1.4195	F
1.4547	15	LC-Reps	23	SFG-HIPP	1	1	-0.530916	F
-1.09132	16	LC-Reps	23	IFG oper-HIPP	1	1	-0.530916	F
1.04759	17	LC-Reps	23	HIPP-IFG oper	1	1	-0.530916	F
-2.0904	18	LC-Reps	23	IFG tri-HIPP	1	1	-0.530916	F
0.447118	19	LC-Reps	23	HIPP-SFG	1	1	-0.530916	F
-3.46811	20	LC-Reps	23	HIPP-IFG tri	1	1	-0.530916	F
3.69386	21	LC-Reps	23	IFG tri-IFG oper	1	1	-0.530916	F
-5.77549	15	LC-Reps	23	SFG-HIPP	1	2	-0.530916	F
2.72069	16	LC-Reps	23	IFG oper-HIPP	1	2	-0.530916	F
4.74269	17	LC-Reps	23	HIPP-IFG oper	1	2	-0.530916	F
-0.269706	18	LC-Reps	23	IFG tri-HIPP	1	2	-0.530916	F
-1.8844	19	LC-Reps	23	HIPP-SFG	1	2	-0.530916	F
-0.266695	20	LC-Reps	23	HIPP-IFG tri	1	2	-0.530916	F
-0.072036	21	LC-Reps	23	IFG tri-IFG oper	1	2	-0.530916	F
3.91626	15	LC-Reps	24	SFG-HIPP	0	1	0.0614745	F
2.4816	16	LC-Reps	24	IFG oper-HIPP	0	1	0.0614745	F
0.736112	17	LC-Reps	24	HIPP-IFG oper	0	1	0.0614745	F
1.72717	18	LC-Reps	24	IFG tri-HIPP	0	1	0.0614745	F
6.39046	19	LC-Reps	24	HIPP-SFG	0	1	0.0614745	F
0.940711	20	LC-Reps	24	HIPP-IFG tri	0	1	0.0614745	F
0.363331	21	LC-Reps	24	IFG tri-IFG oper	0	1	0.0614745	F
-0.241785	15	LC-Reps	24	SFG-HIPP	0	2	0.0614745	F
-2.89097	16	LC-Reps	24	IFG oper-HIPP	0	2	0.0614745	F
-1.20112	17	LC-Reps	24	HIPP-IFG oper	0	2	0.0614745	F
-0.0186829	18	LC-Reps	24	IFG tri-HIPP	0	2	0.0614745	F
-1.03113	19	LC-Reps	24	HIPP-SFG	0	2	0.0614745	F
-1.46376	20	LC-Reps	24	HIPP-IFG tri	0	2	0.0614745	F
0.742424	21	LC-Reps	24	IFG tri-IFG oper	0	2	0.0614745	F
-0.28781	15	LC-Reps	25	SFG-HIPP	1	1	-0.234721	F
-0.0991546	16	LC-Reps	25	IFG oper-HIPP	1	1	-0.234721	F
-1.11526	17	LC-Reps	25	HIPP-IFG oper	1	1	-0.234721	F
6.9397	18	LC-Reps	25	IFG tri-HIPP	1	1	-0.234721	F
-0.847634	19	LC-Reps	25	HIPP-SFG	1	1	-0.234721	F
1.43697	20	LC-Reps	25	HIPP-IFG tri	1	1	-0.234721	F
-1.79194	21	LC-Reps	25	IFG tri-IFG oper	1	1	-0.234721	F
-3.42515	15	LC-Reps	25	SFG-HIPP	1	2	-0.234721	F
0.306454	16	LC-Reps	25	IFG oper-HIPP	1	2	-0.234721	F
0.815871	17	LC-Reps	25	HIPP-IFG oper	1	2	-0.234721	F
-1.37884	18	LC-Reps	25	IFG tri-HIPP	1	2	-0.234721	F
-1.51717	19	LC-Reps	25	HIPP-SFG	1	2	-0.234721	F
1.95219	20	LC-Reps	25	HIPP-IFG tri	1	2	-0.234721	F
-2.9975	21	LC-Reps	25	IFG tri-IFG oper	1	2	-0.234721	F
8.55013	15	LC-Reps	26	SFG-HIPP	1	1	0.0614745	M
6.32133	16	LC-Reps	26	IFG oper-HIPP	1	1	0.0614745	M
2.95668	17	LC-Reps	26	HIPP-IFG oper	1	1	0.0614745	M
0.834239	18	LC-Reps	26	IFG tri-HIPP	1	1	0.0614745	M
0.137877	19	LC-Reps	26	HIPP-SFG	1	1	0.0614745	M
-2.31165	20	LC-Reps	26	HIPP-IFG tri	1	1	0.0614745	M
-0.0949044	21	LC-Reps	26	IFG tri-IFG oper	1	1	0.0614745	M
-11.4476	15	LC-Reps	26	SFG-HIPP	1	2	0.0614745	M
-1.6541	16	LC-Reps	26	IFG oper-HIPP	1	2	0.0614745	M
-1.99729	17	LC-Reps	26	HIPP-IFG oper	1	2	0.0614745	M
-1.90254	18	LC-Reps	26	IFG tri-HIPP	1	2	0.0614745	M
-2.70044	19	LC-Reps	26	HIPP-SFG	1	2	0.0614745	M
-0.644496	20	LC-Reps	26	HIPP-IFG tri	1	2	0.0614745	M
-1.06721	21	LC-Reps	26	IFG tri-IFG oper	1	2	0.0614745	M
0.427492	15	LC-Reps	27	SFG-HIPP	0	1	-0.530916	F
-3.05803	16	LC-Reps	27	IFG oper-HIPP	0	1	-0.530916	F
-4.95072	17	LC-Reps	27	HIPP-IFG oper	0	1	-0.530916	F
-4.42128	18	LC-Reps	27	IFG tri-HIPP	0	1	-0.530916	F
1.03896	19	LC-Reps	27	HIPP-SFG	0	1	-0.530916	F
-7.24562	20	LC-Reps	27	HIPP-IFG tri	0	1	-0.530916	F
-1.47138	21	LC-Reps	27	IFG tri-IFG oper	0	1	-0.530916	F
-0.179291	15	LC-Reps	27	SFG-HIPP	0	2	-0.530916	F
-2.88957	16	LC-Reps	27	IFG oper-HIPP	0	2	-0.530916	F
-3.53527	17	LC-Reps	27	HIPP-IFG oper	0	2	-0.530916	F
-3.958	18	LC-Reps	27	IFG tri-HIPP	0	2	-0.530916	F
-0.33431	19	LC-Reps	27	HIPP-SFG	0	2	-0.530916	F
-3.69705	20	LC-Reps	27	HIPP-IFG tri	0	2	-0.530916	F
0.333148	21	LC-Reps	27	IFG tri-IFG oper	0	2	-0.530916	F
2.90462	15	LC-Reps	28	SFG-HIPP	1	1	-1.4195	M
0.046699	16	LC-Reps	28	IFG oper-HIPP	1	1	-1.4195	M
1.21412	17	LC-Reps	28	HIPP-IFG oper	1	1	-1.4195	M
-0.415042	18	LC-Reps	28	IFG tri-HIPP	1	1	-1.4195	M
3.96818	19	LC-Reps	28	HIPP-SFG	1	1	-1.4195	M
1.65207	20	LC-Reps	28	HIPP-IFG tri	1	1	-1.4195	M
0.0780416	21	LC-Reps	28	IFG tri-IFG oper	1	1	-1.4195	M
4.29482	15	LC-Reps	28	SFG-HIPP	1	2	-1.4195	M
0.741672	16	LC-Reps	28	IFG oper-HIPP	1	2	-1.4195	M
0.580257	17	LC-Reps	28	HIPP-IFG oper	1	2	-1.4195	M
0.388969	18	LC-Reps	28	IFG tri-HIPP	1	2	-1.4195	M
2.48989	19	LC-Reps	28	HIPP-SFG	1	2	-1.4195	M
-1.80016	20	LC-Reps	28	HIPP-IFG tri	1	2	-1.4195	M
0.463488	21	LC-Reps	28	IFG tri-IFG oper	1	2	-1.4195	M
5.89116	15	LC-Reps	29	SFG-HIPP	1	1	-0.530916	M
1.55376	16	LC-Reps	29	IFG oper-HIPP	1	1	-0.530916	M
2.07829	17	LC-Reps	29	HIPP-IFG oper	1	1	-0.530916	M
11.6851	18	LC-Reps	29	IFG tri-HIPP	1	1	-0.530916	M
4.06419	19	LC-Reps	29	HIPP-SFG	1	1	-0.530916	M
15.0588	20	LC-Reps	29	HIPP-IFG tri	1	1	-0.530916	M
-3.80668	21	LC-Reps	29	IFG tri-IFG oper	1	1	-0.530916	M
-0.317632	15	LC-Reps	29	SFG-HIPP	1	2	-0.530916	M
-2.09904	16	LC-Reps	29	IFG oper-HIPP	1	2	-0.530916	M
-1.17949	17	LC-Reps	29	HIPP-IFG oper	1	2	-0.530916	M
-2.15305	18	LC-Reps	29	IFG tri-HIPP	1	2	-0.530916	M
-2.48038	19	LC-Reps	29	HIPP-SFG	1	2	-0.530916	M
-4.43153	20	LC-Reps	29	HIPP-IFG tri	1	2	-0.530916	M
0.023156	21	LC-Reps	29	IFG tri-IFG oper	1	2	-0.530916	M
-0.142458	15	LC-Reps	30	SFG-HIPP	1	1	-1.4195	M
4.0591	16	LC-Reps	30	IFG oper-HIPP	1	1	-1.4195	M
1.77018	17	LC-Reps	30	HIPP-IFG oper	1	1	-1.4195	M
-1.90667	18	LC-Reps	30	IFG tri-HIPP	1	1	-1.4195	M
-4.24005	19	LC-Reps	30	HIPP-SFG	1	1	-1.4195	M
-6.30924	20	LC-Reps	30	HIPP-IFG tri	1	1	-1.4195	M
1.62698	21	LC-Reps	30	IFG tri-IFG oper	1	1	-1.4195	M
-1.2436	15	LC-Reps	30	SFG-HIPP	1	2	-1.4195	M
-4.33744	16	LC-Reps	30	IFG oper-HIPP	1	2	-1.4195	M
-4.10517	17	LC-Reps	30	HIPP-IFG oper	1	2	-1.4195	M
0.259693	18	LC-Reps	30	IFG tri-HIPP	1	2	-1.4195	M
-0.472357	19	LC-Reps	30	HIPP-SFG	1	2	-1.4195	M
-1.31407	20	LC-Reps	30	HIPP-IFG tri	1	2	-1.4195	M
-0.141388	21	LC-Reps	30	IFG tri-IFG oper	1	2	-1.4195	M
-1.04965	15	LC-Reps	31	SFG-HIPP	0	1	-0.827111	M
3.88741	16	LC-Reps	31	IFG oper-HIPP	0	1	-0.827111	M
4.35707	17	LC-Reps	31	HIPP-IFG oper	0	1	-0.827111	M
6.78734	18	LC-Reps	31	IFG tri-HIPP	0	1	-0.827111	M
-2.69276	19	LC-Reps	31	HIPP-SFG	0	1	-0.827111	M
4.8955	20	LC-Reps	31	HIPP-IFG tri	0	1	-0.827111	M
0.674948	21	LC-Reps	31	IFG tri-IFG oper	0	1	-0.827111	M
3.51153	15	LC-Reps	31	SFG-HIPP	0	2	-0.827111	M
1.87187	16	LC-Reps	31	IFG oper-HIPP	0	2	-0.827111	M
1.59262	17	LC-Reps	31	HIPP-IFG oper	0	2	-0.827111	M
2.65521	18	LC-Reps	31	IFG tri-HIPP	0	2	-0.827111	M
1.89841	19	LC-Reps	31	HIPP-SFG	0	2	-0.827111	M
1.73486	20	LC-Reps	31	HIPP-IFG tri	0	2	-0.827111	M
0.192224	21	LC-Reps	31	IFG tri-IFG oper	0	2	-0.827111	M
-2.70863	15	LC-Reps	32	SFG-HIPP	0	1	-0.530916	F
7.70903	16	LC-Reps	32	IFG oper-HIPP	0	1	-0.530916	F
5.73821	17	LC-Reps	32	HIPP-IFG oper	0	1	-0.530916	F
2.23065	18	LC-Reps	32	IFG tri-HIPP	0	1	-0.530916	F
-0.911782	19	LC-Reps	32	HIPP-SFG	0	1	-0.530916	F
1.59227	20	LC-Reps	32	HIPP-IFG tri	0	1	-0.530916	F
6.55736	21	LC-Reps	32	IFG tri-IFG oper	0	1	-0.530916	F
-4.29069	15	LC-Reps	32	SFG-HIPP	0	2	-0.530916	F
5.91368	16	LC-Reps	32	IFG oper-HIPP	0	2	-0.530916	F
2.94256	17	LC-Reps	32	HIPP-IFG oper	0	2	-0.530916	F
9.11936	18	LC-Reps	32	IFG tri-HIPP	0	2	-0.530916	F
-2.19038	19	LC-Reps	32	HIPP-SFG	0	2	-0.530916	F
5.90022	20	LC-Reps	32	HIPP-IFG tri	0	2	-0.530916	F
-1.91873	21	LC-Reps	32	IFG tri-IFG oper	0	2	-0.530916	F
5.79899	15	LC-Reps	33	SFG-HIPP	0	1	-0.827111	F
-3.66952	16	LC-Reps	33	IFG oper-HIPP	0	1	-0.827111	F
-1.79294	17	LC-Reps	33	HIPP-IFG oper	0	1	-0.827111	F
1.23895	18	LC-Reps	33	IFG tri-HIPP	0	1	-0.827111	F
2.78125	19	LC-Reps	33	HIPP-SFG	0	1	-0.827111	F
0.980053	20	LC-Reps	33	HIPP-IFG tri	0	1	-0.827111	F
5.47302	21	LC-Reps	33	IFG tri-IFG oper	0	1	-0.827111	F
-14.9772	15	LC-Reps	33	SFG-HIPP	0	2	-0.827111	F
-11.0396	16	LC-Reps	33	IFG oper-HIPP	0	2	-0.827111	F
-13.0321	17	LC-Reps	33	HIPP-IFG oper	0	2	-0.827111	F
-10.1889	18	LC-Reps	33	IFG tri-HIPP	0	2	-0.827111	F
-6.72378	19	LC-Reps	33	HIPP-SFG	0	2	-0.827111	F
-8.52007	20	LC-Reps	33	HIPP-IFG tri	0	2	-0.827111	F
-4.3929	21	LC-Reps	33	IFG tri-IFG oper	0	2	-0.827111	F
0.780716	15	LC-Reps	34	SFG-HIPP	1	1	0.653865	M
1.85266	16	LC-Reps	34	IFG oper-HIPP	1	1	0.653865	M
0.943143	17	LC-Reps	34	HIPP-IFG oper	1	1	0.653865	M
1.24139	18	LC-Reps	34	IFG tri-HIPP	1	1	0.653865	M
-0.620834	19	LC-Reps	34	HIPP-SFG	1	1	0.653865	M
0.523764	20	LC-Reps	34	HIPP-IFG tri	1	1	0.653865	M
6.25466	21	LC-Reps	34	IFG tri-IFG oper	1	1	0.653865	M
-0.834438	15	LC-Reps	34	SFG-HIPP	1	2	0.653865	M
3.78227	16	LC-Reps	34	IFG oper-HIPP	1	2	0.653865	M
4.69051	17	LC-Reps	34	HIPP-IFG oper	1	2	0.653865	M
-0.00033264	18	LC-Reps	34	IFG tri-HIPP	1	2	0.653865	M
-0.933938	19	LC-Reps	34	HIPP-SFG	1	2	0.653865	M
0.370722	20	LC-Reps	34	HIPP-IFG tri	1	2	0.653865	M
0.0238542	21	LC-Reps	34	IFG tri-IFG oper	1	2	0.653865	M
4.21773	15	LC-Reps	35	SFG-HIPP	0	1	0.653865	M
3.24718	16	LC-Reps	35	IFG oper-HIPP	0	1	0.653865	M
3.25328	17	LC-Reps	35	HIPP-IFG oper	0	1	0.653865	M
4.66617	18	LC-Reps	35	IFG tri-HIPP	0	1	0.653865	M
3.821	19	LC-Reps	35	HIPP-SFG	0	1	0.653865	M
6.4874	20	LC-Reps	35	HIPP-IFG tri	0	1	0.653865	M
2.23851	21	LC-Reps	35	IFG tri-IFG oper	0	1	0.653865	M
5.65883	15	LC-Reps	35	SFG-HIPP	0	2	0.653865	M
4.03473	16	LC-Reps	35	IFG oper-HIPP	0	2	0.653865	M
3.4918	17	LC-Reps	35	HIPP-IFG oper	0	2	0.653865	M
2.63034	18	LC-Reps	35	IFG tri-HIPP	0	2	0.653865	M
3.55209	19	LC-Reps	35	HIPP-SFG	0	2	0.653865	M
4.69315	20	LC-Reps	35	HIPP-IFG tri	0	2	0.653865	M
0.801264	21	LC-Reps	35	IFG tri-IFG oper	0	2	0.653865	M
4.16981	15	LC-Reps	36	SFG-HIPP	1	1	-1.7157	F
-2.20684	16	LC-Reps	36	IFG oper-HIPP	1	1	-1.7157	F
-1.80751	17	LC-Reps	36	HIPP-IFG oper	1	1	-1.7157	F
2.24916	18	LC-Reps	36	IFG tri-HIPP	1	1	-1.7157	F
1.61853	19	LC-Reps	36	HIPP-SFG	1	1	-1.7157	F
1.97859	20	LC-Reps	36	HIPP-IFG tri	1	1	-1.7157	F
-3.85696	21	LC-Reps	36	IFG tri-IFG oper	1	1	-1.7157	F
-3.6032	15	LC-Reps	36	SFG-HIPP	1	2	-1.7157	F
-1.47527	16	LC-Reps	36	IFG oper-HIPP	1	2	-1.7157	F
-0.146286	17	LC-Reps	36	HIPP-IFG oper	1	2	-1.7157	F
-3.63664	18	LC-Reps	36	IFG tri-HIPP	1	2	-1.7157	F
-0.662265	19	LC-Reps	36	HIPP-SFG	1	2	-1.7157	F
-4.9149	20	LC-Reps	36	HIPP-IFG tri	1	2	-1.7157	F
1.25748	21	LC-Reps	36	IFG tri-IFG oper	1	2	-1.7157	F
5.88383	15	LC-Reps	37	SFG-HIPP	0	1	-1.4195	F
4.63453	16	LC-Reps	37	IFG oper-HIPP	0	1	-1.4195	F
7.77858	17	LC-Reps	37	HIPP-IFG oper	0	1	-1.4195	F
3.56817	18	LC-Reps	37	IFG tri-HIPP	0	1	-1.4195	F
6.70649	19	LC-Reps	37	HIPP-SFG	0	1	-1.4195	F
10.7525	20	LC-Reps	37	HIPP-IFG tri	0	1	-1.4195	F
0.200298	21	LC-Reps	37	IFG tri-IFG oper	0	1	-1.4195	F
2.71688	15	LC-Reps	37	SFG-HIPP	0	2	-1.4195	F
-2.46779	16	LC-Reps	37	IFG oper-HIPP	0	2	-1.4195	F
-2.41501	17	LC-Reps	37	HIPP-IFG oper	0	2	-1.4195	F
-0.403221	18	LC-Reps	37	IFG tri-HIPP	0	2	-1.4195	F
3.77937	19	LC-Reps	37	HIPP-SFG	0	2	-1.4195	F
2.10947	20	LC-Reps	37	HIPP-IFG tri	0	2	-1.4195	F
0.287792	21	LC-Reps	37	IFG tri-IFG oper	0	2	-1.4195	F
1.00007	15	LC-Reps	38	SFG-HIPP	0	1	-1.12331	F
5.67203	16	LC-Reps	38	IFG oper-HIPP	0	1	-1.12331	F
6.45888	17	LC-Reps	38	HIPP-IFG oper	0	1	-1.12331	F
8.35028	18	LC-Reps	38	IFG tri-HIPP	0	1	-1.12331	F
2.28166	19	LC-Reps	38	HIPP-SFG	0	1	-1.12331	F
9.98891	20	LC-Reps	38	HIPP-IFG tri	0	1	-1.12331	F
-2.75096	21	LC-Reps	38	IFG tri-IFG oper	0	1	-1.12331	F
4.90127	15	LC-Reps	38	SFG-HIPP	0	2	-1.12331	F
-5.00318	16	LC-Reps	38	IFG oper-HIPP	0	2	-1.12331	F
-4.38134	17	LC-Reps	38	HIPP-IFG oper	0	2	-1.12331	F
-4.41231	18	LC-Reps	38	IFG tri-HIPP	0	2	-1.12331	F
3.03452	19	LC-Reps	38	HIPP-SFG	0	2	-1.12331	F
-3.50366	20	LC-Reps	38	HIPP-IFG tri	0	2	-1.12331	F
1.90235	21	LC-Reps	38	IFG tri-IFG oper	0	2	-1.12331	F
2.31326	15	LC-Reps	39	SFG-HIPP	0	1	1.54245	F
0.86627	16	LC-Reps	39	IFG oper-HIPP	0	1	1.54245	F
0.204996	17	LC-Reps	39	HIPP-IFG oper	0	1	1.54245	F
1.22167	18	LC-Reps	39	IFG tri-HIPP	0	1	1.54245	F
1.40588	19	LC-Reps	39	HIPP-SFG	0	1	1.54245	F
2.28013	20	LC-Reps	39	HIPP-IFG tri	0	1	1.54245	F
1.26215	21	LC-Reps	39	IFG tri-IFG oper	0	1	1.54245	F
-2.62175	15	LC-Reps	39	SFG-HIPP	0	2	1.54245	F
3.70182	16	LC-Reps	39	IFG oper-HIPP	0	2	1.54245	F
7.23514	17	LC-Reps	39	HIPP-IFG oper	0	2	1.54245	F
-0.7142	18	LC-Reps	39	IFG tri-HIPP	0	2	1.54245	F
-0.422798	19	LC-Reps	39	HIPP-SFG	0	2	1.54245	F
-0.16138	20	LC-Reps	39	HIPP-IFG tri	0	2	1.54245	F
3.94387	21	LC-Reps	39	IFG tri-IFG oper	0	2	1.54245	F
2.86188	15	LC-Reps	40	SFG-HIPP	1	1	1.24626	F
1.60248	16	LC-Reps	40	IFG oper-HIPP	1	1	1.24626	F
-1.62367	17	LC-Reps	40	HIPP-IFG oper	1	1	1.24626	F
-1.09978	18	LC-Reps	40	IFG tri-HIPP	1	1	1.24626	F
-3.04947	19	LC-Reps	40	HIPP-SFG	1	1	1.24626	F
-8.35427	20	LC-Reps	40	HIPP-IFG tri	1	1	1.24626	F
1.26583	21	LC-Reps	40	IFG tri-IFG oper	1	1	1.24626	F
-13.5704	15	LC-Reps	40	SFG-HIPP	1	2	1.24626	F
-2.61487	16	LC-Reps	40	IFG oper-HIPP	1	2	1.24626	F
-2.40871	17	LC-Reps	40	HIPP-IFG oper	1	2	1.24626	F
-2.14624	18	LC-Reps	40	IFG tri-HIPP	1	2	1.24626	F
-5.0154	19	LC-Reps	40	HIPP-SFG	1	2	1.24626	F
-2.65316	20	LC-Reps	40	HIPP-IFG tri	1	2	1.24626	F
5.6731	21	LC-Reps	40	IFG tri-IFG oper	1	2	1.24626	F
1.28006	15	LC-Reps	41	SFG-HIPP	1	1	1.54245	F
7.86479	16	LC-Reps	41	IFG oper-HIPP	1	1	1.54245	F
9.53894	17	LC-Reps	41	HIPP-IFG oper	1	1	1.54245	F
-2.36879	18	LC-Reps	41	IFG tri-HIPP	1	1	1.54245	F
1.93353	19	LC-Reps	41	HIPP-SFG	1	1	1.54245	F
0.619781	20	LC-Reps	41	HIPP-IFG tri	1	1	1.54245	F
-0.172791	21	LC-Reps	41	IFG tri-IFG oper	1	1	1.54245	F
1.57354	15	LC-Reps	41	SFG-HIPP	1	2	1.54245	F
4.24331	16	LC-Reps	41	IFG oper-HIPP	1	2	1.54245	F
5.433	17	LC-Reps	41	HIPP-IFG oper	1	2	1.54245	F
3.49718	18	LC-Reps	41	IFG tri-HIPP	1	2	1.54245	F
2.1275	19	LC-Reps	41	HIPP-SFG	1	2	1.54245	F
6.13342	20	LC-Reps	41	HIPP-IFG tri	1	2	1.54245	F
1.97067	21	LC-Reps	41	IFG tri-IFG oper	1	2	1.54245	F
-1.70475	15	LC-Reps	42	SFG-HIPP	1	1	-0.234721	F
1.54188	16	LC-Reps	42	IFG oper-HIPP	1	1	-0.234721	F
1.31355	17	LC-Reps	42	HIPP-IFG oper	1	1	-0.234721	F
1.72089	18	LC-Reps	42	IFG tri-HIPP	1	1	-0.234721	F
1.52411	19	LC-Reps	42	HIPP-SFG	1	1	-0.234721	F
4.64541	20	LC-Reps	42	HIPP-IFG tri	1	1	-0.234721	F
-1.63979	21	LC-Reps	42	IFG tri-IFG oper	1	1	-0.234721	F
2.80828	15	LC-Reps	42	SFG-HIPP	1	2	-0.234721	F
-4.14838	16	LC-Reps	42	IFG oper-HIPP	1	2	-0.234721	F
-2.5727	17	LC-Reps	42	HIPP-IFG oper	1	2	-0.234721	F
-4.23301	18	LC-Reps	42	IFG tri-HIPP	1	2	-0.234721	F
-0.655998	19	LC-Reps	42	HIPP-SFG	1	2	-0.234721	F
-3.24266	20	LC-Reps	42	HIPP-IFG tri	1	2	-0.234721	F
2.19977	21	LC-Reps	42	IFG tri-IFG oper	1	2	-0.234721	F
6.21874	15	LC-Reps	43	SFG-HIPP	0	1	-0.234721	M
8.98899	16	LC-Reps	43	IFG oper-HIPP	0	1	-0.234721	M
14.7105	17	LC-Reps	43	HIPP-IFG oper	0	1	-0.234721	M
10.2943	18	LC-Reps	43	IFG tri-HIPP	0	1	-0.234721	M
5.65679	19	LC-Reps	43	HIPP-SFG	0	1	-0.234721	M
13.0824	20	LC-Reps	43	HIPP-IFG tri	0	1	-0.234721	M
6.24598	21	LC-Reps	43	IFG tri-IFG oper	0	1	-0.234721	M
-4.23974	15	LC-Reps	43	SFG-HIPP	0	2	-0.234721	M
-5.05535	16	LC-Reps	43	IFG oper-HIPP	0	2	-0.234721	M
-6.66995	17	LC-Reps	43	HIPP-IFG oper	0	2	-0.234721	M
-9.82587	18	LC-Reps	43	IFG tri-HIPP	0	2	-0.234721	M
-2.95688	19	LC-Reps	43	HIPP-SFG	0	2	-0.234721	M
-10.4051	20	LC-Reps	43	HIPP-IFG tri	0	2	-0.234721	M
-0.810571	21	LC-Reps	43	IFG tri-IFG oper	0	2	-0.234721	M
-2.62277	15	LC-Reps	44	SFG-HIPP	0	1	0.0614745	M
-1.41305	16	LC-Reps	44	IFG oper-HIPP	0	1	0.0614745	M
-3.30394	17	LC-Reps	44	HIPP-IFG oper	0	1	0.0614745	M
0.122205	18	LC-Reps	44	IFG tri-HIPP	0	1	0.0614745	M
-2.8568	19	LC-Reps	44	HIPP-SFG	0	1	0.0614745	M
-1.83892	20	LC-Reps	44	HIPP-IFG tri	0	1	0.0614745	M
1.44933	21	LC-Reps	44	IFG tri-IFG oper	0	1	0.0614745	M
2.13679	15	LC-Reps	44	SFG-HIPP	0	2	0.0614745	M
4.11957	16	LC-Reps	44	IFG oper-HIPP	0	2	0.0614745	M
3.50515	17	LC-Reps	44	HIPP-IFG oper	0	2	0.0614745	M
3.90211	18	LC-Reps	44	IFG tri-HIPP	0	2	0.0614745	M
-1.0981	19	LC-Reps	44	HIPP-SFG	0	2	0.0614745	M
3.8137	20	LC-Reps	44	HIPP-IFG tri	0	2	0.0614745	M
-1.39568	21	LC-Reps	44	IFG tri-IFG oper	0	2	0.0614745	M
-2.36683	15	LC-Reps	45	SFG-HIPP	1	1	0.35767	F
-1.08966	16	LC-Reps	45	IFG oper-HIPP	1	1	0.35767	F
0.155541	17	LC-Reps	45	HIPP-IFG oper	1	1	0.35767	F
1.89938	18	LC-Reps	45	IFG tri-HIPP	1	1	0.35767	F
1.60436	19	LC-Reps	45	HIPP-SFG	1	1	0.35767	F
2.88479	20	LC-Reps	45	HIPP-IFG tri	1	1	0.35767	F
0.651512	21	LC-Reps	45	IFG tri-IFG oper	1	1	0.35767	F
6.83402	15	LC-Reps	45	SFG-HIPP	1	2	0.35767	F
3.4938	16	LC-Reps	45	IFG oper-HIPP	1	2	0.35767	F
1.9338	17	LC-Reps	45	HIPP-IFG oper	1	2	0.35767	F
8.0708	18	LC-Reps	45	IFG tri-HIPP	1	2	0.35767	F
3.8661	19	LC-Reps	45	HIPP-SFG	1	2	0.35767	F
7.09528	20	LC-Reps	45	HIPP-IFG tri	1	2	0.35767	F
-1.57623	21	LC-Reps	45	IFG tri-IFG oper	1	2	0.35767	F
12.9086	15	LC-Reps	46	SFG-HIPP	1	1	0.95006	F
9.18885	16	LC-Reps	46	IFG oper-HIPP	1	1	0.95006	F
7.94084	17	LC-Reps	46	HIPP-IFG oper	1	1	0.95006	F
10.5619	18	LC-Reps	46	IFG tri-HIPP	1	1	0.95006	F
4.26408	19	LC-Reps	46	HIPP-SFG	1	1	0.95006	F
9.02743	20	LC-Reps	46	HIPP-IFG tri	1	1	0.95006	F
2.4134	21	LC-Reps	46	IFG tri-IFG oper	1	1	0.95006	F
2.37325	15	LC-Reps	46	SFG-HIPP	1	2	0.95006	F
-1.56636	16	LC-Reps	46	IFG oper-HIPP	1	2	0.95006	F
-1.41647	17	LC-Reps	46	HIPP-IFG oper	1	2	0.95006	F
-3.60082	18	LC-Reps	46	IFG tri-HIPP	1	2	0.95006	F
0.204658	19	LC-Reps	46	HIPP-SFG	1	2	0.95006	F
-2.53339	20	LC-Reps	46	HIPP-IFG tri	1	2	0.95006	F
-5.02917	21	LC-Reps	46	IFG tri-IFG oper	1	2	0.95006	F
1.15577	15	LC-Reps	47	SFG-HIPP	0	1	-1.12331	M
-1.91144	16	LC-Reps	47	IFG oper-HIPP	0	1	-1.12331	M
-5.87165	17	LC-Reps	47	HIPP-IFG oper	0	1	-1.12331	M
0.380705	18	LC-Reps	47	IFG tri-HIPP	0	1	-1.12331	M
1.2606	19	LC-Reps	47	HIPP-SFG	0	1	-1.12331	M
-3.10363	20	LC-Reps	47	HIPP-IFG tri	0	1	-1.12331	M
-1.96533	21	LC-Reps	47	IFG tri-IFG oper	0	1	-1.12331	M
-0.882982	15	LC-Reps	47	SFG-HIPP	0	2	-1.12331	M
-4.33022	16	LC-Reps	47	IFG oper-HIPP	0	2	-1.12331	M
-6.33475	17	LC-Reps	47	HIPP-IFG oper	0	2	-1.12331	M
-2.72457	18	LC-Reps	47	IFG tri-HIPP	0	2	-1.12331	M
-2.78225	19	LC-Reps	47	HIPP-SFG	0	2	-1.12331	M
-5.06983	20	LC-Reps	47	HIPP-IFG tri	0	2	-1.12331	M
-1.18453	21	LC-Reps	47	IFG tri-IFG oper	0	2	-1.12331	M
12.8904	15	LC-Reps	48	SFG-HIPP	0	1	0.95006	M
1.82741	16	LC-Reps	48	IFG oper-HIPP	0	1	0.95006	M
3.08957	17	LC-Reps	48	HIPP-IFG oper	0	1	0.95006	M
5.72127	18	LC-Reps	48	IFG tri-HIPP	0	1	0.95006	M
3.90005	19	LC-Reps	48	HIPP-SFG	0	1	0.95006	M
5.31693	20	LC-Reps	48	HIPP-IFG tri	0	1	0.95006	M
1.51064	21	LC-Reps	48	IFG tri-IFG oper	0	1	0.95006	M
7.32434	15	LC-Reps	48	SFG-HIPP	0	2	0.95006	M
2.98675	16	LC-Reps	48	IFG oper-HIPP	0	2	0.95006	M
2.91196	17	LC-Reps	48	HIPP-IFG oper	0	2	0.95006	M
1.14598	18	LC-Reps	48	IFG tri-HIPP	0	2	0.95006	M
1.86408	19	LC-Reps	48	HIPP-SFG	0	2	0.95006	M
2.84319	20	LC-Reps	48	HIPP-IFG tri	0	2	0.95006	M
-2.7005	21	LC-Reps	48	IFG tri-IFG oper	0	2	0.95006	M
2.98973	15	LC-Reps	49	SFG-HIPP	1	1	1.24626	F
8.06568	16	LC-Reps	49	IFG oper-HIPP	1	1	1.24626	F
5.02393	17	LC-Reps	49	HIPP-IFG oper	1	1	1.24626	F
6.27836	18	LC-Reps	49	IFG tri-HIPP	1	1	1.24626	F
1.72288	19	LC-Reps	49	HIPP-SFG	1	1	1.24626	F
4.07686	20	LC-Reps	49	HIPP-IFG tri	1	1	1.24626	F
-0.351757	21	LC-Reps	49	IFG tri-IFG oper	1	1	1.24626	F
-1.72965	15	LC-Reps	49	SFG-HIPP	1	2	1.24626	F
-2.89521	16	LC-Reps	49	IFG oper-HIPP	1	2	1.24626	F
-2.39663	17	LC-Reps	49	HIPP-IFG oper	1	2	1.24626	F
-4.54723	18	LC-Reps	49	IFG tri-HIPP	1	2	1.24626	F
-1.88284	19	LC-Reps	49	HIPP-SFG	1	2	1.24626	F
-6.30314	20	LC-Reps	49	HIPP-IFG tri	1	2	1.24626	F
3.50571	21	LC-Reps	49	IFG tri-IFG oper	1	2	1.24626	F
4.1625	15	LC-Reps	50	SFG-HIPP	1	1	0.653865	F
3.37438	16	LC-Reps	50	IFG oper-HIPP	1	1	0.653865	F
3.28276	17	LC-Reps	50	HIPP-IFG oper	1	1	0.653865	F
0.89581	18	LC-Reps	50	IFG tri-HIPP	1	1	0.653865	F
0.445975	19	LC-Reps	50	HIPP-SFG	1	1	0.653865	F
0.868162	20	LC-Reps	50	HIPP-IFG tri	1	1	0.653865	F
5.35264	21	LC-Reps	50	IFG tri-IFG oper	1	1	0.653865	F
-5.34977	15	LC-Reps	50	SFG-HIPP	1	2	0.653865	F
-2.49195	16	LC-Reps	50	IFG oper-HIPP	1	2	0.653865	F
-2.68075	17	LC-Reps	50	HIPP-IFG oper	1	2	0.653865	F
6.77242	18	LC-Reps	50	IFG tri-HIPP	1	2	0.653865	F
-6.89195	19	LC-Reps	50	HIPP-SFG	1	2	0.653865	F
3.01444	20	LC-Reps	50	HIPP-IFG tri	1	2	0.653865	F
-2.04073	21	LC-Reps	50	IFG tri-IFG oper	1	2	0.653865	F
1.05616	15	LC-Reps	51	SFG-HIPP	0	1	-1.12331	F
-0.284107	16	LC-Reps	51	IFG oper-HIPP	0	1	-1.12331	F
-0.493293	17	LC-Reps	51	HIPP-IFG oper	0	1	-1.12331	F
-1.86565	18	LC-Reps	51	IFG tri-HIPP	0	1	-1.12331	F
-2.03117	19	LC-Reps	51	HIPP-SFG	0	1	-1.12331	F
-1.93579	20	LC-Reps	51	HIPP-IFG tri	0	1	-1.12331	F
1.99506	21	LC-Reps	51	IFG tri-IFG oper	0	1	-1.12331	F
-0.218136	15	LC-Reps	51	SFG-HIPP	0	2	-1.12331	F
-2.03371	16	LC-Reps	51	IFG oper-HIPP	0	2	-1.12331	F
-1.94706	17	LC-Reps	51	HIPP-IFG oper	0	2	-1.12331	F
-3.02163	18	LC-Reps	51	IFG tri-HIPP	0	2	-1.12331	F
-2.69067	19	LC-Reps	51	HIPP-SFG	0	2	-1.12331	F
-4.29728	20	LC-Reps	51	HIPP-IFG tri	0	2	-1.12331	F
-3.85402	21	LC-Reps	51	IFG tri-IFG oper	0	2	-1.12331	F
5.71985	15	LC-Reps	52	SFG-HIPP	0	1	1.54245	M
2.4446	16	LC-Reps	52	IFG oper-HIPP	0	1	1.54245	M
3.86036	17	LC-Reps	52	HIPP-IFG oper	0	1	1.54245	M
5.13364	18	LC-Reps	52	IFG tri-HIPP	0	1	1.54245	M
3.59764	19	LC-Reps	52	HIPP-SFG	0	1	1.54245	M
3.85379	20	LC-Reps	52	HIPP-IFG tri	0	1	1.54245	M
0.45778	21	LC-Reps	52	IFG tri-IFG oper	0	1	1.54245	M
-6.20403	15	LC-Reps	52	SFG-HIPP	0	2	1.54245	M
-2.68218	16	LC-Reps	52	IFG oper-HIPP	0	2	1.54245	M
-4.17343	17	LC-Reps	52	HIPP-IFG oper	0	2	1.54245	M
-4.6926	18	LC-Reps	52	IFG tri-HIPP	0	2	1.54245	M
-3.53881	19	LC-Reps	52	HIPP-SFG	0	2	1.54245	M
-1.30545	20	LC-Reps	52	HIPP-IFG tri	0	2	1.54245	M
-2.51574	21	LC-Reps	52	IFG tri-IFG oper	0	2	1.54245	M
0.834074	15	LC-Reps	53	SFG-HIPP	0	1	-0.530916	F
0.994885	16	LC-Reps	53	IFG oper-HIPP	0	1	-0.530916	F
1.86057	17	LC-Reps	53	HIPP-IFG oper	0	1	-0.530916	F
-0.885314	18	LC-Reps	53	IFG tri-HIPP	0	1	-0.530916	F
-0.398448	19	LC-Reps	53	HIPP-SFG	0	1	-0.530916	F
-1.7214	20	LC-Reps	53	HIPP-IFG tri	0	1	-0.530916	F
-0.620704	21	LC-Reps	53	IFG tri-IFG oper	0	1	-0.530916	F
-1.17872	15	LC-Reps	53	SFG-HIPP	0	2	-0.530916	F
-0.237956	16	LC-Reps	53	IFG oper-HIPP	0	2	-0.530916	F
2.09238	17	LC-Reps	53	HIPP-IFG oper	0	2	-0.530916	F
-2.905	18	LC-Reps	53	IFG tri-HIPP	0	2	-0.530916	F
-0.184709	19	LC-Reps	53	HIPP-SFG	0	2	-0.530916	F
-4.66108	20	LC-Reps	53	HIPP-IFG tri	0	2	-0.530916	F
3.83254	21	LC-Reps	53	IFG tri-IFG oper	0	2	-0.530916	F

[truncated: 1 more sheets: Table_S8]
